# Supplementary material for: A precisely adjustable, variation-suppressed eukaryotic transcriptional controller to enable genetic discovery
Source: eLife. 2021 Aug 3;10:e69549. doi: 10.7554/eLife.69549 (PMC8421071; doi:10.7554/eLife.69549)
Supplement: Figure 1—source data 1. [file elife-69549-fig1-data1.zip › Figure 1- source data 1/PanelA_data.csv]

	median	Q1	Q3	label
1	47454	37728	60701	PTDH3
2	24282	18386.75	33498	P5tet
3	32732	24504	44965	P3tet
4	35854	27868	47161	P2tet
5	661	494	860	autofluorescence
6	2000	1516	2725	P5tet + pAct1_TetR_tCyc1
7	21700	16227.5	29489	P3tet + pAct1_TetR_tCyc1
8	2860	2178.75	3913	P2tet + pAct1_TetR_tCyc1
