# Supplementary material for: A precisely adjustable, variation-suppressed eukaryotic transcriptional controller to enable genetic discovery
Source: eLife. 2021 Aug 3;10:e69549. doi: 10.7554/eLife.69549 (PMC8421071; doi:10.7554/eLife.69549)
Supplement: Figure 1—source data 1. [file elife-69549-fig1-data1.zip › Figure 1- source data 1/PanelB_data.csv]

	median	Q1	Q3	label
1	47454	37728	60701	PTDH3
2	55103	42253.25	73576.25	P7tet.1
3	661	494	860	autofluorescence
4	2808	2108	3770	P7tet.1 + pAct1_tetR-nls
