# Supplementary material for: A precisely adjustable, variation-suppressed eukaryotic transcriptional controller to enable genetic discovery
Source: eLife. 2021 Aug 3;10:e69549. doi: 10.7554/eLife.69549 (PMC8421071; doi:10.7554/eLife.69549)
Supplement: Figure 2—source data 1. [file elife-69549-fig2-data1.zip › Figure 2- source data 1/PanelB.csv]

	Median	Dose	lower.ci	upper.ci	Strain
1	1095	0	0	0	autofluorescence
2	4451.5	0	4380.5	4518.5	SR
3	4545	0.5	4464.975	4609.0125	SR
4	4739.5	1	4684.5	4817	SR
5	4881.5	3	4805.975	4971	SR
6	5234.5	5	5165.4875	5311	SR
7	6308	8	6202	6406	SR
8	15214.5	12	14928.4875	15603.6125	SR
9	22829.5	15	22424	23259.05	SR
10	32133.5	17	31405.7	32710.025	SR
11	43710.5	21	42968.85	44373.15	SR
12	49738.5	23	48964.225	50549.0125	SR
13	58785.5	25	57854.5	59791.5375	SR
14	58519	30	57548.9875	59406.5375	SR
15	61326	35	60320.2375	62141	SR
16	64872.5	40	63946.975	65908.4	SR
17	66117.5	50	65241.5	66967.1375	SR
18	68992	60	67907.725	70030.6	SR
19	72972.5	75	71812.675	74124	SR
20	75602	100	74730.4625	76529	SR
21	77442	150	76079.7	78605.25	SR
22	78648.5	200	77663.75	79869	SR
23	80440.5	300	79340.4125	81937.5875	SR
24	80841.5	400	79891.9	82227.4875	SR
25	86342.5	600	85015	87406.225	SR
26	6900.5	0	6812.5	6988	AR
27	6788	0.5	6676.95	6885.075	AR
28	7306	1	7167.4375	7444	AR
29	7971.5	3	7845.975	8058.5125	AR
30	8720.5	5	8609.975	8845	AR
31	10043	8	9911.95	10185.05	AR
32	14120	12	13906.3625	14343	AR
33	16152	15	15922.45	16396.75	AR
34	18224.5	17	17969.95	18413.5	AR
35	21661	21	21408.4125	22004.05	AR
36	24018	23	23681.95	24318.5875	AR
37	26262.5	25	25877.95	26649	AR
38	27758.5	30	27329	28130.5625	AR
39	30281	35	29781.775	30794.025	AR
40	33461.5	40	33046.4	33992.175	AR
41	34254.5	50	33752.7625	34813.25	AR
42	38626	60	38011.9125	39225	AR
43	47762.5	75	46970.5	48522.5	AR
44	54895.5	100	54070.3	55550.45	AR
45	68443	150	67597	69415	AR
46	73730	200	72774.325	75077.1125	AR
47	78298.5	300	77184.5125	79869.975	AR
48	80916.5	400	79616.6625	82121.4	AR
49	87028	600	85752.2	88204.025	AR
50	4532	0	4463	4604	cAR
51	4525.5	0.5	4460	4592.025	cAR
52	4593	1	4525	4654.0875	cAR
53	4640	3	4571.925	4718.025	cAR
54	4662	5	4600.5	4732	cAR
55	4982.5	8	4912	5037.0125	cAR
56	6356	12	6268.475	6431.0125	cAR
57	7780	15	7687.95	7889.125	cAR
58	9510.5	17	9351.9625	9667.05	cAR
59	12662	21	12434.975	12900	cAR
60	13478.5	23	13258.3	13682.5	cAR
61	16068	25	15799.5	16280.4	cAR
62	19099	30	18769.9875	19374.05	cAR
63	23083	35	22731.45	23420.55	cAR
64	24495	40	24104	24897	cAR
65	27362.5	50	26908.7875	27827.0125	cAR
66	29767	60	29327.85	30184.5	cAR
67	37980.5	75	37449.2125	38520.1	cAR
68	47106.5	100	46404	47768.25	cAR
69	67218.5	150	66209.5	68286.45	cAR
70	80301	200	79228	81516	cAR
71	86071.5	300	85061	86977.5875	cAR
72	85480	400	84080.4875	86821.5625	cAR
73	90649	600	89187.2125	92012.525	cAR
