# Supplementary material for: A precisely adjustable, variation-suppressed eukaryotic transcriptional controller to enable genetic discovery
Source: eLife. 2021 Aug 3;10:e69549. doi: 10.7554/eLife.69549 (PMC8421071; doi:10.7554/eLife.69549)
Supplement: Figure 2—source data 1. [file elife-69549-fig2-data1.zip › Figure 2- source data 1/PanelD.csv]

	lower.ci	upper.ci	Strain	Dose	rsd
1	0.220181845193274	0.235463481678508	AR	0	0.223535795736819
2	0.216004711961941	0.232978995609361	AR	0.5	0.226710510566391
3	0.219867197329695	0.235151861187983	AR	1	0.22862199556322
4	0.223755368530889	0.239758513854691	AR	3	0.230673360559937
5	0.22999016726363	0.24628804992854	AR	5	0.238011982056193
6	0.234245781182373	0.251807431598488	AR	8	0.243249152125352
7	0.233383986835034	0.248964181227218	AR	12	0.241350156181299
8	0.236409986806208	0.251723100758493	AR	15	0.243286797202303
9	0.239266259183684	0.257709116052525	AR	17	0.248320466086551
10	0.228349086105451	0.245042301593848	AR	21	0.23561176862169
11	0.23602496782756	0.253722046283426	AR	23	0.244540747648418
12	0.22638654700557	0.245372809643487	AR	25	0.236877644800119
13	0.23063811290143	0.247260371037173	AR	30	0.239328340656282
14	0.227880752434249	0.245977693985294	AR	35	0.237172173711967
15	0.21518859540585	0.231372102398196	AR	40	0.222830972353339
16	0.209567600065685	0.227443777085964	AR	50	0.218523545415412
17	0.210041395070166	0.225792202117473	AR	60	0.217495876882807
18	0.200661928120811	0.217633868104083	AR	75	0.209408482562871
19	0.197515161164823	0.214179636044062	AR	100	0.206249911656479
20	0.182278407889237	0.198690888095429	AR	150	0.189972483662297
21	0.175752386878492	0.188935745749677	AR	200	0.182937242396941
22	0.168682315483521	0.182349517184048	AR	300	0.175205463684079
23	0.176188410363994	0.189583520195338	AR	400	0.183409236077304
24	0.176046118220208	0.189283707217577	AR	600	0.182066411842953
25	0.220181845193274	0.235463481678508	cAR	0	0.245454973968029
26	0.216004711961941	0.232978995609361	cAR	0.5	0.219341538690695
27	0.219867197329695	0.235151861187983	cAR	1	0.212381607370278
28	0.223755368530889	0.239758513854691	cAR	3	0.223580348248141
29	0.22999016726363	0.24628804992854	cAR	5	0.225653367810167
30	0.234245781182373	0.251807431598488	cAR	8	0.220124985837413
31	0.233383986835034	0.248964181227218	cAR	12	0.235317604503519
32	0.236409986806208	0.251723100758493	cAR	15	0.280518496255763
33	0.239266259183684	0.257709116052525	cAR	17	0.289019156425571
34	0.228349086105451	0.245042301593848	cAR	21	0.319077052161932
35	0.23602496782756	0.253722046283426	cAR	23	0.321476868530178
36	0.22638654700557	0.245372809643487	cAR	25	0.303038656388253
37	0.23063811290143	0.247260371037173	cAR	30	0.307058921981619
38	0.227880752434249	0.245977693985294	cAR	35	0.302172564828401
39	0.21518859540585	0.231372102398196	cAR	40	0.273191218852018
40	0.209567600065685	0.227443777085964	cAR	50	0.287450787082151
41	0.210041395070166	0.225792202117473	cAR	60	0.283391215977283
42	0.200661928120811	0.217633868104083	cAR	75	0.250508025034584
43	0.197515161164823	0.214179636044062	cAR	100	0.240268973885998
44	0.182278407889237	0.198690888095429	cAR	150	0.199776948097716
45	0.175752386878492	0.188935745749677	cAR	200	0.183438990903095
46	0.168682315483521	0.182349517184048	cAR	300	0.178389983120634
47	0.176188410363994	0.189583520195338	cAR	400	0.181967695713379
48	0.176046118220208	0.189283707217577	cAR	600	0.180696194116213
49	0.219183641734553	0.236176528581686	SR	0	0.218816655663817
50	0.210301518372579	0.224631232104634	SR	0.5	0.223317048106403
51	0.215695378624509	0.230927968537992	SR	1	0.227830091422626
52	0.216937051291176	0.230803435508446	SR	3	0.224471825847058
53	0.226551279615043	0.242066803087835	SR	5	0.23390885136401
54	0.255865744693376	0.272592977023028	SR	8	0.263395805121141
55	0.480894877342407	0.515996026214146	SR	12	0.4993367163347
56	0.432316518771992	0.464970977735837	SR	15	0.44801026095308
57	0.344089892518655	0.378195150034088	SR	17	0.360657886727784
58	0.282176609052625	0.305960985092315	SR	21	0.293445521455412
59	0.25015857777943	0.274252918633659	SR	23	0.262742708885234
60	0.230131935144257	0.250863321023422	SR	25	0.241062084239776
61	0.220367860756715	0.239421592107651	SR	30	0.229415521508468
62	0.200738152656963	0.21729393980814	SR	35	0.208551535132672
63	0.188078317431722	0.203975700721302	SR	40	0.195072574450121
64	0.187418395668923	0.200546128066856	SR	50	0.194185074550664
65	0.180320564984454	0.194861107753562	SR	60	0.187536766582972
66	0.175719330926189	0.189563215119672	SR	75	0.182991502261359
67	0.171599497757117	0.184694928935287	SR	100	0.17827905171013
68	0.171816679152593	0.184275273804748	SR	150	0.178462220809985
69	0.174049447702356	0.185782224415674	SR	200	0.180442783072521
70	0.177468631083105	0.190470761708181	SR	300	0.183923966552821
71	0.173899163809314	0.18841179246735	SR	400	0.181189527004022
72	0.174209927388806	0.186812430542085	SR	600	0.181207317587323
