# Supplementary material for: A precisely adjustable, variation-suppressed eukaryotic transcriptional controller to enable genetic discovery
Source: eLife. 2021 Aug 3;10:e69549. doi: 10.7554/eLife.69549 (PMC8421071; doi:10.7554/eLife.69549)
Supplement: Figure 2—figure supplement 1—source data 1. [file elife-69549-fig2-figsupp1-data1.zip › Figure 2- source data 2/Figure 2- Supplement 1.csv]

	m1_median	m2_mean	qunatile1	qunatile3	standard_dev	coef_of_dist	coef_of_variation	Dose	Strain
1	4451.5	4928.6702	3354.75	5949.25	2275.71291512932	0.582837245872178	0.461729599016245	0	SR
2	4545	5006.779	3416.75	6040	2336.72730190232	0.577172717271727	0.466712691313581	0.5	SR
3	4739.5	5232.88	3514.75	6392	2432.94301600835	0.607078805781201	0.464933844462008	1	SR
4	4881.5	5492.6072	3654	6585.75	2722.57552549173	0.600583836935368	0.495679997923705	3	SR
5	5234.5	5823.0676	3909	7070	2825.22031229298	0.60387811634349	0.485177316556136	5	SR
6	6308	7062.2682	4535	8661	3670.85127921189	0.654090044388079	0.519783612750914	8	SR
7	15214.5	17809.3778	9821	22912.25	11514.9455940301	0.860445627526373	0.646566417049681	12	SR
8	22829.5	25220.7328	14668	32441.75	14861.8334077277	0.778543113077378	0.58927048335914	15	SR
9	32133.5	34620.333	21547	43785.25	19163.4301266698	0.692058132478566	0.553531074547139	17	SR
10	43710.5	47558.619	30548.75	59041.75	25378.6141206169	0.651857105272189	0.533628071088795	21	SR
11	49738.5	53861.052	35437	65955	28059.7064480384	0.613568965690562	0.520964693523594	23	SR
12	58785.5	64069.327	42115.25	79073.25	33564.9557353197	0.628692449668711	0.523884943185368	25	SR
13	58519	64017.2324	42510	78710.5	31882.2151331859	0.618611049402758	0.498025514973464	30	SR
14	61326	67221.2268	44506.5	81933	33135.3967385991	0.610287643087761	0.492930556551508	35	SR
15	64872.5	71034.028	47737	86009	34197.2292003462	0.589957223785117	0.481420386301988	40	SR
16	66117.5	72292.2558	48984.5	88175	34015.7129349902	0.592740197375884	0.470530523063167	50	SR
17	68992	75360.1378	50732	91518	34963.4956138931	0.591169990723562	0.463952118913098	60	SR
18	72972.5	80424.6408	54399.75	97536.75	37424.902811057	0.591140498132858	0.465341249134394	75	SR
19	75602	82071.8012	55938.75	97916.75	37551.1752773548	0.555249861114785	0.45754052827288	100	SR
20	77442	85381.0906	58390	103027	38717.2775463528	0.576392655148369	0.453464312463968	150	SR
21	78648.5	86290.1994	58561	104552	39221.705087393	0.584766397324806	0.454532558275593	200	SR
22	80440.5	88230.384	60584.25	106214.25	39330.5083648685	0.567251571036978	0.445770567709062	300	SR
23	80841.5	88718.7596	60489	106193.25	40492.1127992403	0.565356283591967	0.456409816613805	400	SR
24	86342.5	94137.1956	64761	113143.25	41839.0709514511	0.56035266525755	0.444447815603411	600	SR
25	6900.5	7644.3424	5097	9325.25	3651.27959177241	0.612745453228027	0.477644694692432	0	AR
26	6788	7522.5924	5027.5	9061.75	3685.16781634557	0.59432086034178	0.489880033423793	0.5	AR
27	7306	8084.8306	5395.75	9770.5	3902.41460501745	0.598788666849165	0.48268353390329	1	AR
28	7971.5	8663.3706	5896	10451.75	4084.89337697276	0.571504735620649	0.471513174903629	3	AR
29	8720.5	9541.1466	6434	11528	4437.85209687696	0.584140817613669	0.465127754863022	5	AR
30	10043	11126.731	7471.5	13389	5432.2079158301	0.589216369610674	0.488212388331316	8	AR
31	14120	15775.429	10596.5	18881.75	7739.26035465447	0.586774079320113	0.490589533549577	12	AR
32	16152	17999.7474	12121	21531	8897.01969094536	0.582590391282813	0.494285808196695	15	AR
33	18224.5	20169.1012	13434	24248	10125.9557363082	0.593377047381273	0.502052899427577	17	AR
34	21661	24011.6838	16216.75	28917.5	11820.1719476661	0.586341812474032	0.492267516352438	21	AR
35	24018	26719.2674	17819.25	32537	13471.7026273531	0.612779998334582	0.504194311381199	23	AR
36	26262.5	29027.146	19600	35433.75	14616.1280395752	0.60290337934317	0.503533073474576	25	AR
37	27758.5	30737.7232	20412.75	37383	15360.6782355648	0.611353279175748	0.499733768035388	30	AR
38	30281	33380.3178	22119	40423.25	16834.7771174828	0.604479706746805	0.504332439803278	35	AR
39	33461.5	36749.194	24816	44356.25	17921.9497518251	0.583962165473753	0.487682797936334	40	AR
40	34254.5	37907.9406	25778	45718.25	18623.3509502021	0.582120597293786	0.491278361615934	50	AR
41	38626	41908.374	28919.75	50308	19897.8446183353	0.553726764355615	0.474794002228178	60	AR
42	47762.5	51598.2182	35687.75	62104.75	23978.3995858007	0.553090813923057	0.464713713424327	75	AR
43	54895.5	59666.985	40736.75	72090.5	28245.7532725251	0.571153373227314	0.473389987319203	100	AR
44	68443	74124.7164	50780	88425	34706.0216652721	0.550019724442237	0.468211189881491	150	AR
45	73730	79847.5826	54906	95278.25	35490.2143753241	0.547568832225688	0.444474500287803	200	AR
46	78298.5	85385.3098	58534	101831.5	38533.7759348053	0.552979942144486	0.451292804641266	300	AR
47	80916.5	88645.287	60377.5	106823	40417.9560402147	0.573992943342829	0.455951550365161	400	AR
48	87028	94336.8826	64592	114052	41978.7843237209	0.568322838626649	0.44498803825982	600	AR
49	4532	4920.291	3401	5924.25	2376.79207875576	0.556763018534863	0.483059249697987	0	cAR
50	4525.5	4969.2314	3379	6065	2257.27702698835	0.593525577284278	0.454250737244466	0.5	cAR
51	4593	5051.9118	3459.5	6064.25	2412.61933210133	0.567112998040496	0.47756560835075	1	cAR
52	4640	5027.8004	3476.75	6032.25	2225.30313741084	0.550754310344828	0.442599737533502	3	cAR
53	4662	5082.9202	3528	6110	2229.54661809445	0.553839553839554	0.438634983507011	5	cAR
54	4982.5	5400.396	3768	6494	2376.5105800083	0.547114902157551	0.440062280619476	8	cAR
55	6356	6985.4446	4753	8456.25	3281.75320835601	0.582638451856514	0.469798759603076	12	cAR
56	7780	8484.4232	5695.75	10329.25	4108.88506909161	0.595565552699229	0.48428572835589	15	cAR
57	9510.5	10501.462	6964.75	12815.75	5319.40561030698	0.615214762630776	0.50653952852536	17	cAR
58	12662	14013.289	8916.75	17384.25	7498.65531666782	0.668733217501185	0.535110302561221	21	cAR
59	13478.5	15122.5804	9459.75	18537	8278.17819042127	0.67346143858738	0.547405136653879	23	cAR
60	16068	17478.3782	11447.75	21523	9046.02476744251	0.627038212596465	0.517555156658786	25	cAR
61	19099	20815.0844	13444.75	25580.25	11113.9978326092	0.635399759149694	0.533939599716885	30	cAR
62	23083	25790.049	16285.25	32022.75	14297.8491729908	0.681778798249794	0.554394028991213	35	cAR
63	24495	26860.232	17597.25	32833.5	13799.4667922542	0.622014696876914	0.513750841476507	40	cAR
64	27362.5	29780.8804	19385	36489.75	15705.4145746328	0.625116491548652	0.527365691130904	50	cAR
65	29767	31986.3484	21559	39369	15889.0433574958	0.598313568717036	0.496744522344282	60	cAR
66	37980.5	40686.8154	27819.75	49473.75	19967.1187006028	0.570134674372375	0.490751574049289	75	cAR
67	47106.5	51116.402	34254.25	61932.25	25155.7772836568	0.587562226019764	0.492127307466923	100	cAR
68	67218.5	72016.3714	49340.75	87599.25	33869.7878962223	0.569166226559652	0.470306782163456	150	cAR
69	80301	87135.7814	60497.25	105164	39365.750531199	0.55624151629494	0.451774803630773	200	cAR
70	86071.5	93680.6682	64711.5	113278.75	41851.2945717426	0.564266336708434	0.446744193608801	300	cAR
71	85480	93250.9522	64044.5	112082.5	42278.473343298	0.561979410388395	0.453383824463489	400	cAR
72	90649	99056.5078	67985	118524	44054.2311640123	0.55752407638253	0.444738383599793	600	cAR
