# Supplementary material for: A precisely adjustable, variation-suppressed eukaryotic transcriptional controller to enable genetic discovery
Source: eLife. 2021 Aug 3;10:e69549. doi: 10.7554/eLife.69549 (PMC8421071; doi:10.7554/eLife.69549)
Supplement: Figure 2—figure supplement 4—source data 1. [file elife-69549-fig2-figsupp4-data1.zip › Figure 2- source data 3 - S4/Figure 2- supplement 4.csv]

	lower.ci	upper.ci	Fluorescence	Strain	Media	rsd
1	0.303736565866071	0.325926240430843	397	autofluorescence	YPD	0.314476208769647
2	0.178081242623664	0.190813590848435	19531.5	pDed1	YPD	0.184859973400987
3	0.270427849055869	0.292005511907635	742.5	PDbp1	YPD	0.280473543742815
4	0.318869749778009	0.341907380987982	403.5	PJen1	YPD	0.329564255151575
5	0.172784765569599	0.185380783630657	10761	PAct1	YPD	0.178153350850142
6	0.456754757860564	0.492903406434736	7467	PCyc1	YPD	0.475615971703801
7	0.157641719402559	0.170124832552457	15666.5	PTef2	YPD	0.16330557164645
8	0.188114657701197	0.201682086908421	25518.5	PAdh1	YPD	0.194503807049184
9	0.168164702020161	0.181239214378498	56302.5	P7tet.1	YPD	0.175070082674088
10	0.166396152806661	0.178107940529519	56338	PTdh3	YPD	0.172122075143115
11	0.337547330095746	0.363950986943553	1749.5	PFus1	YPD	0.351273209594189
12	0.317922980492716	0.337894137152981	418	PRev1	YPD	0.329104711796936
13	0.282342285727657	0.29992347079922	702	PRnr2	YPD	0.291469808365929
14	0.329128787011323	0.351576724905855	331	autofluorescence	SD	0.340583005248515
15	0.203806826460444	0.219794371338094	21459	pDed1	SD	0.211526653200739
16	0.272753424833246	0.292636769266779	894	PDbp1	SD	0.282740864492664
17	0.343707394505371	0.369660582527453	395	PJen1	SD	0.357141556709993
18	0.193398397307011	0.207082999216336	10877.5	PAct1	SD	0.19987953380616
19	0.487786135089237	0.521148780322927	8163.5	PCyc1	SD	0.505289720277752
20	0.189190102658585	0.202836379980435	14521.5	PTef2	SD	0.196108998089759
21	0.230035052851919	0.245577902320229	19435.5	PAdh1	SD	0.238259900709089
22	0.195891935033658	0.208767904272777	47057.5	P7tet.1	SD	0.202384867107269
23	0.185060258112954	0.198868368064597	50651	PTdh3	SD	0.192298298145409
24	0.365935326519094	0.393070104592393	2675	PFus1	SD	0.377162675457876
25	0.314269926158377	0.336243705343759	403	PRev1	SD	0.326879256471981
26	0.26215664037932	0.278962171420538	714	PRnr2	SD	0.270901287352926
