# Supplementary material for: A precisely adjustable, variation-suppressed eukaryotic transcriptional controller to enable genetic discovery
Source: eLife. 2021 Aug 3;10:e69549. doi: 10.7554/eLife.69549 (PMC8421071; doi:10.7554/eLife.69549)
Supplement: Figure 3—source data 1. [file elife-69549-fig3-data1.zip]

Archive with 3 entries (3 files):
- Figure 3- source data 1/Fig3_PanelA.csv
- Figure 3- source data 1/Figure3_PanelC.csv
- Figure 3- source data 1/PanelB.csv
