# Supplementary material for: A precisely adjustable, variation-suppressed eukaryotic transcriptional controller to enable genetic discovery
Source: eLife. 2021 Aug 3;10:e69549. doi: 10.7554/eLife.69549 (PMC8421071; doi:10.7554/eLife.69549)
Supplement: Figure 3—source data 1. [file elife-69549-fig3-data1.zip › Figure 3- source data 1/Fig3_PanelA.csv]

	median	Q1	Q3	Strain
1	657	500	867.25	autofluorscence
2	717	526	956	pAct1_TetR-NLS-TUP1
3	2456	1841	3348.25	pAct1_TetR-NLS
