# Supplementary material for: A precisely adjustable, variation-suppressed eukaryotic transcriptional controller to enable genetic discovery
Source: eLife. 2021 Aug 3;10:e69549. doi: 10.7554/eLife.69549 (PMC8421071; doi:10.7554/eLife.69549)
Supplement: Figure 3—source data 1. [file elife-69549-fig3-data1.zip › Figure 3- source data 1/Figure3_PanelC.csv]

	Dose	lower.ci	upper.ci	Strain	Median
1	0	395	410	pAct1	402.5
2	0.5	443	459	pAct1	451
3	1	403	418	pAct1	410
4	3	459	478	pAct1	468.5
5	5	496	519	pAct1	510
6	8	7794.5	8196	pAct1	8006
7	12	19482	20234.5125	pAct1	19844
8	15	25858	26911	pAct1	26333.5
9	17	29030.7	29977.05	pAct1	29522.5
10	21	32002.4	33335	pAct1	32720.5
11	23	32280.2375	33493.5	pAct1	32861
12	25	33314.9875	34342.7125	pAct1	33778
13	30	35374.8	36587	pAct1	35932
14	35	34822.15	36117.025	pAct1	35462.5
15	40	35578.5	37261.5	pAct1	36569
16	50	36710.4875	37967.525	pAct1	37469.5
17	60	37070.95	38451.175	pAct1	37772.5
18	75	36765	37946.3	pAct1	37395
19	100	37181.675	38569.5625	pAct1	37890.5
20	150	37267.5	38601.6375	pAct1	37840.5
21	200	37744.5	39133	pAct1	38329.5
22	300	35027	36337.175	pAct1	35656.5
23	400	38460.5625	39723	pAct1	39015.5
24	600	38334	39588.2375	pAct1	38898.5
25	0	375	387.0125	pVph1	382.5
26	0.5	379	394	pVph1	387
27	1	394	408	pVph1	400
28	3	758	806.0125	pVph1	783.5
29	5	9800.975	10210.05	pVph1	10012.5
30	8	20306	21036.5	pVph1	20703
31	12	23939.2875	24930.6875	pVph1	24400
32	15	25152.95	26070.1	pVph1	25628.5
33	17	28917.525	29975.35	pVph1	29456.5
34	21	31408.9	32743	pVph1	32033
35	23	34123.475	35314.9125	pVph1	34628.5
36	25	37057.8	38306.1625	pVph1	37636.5
37	30	34306.5	35602.7375	pVph1	34973
38	35	34804.9875	36104.6375	pVph1	35462
39	40	30165.725	31086.5125	pVph1	30554
40	50	28962.4125	29761.15	pVph1	29344
41	60	30870	31803.0375	pVph1	31339.5
42	75	29831.4125	30767.025	pVph1	30165
43	100	32967	34043.5125	pVph1	33364.5
44	150	32791	33924.5125	pVph1	33283.5
45	200	32296.85	33440.5	pVph1	32852.5
46	300	31709.4125	32670.5	pVph1	32210
47	400	35311	36647.15	pVph1	35973
48	600	37611	39279.1375	pVph1	38470.5
49	0	347	363	pRnr2	355
50	0.5	367	382	pRnr2	375
51	1	526	561.025	pRnr2	545
52	3	11180.75	11687.0375	pRnr2	11426
53	5	20726.4625	21400	pRnr2	21054.5
54	8	27158.975	28210.5375	pRnr2	27617.5
55	12	30554.4125	31598.6125	pRnr2	31065
56	15	30801.925	31883.275	pRnr2	31366
57	17	31779.9375	32790	pRnr2	32339.5
58	21	29706.75	30831.475	pRnr2	30361
59	23	32762.9	33754.5125	pRnr2	33304
60	25	37385.725	38914.6	pRnr2	38144.5
61	30	36853.9	38414.1	pRnr2	37666.5
62	35	37235.95	38771.075	pRnr2	38000.5
63	40	34112.2625	35299.0375	pRnr2	34666.5
64	50	31633.7125	32495	pRnr2	32163
65	60	33619	35002	pRnr2	34262.5
66	75	33983	35114.125	pRnr2	34508
67	100	33352.5	34362.5875	pRnr2	33965
68	150	33342.9375	34462.5	pRnr2	33888
69	200	34015.4375	35031.025	pRnr2	34512.5
70	300	32808	34130.5875	pRnr2	33414.5
71	400	37075	38429.05	pRnr2	37696.5
72	600	40307.8125	41872.9625	pRnr2	41060
c(0, 0, 0, "autofluorescence", descriptives[[6]][1, 1])	0	0	0	autofluorescence	343
