# Supplementary material for: A precisely adjustable, variation-suppressed eukaryotic transcriptional controller to enable genetic discovery
Source: eLife. 2021 Aug 3;10:e69549. doi: 10.7554/eLife.69549 (PMC8421071; doi:10.7554/eLife.69549)
Supplement: Figure 3—source data 1. [file elife-69549-fig3-data1.zip › Figure 3- source data 1/PanelB.csv]

	median	Q1	Q3	label
pRev1	12280.5	9294.75	16009	pRev1
pAct1	1111	827	1446	pAct1
pRnr2	1026	764	1348	pRnr2
pVph1	1146.5	850	1498	pVph1
autofluorescence	1205	894	1598.25	autofluorescence
