# Supplementary material for: A precisely adjustable, variation-suppressed eukaryotic transcriptional controller to enable genetic discovery
Source: eLife. 2021 Aug 3;10:e69549. doi: 10.7554/eLife.69549 (PMC8421071; doi:10.7554/eLife.69549)
Supplement: Figure 3—figure supplement 1—source data 1. [file elife-69549-fig3-figsupp1-data1.zip › Figure 3- source data 2- S1/Figure3-figure supplement1.csv]

	Normalized_Median	Q1	Q3	Time	Strain
1	0.0869751122401499	0.0640177572091502	0.120181847906737	0	TetR
2	0.154482689236264	0.11160506558346	0.203057207892652	30	TetR
3	0.311694354666298	0.222537319063848	0.407956789114277	60	TetR
4	0.438396820805614	0.311229045361369	0.582233987700743	90	TetR
5	0.61815712363394	0.454305368663305	0.833412980872015	150	TetR
6	0.807336795905278	0.607643648527988	1.05788070475496	210	TetR
7	0.893922054403461	0.672227322459348	1.16856772765572	240	TetR
8	1	0.731585698655633	1.33827357671944	360	TetR
9	0.0140714899377782	0.0104917862070761	0.0189008356981073	0	TetR-Tup1
10	0.0999323110567285	0.0715875660618052	0.139836244825701	30	TetR-Tup1
11	0.286831897112806	0.20032672932233	0.385429954960818	60	TetR-Tup1
12	0.43780427481711	0.323722371195751	0.584162088984926	90	TetR-Tup1
13	0.678321314206868	0.526541876025097	0.87055791309781	150	TetR-Tup1
14	0.807281768243472	0.627873525812918	1.03724193590378	210	TetR-Tup1
15	0.902228528286168	0.701849730545937	1.15578219780792	240	TetR-Tup1
16	1	0.789637083127229	1.24266486162818	360	TetR-Tup1
