# Supplementary material for: A precisely adjustable, variation-suppressed eukaryotic transcriptional controller to enable genetic discovery
Source: eLife. 2021 Aug 3;10:e69549. doi: 10.7554/eLife.69549 (PMC8421071; doi:10.7554/eLife.69549)
Supplement: Figure 4—source data 1. [file elife-69549-fig4-data1.zip › Figure 4- source data 1/PanelB.csv]

	Dose	lower.ci	upper.ci	Time	Median
1	0	491.975	513.5125	30	500
2	0.5	519	539	30	530
3	1	492	510.5	30	503
4	3	491.4875	511	30	502.5
5	5	483	502	30	492.5
6	8	542	563	30	553
7	12	702	736	30	720.5
8	15	823	865.0125	30	842
9	17	806	849.0125	30	823.5
10	21	898	938	30	914.5
11	23	1059	1115.0125	30	1086
12	25	1142	1202	30	1168.5
13	30	1319.9875	1390.5	30	1361.5
14	35	1474	1559.5	30	1522
15	40	1579	1654	30	1614.5
16	50	1791	1875	30	1831
17	60	1934.975	2019	30	1975
18	75	2090.5	2192.5125	30	2147
19	100	2399	2521.5125	30	2454.5
20	150	2793	2910	30	2850
21	200	2962	3079.0625	30	3017.5
22	300	3104	3226.55	30	3172
23	400	3394.9875	3517	30	3460.5
24	600	3831	3967.1	30	3888
25	0	510	523	60	518
26	0.5	463	483	60	474
27	1	483	502	60	491
28	3	522	547	60	534
29	5	991.5	1062.0125	60	1024
30	8	1673.9625	1780.025	60	1722.5
31	12	2050	2163.05	60	2110
32	15	2250	2393.025	60	2323.5
33	17	2301	2443	60	2372.5
34	21	2406	2530.5125	60	2467.5
35	23	2606	2743	60	2672
36	25	2647.95	2782	60	2722
37	30	2846	3002	60	2930.5
38	35	3178	3374.0125	60	3274.5
39	40	3315	3473	60	3395
40	50	3714.4875	3879.6375	60	3795
41	60	4151	4311.0125	60	4227
42	75	4646	4847	60	4738.5
43	100	5595	5827.0375	60	5708
44	150	7338	7647.6375	60	7512
45	200	8467	8738.55	60	8589
46	300	9917.4875	10366	60	10176
47	400	10670.5	11077	60	10847
48	600	11211.5	11680	60	11460.5
49	0	476	494	90	486
50	0.5	449	462.5	90	455
51	1	458.975	475	90	467
52	3	726	790.0125	90	758
53	5	1600.4375	1718	90	1664.5
54	8	2179	2299.0375	90	2239
55	12	2484.4625	2622.0125	90	2556
56	15	2704.4875	2863	90	2787
57	17	2684.5	2814.025	90	2736.5
58	21	2747.975	2884.025	90	2815
59	23	3002.975	3133.5125	90	3068.5
60	25	3326	3477.0125	90	3407
61	30	3617.9625	3778	90	3694.5
62	35	4130	4314.5625	90	4219
63	40	4503	4680.5375	90	4574.5
64	50	5353.95	5559	90	5449
65	60	5934.4375	6179.5625	90	6061
66	75	6964	7208.0375	90	7076.5
67	100	8667.5	9018	90	8844
68	150	11391.3875	11849.5125	90	11651.5
69	200	13183.4	13684.5	90	13365.5
70	300	15361.8125	16006	90	15670.5
71	400	17014.475	17543.5	90	17321
72	600	17825.9125	18562	90	18208
73	0	454	470	120	461
74	0.5	419	435	120	427
75	1	450	467.025	120	459
76	3	1059	1166	120	1103.5
77	5	1829.9875	1958.1125	120	1900
78	8	2310	2456.5	120	2377
79	12	2683	2809	120	2727
80	15	3171	3293.5	120	3232
81	17	3136	3282.5875	120	3214.5
82	21	3334.975	3482.5125	120	3419
83	23	3725.975	3895	120	3823.5
84	25	4044.5	4226.0125	120	4126.5
85	30	4718	4932.025	120	4819
86	35	5515	5754.05	120	5630.5
87	40	5778.425	5974.5125	120	5880
88	50	6942.9625	7213	120	7077
89	60	7877.5	8162.5125	120	8023.5
90	75	9474.9375	9821.025	120	9642
91	100	11418	11843	120	11639
92	150	15280.475	15722.5625	120	15499
93	200	18379.575	18978	120	18703
94	300	21085.9625	21848.0375	120	21465.5
95	400	22228.9875	23152.65	120	22683.5
96	600	24594	25687.05	120	25080.5
97	0	431	446.5	150	439
98	0.5	447	462.5125	150	455.5
99	1	468.9875	490	150	482
100	3	1187	1297.0125	150	1238
101	5	1823.5	1922	150	1870.5
102	8	2345.4625	2471.5125	150	2413
103	12	3049.9875	3180.65	150	3106.5
104	15	3658.975	3808.1	150	3745
105	17	3606	3766	150	3681
106	21	3766.45	3917.5125	150	3839
107	23	4230.9875	4421.025	150	4315
108	25	4471.9875	4669.0375	150	4557.5
109	30	5307.5	5497	150	5390.5
110	35	6105	6328	150	6217
111	40	6582.45	6860.55	150	6716
112	50	7764.9875	8044.5375	150	7913
113	60	8893.425	9207.525	150	9045
114	75	10354.4875	10786.1	150	10547
115	100	12805.9125	13299	150	13056.5
116	150	17575	18244.5	150	17926.5
117	200	21300.4625	21940.5375	150	21598
118	300	24600.3875	25469.675	150	25049.5
119	400	26244.4625	27118.15	150	26754.5
120	600	27325.225	28319.3875	150	27853
121	0	436.5	455	180	443
122	0.5	443	458	180	450
123	1	463	486	180	475
124	3	1231.4875	1306.5	180	1267
125	5	1828.4625	1934.5	180	1878.5
126	8	2490.9875	2613.5125	180	2553
127	12	3503.9375	3659.05	180	3574.5
128	15	4066	4230.025	180	4144.5
129	17	4025	4194.1	180	4117.5
130	21	4297.475	4487	180	4387
131	23	4738	4979.0125	180	4856
132	25	5123	5315.0375	180	5205
133	30	6026	6255.5125	180	6141
134	35	6940.95	7162	180	7066.5
135	40	7394.5	7719.0375	180	7568
136	50	8999	9338.5125	180	9153
137	60	9837.9625	10212.5	180	10066
138	75	11895	12274	180	12064.5
139	100	14860.4375	15349.05	180	15088
140	150	19778.975	20487	180	20146
141	200	23531	24283	180	23872
142	300	28134.1125	29114.8125	180	28661.5
143	400	30122.4875	31059.075	180	30603
144	600	31268.4625	32366.1125	180	31880.5
145	0	430	442.025	240	437
146	0.5	431.5	447	240	439
147	1	467	491	240	479
148	3	1217.4875	1300	240	1261
149	5	2032.4625	2139.5375	240	2078.5
150	8	3218	3391.025	240	3307.5
151	12	4174.5	4334	240	4242
152	15	4970.975	5195.0375	240	5082
153	17	4760.5	4962.5	240	4854.5
154	21	5148.95	5389.0375	240	5283
155	23	5791.875	6043.0875	240	5901
156	25	6330	6623.1	240	6465
157	30	7070	7300.5375	240	7170.5
158	35	8595	8911	240	8733
159	40	9132.5	9535	240	9335
160	50	11069.9625	11512.0125	240	11256.5
161	60	12652.9	13091.1	240	12846
162	75	15218.875	15791.2875	240	15497.5
163	100	19081.8	19762.6	240	19388.5
164	150	24871.975	25748.025	240	25336
165	200	29708.1375	30720	240	30189.5
166	300	34366	35614	240	34935
167	400	36143	37514.775	240	36861
168	600	38373.975	39870.7	240	38974
169	0	420.4875	435	300	427
170	0.5	414	427	300	419.5
171	1	491	515	300	503
172	3	1147	1223	300	1184.5
173	5	2211.9625	2327.075	300	2272.5
174	8	3231.4875	3375	300	3294
175	12	4330.4875	4491.05	300	4409.5
176	15	5088.975	5291	300	5199
177	17	4978.4875	5200.5625	300	5076.5
178	21	5227	5429.5	300	5340.5
179	23	5903.9625	6127.025	300	6000.5
180	25	6721	6974	300	6852.5
181	30	7922	8286	300	8088.5
182	35	8978.8875	9227	300	9093
183	40	9761.975	10110.0125	300	9932
184	50	12228.5	12719.025	300	12432.5
185	60	13793.9875	14376.1	300	14088
186	75	16183	16794.6125	300	16485.5
187	100	20319.725	20979.6625	300	20657
188	150	27114	28059.025	300	27494
189	200	31417.975	32576.1375	300	31934.5
190	300	36098.1375	37375.1375	300	36591
191	400	38372.975	39756.175	300	39016.5
192	600	38792.2125	40465.5	300	39495
193	0	439.4875	453.5125	360	446
194	0.5	408	423	360	415
195	1	479	501.5125	360	487
196	3	1223	1302	360	1262
197	5	2122.95	2239	360	2180.5
198	8	3190	3334	360	3275.5
199	12	4632.45	4810.5125	360	4727
200	15	5151	5379	360	5252.5
201	17	5279	5483.1375	360	5395
202	21	5697.9625	5948.5	360	5830
203	23	6383.9875	6639.0125	360	6509
204	25	6963	7255.025	360	7108
205	30	8213.9875	8512	360	8364.5
206	35	9881.8625	10202.0625	360	10020
207	40	10457.5	10906.625	360	10679.5
208	50	13272	13784.5375	360	13540
209	60	15052.4625	15615	360	15315
210	75	17684	18398.6875	360	18080
211	100	22133.8125	22835.1875	360	22471
212	150	29634.9375	30731.125	360	30269
213	200	33482.65	34951.1	360	34221.5
214	300	38849.875	40294.25	360	39528.5
215	400	41405.9375	43129.1	360	42382
216	600	43162.05	45166.3125	360	44060.5
217	0	374	386	420	380
218	0.5	386	406	420	398
219	1	453.9875	478	420	464.5
220	3	1274.5	1345	420	1306.5
221	5	2439	2542.5	420	2483.5
222	8	3762.975	3933.5	420	3860.5
223	12	4818.9875	5004.5	420	4902.5
224	15	6098.5	6341.5	420	6214.5
225	17	5967.4875	6173	420	6081.5
226	21	6426	6684.025	420	6560.5
227	23	7311	7527.075	420	7457
228	25	7981.925	8309.575	420	8167
229	30	9277.9	9652.6375	420	9490
230	35	11147.95	11593	420	11366.5
231	40	11751.4875	12171.025	420	11957.5
232	50	14583.2625	15075.0625	420	14823.5
233	60	17076.5	17734.0625	420	17374.5
234	75	20527.925	21282.2875	420	20851
235	100	25402.8	26314	420	25866
236	150	33428.925	34546.8375	420	33982.5
237	200	40186.9375	41865	420	41008
238	300	44648.5	46346.7125	420	45470
239	400	46501.225	48226.5375	420	47350
240	600	48225.4875	50243.5	420	49338.5
241	0	0	0	0	514
242	0.5	0	0	0	561
243	1	0	0	0	528.5
244	3	0	0	0	546
245	5	0	0	0	551
246	8	0	0	0	534.5
247	12	0	0	0	554
248	15	0	0	0	559
249	17	0	0	0	496
250	21	0	0	0	496.5
251	23	0	0	0	503
252	25	0	0	0	550
253	30	0	0	0	554
254	35	0	0	0	576.5
255	40	0	0	0	562
256	50	0	0	0	581
257	60	0	0	0	561.5
258	75	0	0	0	555
259	100	0	0	0	567
260	150	0	0	0	566
261	200	0	0	0	542.5
262	300	0	0	0	567
263	400	0	0	0	576
264	600	0	0	0	586
