# Supplementary material for: A precisely adjustable, variation-suppressed eukaryotic transcriptional controller to enable genetic discovery
Source: eLife. 2021 Aug 3;10:e69549. doi: 10.7554/eLife.69549 (PMC8421071; doi:10.7554/eLife.69549)
Supplement: Figure 4—source data 1. [file elife-69549-fig4-data1.zip › Figure 4- source data 1/PanelD.csv]

	Dose	RSD	lower.ci	upper.ci
1	0	0.330315726357546	0.315705135954253	0.34442666261473
2	0.5	0.354606213358778	0.336365968345994	0.372036261972353
3	1	0.419174842638788	0.400948846616043	0.438329197509641
4	3	0.629713413656902	0.601909353003895	0.657807484045032
5	5	0.506987844041806	0.484961656499362	0.526102391824001
6	8	0.381380869855678	0.366142659954921	0.398865118484717
7	12	0.318983895020647	0.303906283574411	0.334417247357767
8	15	0.289489355359108	0.273610633454442	0.302256782777877
9	17	0.28620469239658	0.275427167354264	0.298263165354797
10	21	0.276207319743407	0.26452771693673	0.285529851926781
11	23	0.262808880920221	0.250875840526558	0.273665559816689
12	25	0.24205290876665	0.233144204767948	0.253403704799729
13	30	0.240740628124576	0.227251959778937	0.251353736676216
14	35	0.229369880832064	0.21879097529471	0.238331878324435
15	40	0.221629735681183	0.212114484038874	0.23166675905365
16	50	0.214694656801768	0.205093182512156	0.224881855282573
17	60	0.211082635421415	0.200647768857118	0.220203062293316
18	75	0.205095120142976	0.196656947613539	0.213770453532313
19	100	0.199573450753349	0.191232868104409	0.208117211313374
20	150	0.183246874336842	0.175489896643766	0.193689213943024
21	200	0.183264469166537	0.174198213621338	0.19227474157293
22	300	0.188487424197505	0.179493541148173	0.198207493943985
23	400	0.185646853056926	0.177126256186898	0.194245910179746
24	600	0.184666928777511	0.175550625044622	0.194925048400646
