# Supplementary material for: A precisely adjustable, variation-suppressed eukaryotic transcriptional controller to enable genetic discovery
Source: eLife. 2021 Aug 3;10:e69549. doi: 10.7554/eLife.69549 (PMC8421071; doi:10.7554/eLife.69549)
Supplement: Figure 4—figure supplement 1—source data 1. [file elife-69549-fig4-figsupp1-data1.zip]

Archive with 6 entries (6 files):
- Figure4- figure supplement 1- source data 1/PanelA_tetR_doseR_modified.tif
- Figure4- figure supplement 1- source data 1/PanelA_tetR_doseR_raw.tif
- Figure4- figure supplement 1- source data 1/PanelB_citrine_doseR_top_raw.tif
- Figure4- figure supplement 1- source data 1/PanelC_TetR_doseR_ponceau_raw.JPG
- Figure4- figure supplement 1- source data 1/PanelD_citrine_doseR_modified.tif
- Figure4- figure supplement 1- source data 1/PanelD_citrine_doseR_ponceau_raw.JPG
