# Supplementary material for: A precisely adjustable, variation-suppressed eukaryotic transcriptional controller to enable genetic discovery
Source: eLife. 2021 Aug 3;10:e69549. doi: 10.7554/eLife.69549 (PMC8421071; doi:10.7554/eLife.69549)
Supplement: Figure 4—figure supplement 2—source data 1. [file elife-69549-fig4-figsupp2-data1.zip › Figure 4- source data 2 -S2/PanelA.csv]

	Dose	lower.ci	upper.ci	Media	Median
1	0	406	423	YPEthanol	414
2	0.5	390	407	YPEthanol	399
3	1	429	443	YPEthanol	435
4	3	647	687	YPEthanol	666
5	5	1071	1138	YPEthanol	1107
6	8	1922	2046.025	YPEthanol	1979
7	12	2742	2886	YPEthanol	2799
8	15	3643	3866	YPEthanol	3754
9	17	3875	4102	YPEthanol	3997
10	21	4258.975	4527.125	YPEthanol	4406
11	23	4393.95	4596.025	YPEthanol	4478.5
12	25	4514.9	4779	YPEthanol	4634
13	30	5358	5670	YPEthanol	5518
14	35	6502	6875.075	YPEthanol	6667
15	40	7223	7618.025	YPEthanol	7439
16	50	8854	9450.225	YPEthanol	9170
17	60	10142	10714.3	YPEthanol	10438
18	75	11739	12308.275	YPEthanol	12018
19	100	13067	13979.175	YPEthanol	13538
20	150	16369	17341	YPEthanol	16795
21	200	17997.9625	19014.3	YPEthanol	18519.5
22	300	16940	17971.05	YPEthanol	17453
23	400	18142.9	19126	YPEthanol	18666
24	600	18064	19135	YPEthanol	18554
25	0	456	477	Sglycerol	468.5
26	0.2	485	512	Sglycerol	497
27	0.5	1080.5	1147.575	Sglycerol	1120
28	1	1916	2048	Sglycerol	1980
29	2	3567.975	3721.025	Sglycerol	3648
30	4	6155.825	6430.075	Sglycerol	6301
31	5	7399.85	7832.125	Sglycerol	7613
32	7	9978.925	10405	Sglycerol	10180
33	8	11892	12416.05	Sglycerol	12197
34	10	13796.8	14452	Sglycerol	14076
35	12	16273	16989	Sglycerol	16570
36	14	17572	18748.125	Sglycerol	18144.5
37	16	22797	24128	Sglycerol	23410.5
38	18	24561	25984	Sglycerol	25169
39	20	27897.85	29185	Sglycerol	28484
40	25	29785	31260.2	Sglycerol	30672
41	27	33165	34692	Sglycerol	33793
42	30	34696	36084	Sglycerol	35392
43	45	38649	40520	Sglycerol	39513
44	60	40076	42169	Sglycerol	41136
45	100	39798.35	42050.7125	Sglycerol	40842
46	200	43808	46245	Sglycerol	44942
47	400	42188.5	44665.5625	Sglycerol	43527.5
48	600	45400.7	48161	Sglycerol	46776
49	0	242	259	SProline	250
50	0.2	421.925	450.0125	SProline	438
51	0.5	1245	1333.025	SProline	1274
52	0.7	1939	2082	SProline	2014
53	1	3086	3299	SProline	3174
54	1.5	4578	4850	SProline	4706
55	2	6050	6353.1	SProline	6167
56	2.5	7578	7948	SProline	7763
57	3	8937.3875	9305.5125	SProline	9121
58	4	11262	11838.15	SProline	11556.5
59	6	14419	14998.425	SProline	14674
60	8	15810.9875	16548.1125	SProline	16199
61	10	20622	21554.2	SProline	20983
62	12	24517	25848	SProline	25232
63	15	25665	26644.7625	SProline	26093
64	20	28373	29924	SProline	29146
65	25	30055	31461.825	SProline	30770
66	30	30970.875	32861.85	SProline	31907
67	40	33202	34772.275	SProline	34135
68	45	32739	34218.75	SProline	33398
69	60	34171	35647.425	SProline	34879
70	200	33943.65	35468.75	SProline	34791
71	400	30949	32568.6625	SProline	31808
72	600	29376.825	30830.025	SProline	29962
73	0	451	467	SD	460
74	0.5	1336.4875	1410.025	SD	1374.5
75	1	2305	2426.0125	SD	2362
76	3	5159	5315	SD	5241
77	5	7347	7674.075	SD	7506
78	8	11353.9375	11810.5125	SD	11579
79	12	15763	16271	SD	16006
80	15	18794	19319	SD	19019
81	17	21306.975	22022	SD	21682
82	21	24227.95	25042	SD	24665
83	23	25608.9	26679.15	SD	26062
84	25	28334	29350	SD	28861
85	30	32637.4375	33952.5	SD	33179
86	35	34364	35604	SD	35023
87	40	36979	38259.075	SD	37537
88	50	39018.35	40366.9	SD	39638.5
89	60	39471	40946	SD	40182
90	75	40355	41859	SD	41123
91	100	42203	43693.025	SD	42855
92	150	41961.8	43242.125	SD	42586
93	200	41002	42638	SD	41870
94	300	40989	42652	SD	41755
95	400	41481.9	42835.0875	SD	42312
96	600	43377.9875	44843.5125	SD	44048.5
97	0	423	438	Sethanol	431
98	0.5	443	459	Sethanol	453
99	1	502	518	Sethanol	510
100	3	1774	1854	Sethanol	1811
101	5	4326.9875	4502	Sethanol	4407
102	8	6986	7202.1	Sethanol	7086
103	12	15068.4625	15623.175	Sethanol	15349
104	15	16388.9625	17119	Sethanol	16766
105	17	16906.85	17551.0375	Sethanol	17200
106	21	18053.825	18682.2	Sethanol	18371
107	23	19609.95	20365	Sethanol	19941
108	25	19201.9	19952	Sethanol	19537
109	30	15994	16708	Sethanol	16358
110	35	17422.625	18051	Sethanol	17722
111	40	18521.725	19246	Sethanol	18867
112	50	17534	18319	Sethanol	17926
113	60	17074	17715	Sethanol	17397
114	75	19969.2375	20830.1	Sethanol	20371
115	100	19465.825	20306.075	Sethanol	19866
116	150	20305.975	21218.7125	Sethanol	20791.5
117	200	19894.875	20652.275	Sethanol	20315
118	300	21585.825	22440.125	Sethanol	21991
119	400	21634.9625	22503	Sethanol	22044.5
120	600	22441.7	23263.6625	Sethanol	22773
121	0	416	428	Sfructose	423
122	0.5	431	442	Sfructose	438
123	1	486.9875	505	Sfructose	495
124	3	1539	1606	Sfructose	1573
125	5	3326	3459.05	Sfructose	3394
126	8	5322.95	5489.5625	Sfructose	5392.5
127	12	13616	13946.1875	Sfructose	13782
128	15	15452.4625	15887.0375	Sfructose	15688
129	17	18789.9875	19279.1	Sfructose	19035
130	21	20961.75	21446.2	Sfructose	21186
131	23	24116.4625	24771	Sfructose	24418.5
132	25	25770.5	26451.05	Sfructose	26098.5
133	30	29142	30124	Sfructose	29674
134	35	28687	29374	Sfructose	28999
135	40	33329.7	34318	Sfructose	33866
136	50	41154	42151.025	Sfructose	41754
137	60	46031	47223.4	Sfructose	46618
138	75	54119.975	55306	Sfructose	54766
139	100	61818	63511.65	Sfructose	62626
140	150	64901.6	66334.5875	Sfructose	65555
141	200	64048.75	65670	Sfructose	64923
142	300	59193.9	60808.175	Sfructose	60067
143	400	59266.725	60831.575	Sfructose	60065
144	600	61957	63789.8875	Sfructose	62979.5
145	0	330.040008544922	358.160003662109	Sraffinose	342.619995117188
146	0.5	372.220001220703	407	Sraffinose	391.459991455078
147	1	787.341485595703	833.239990234375	Sraffinose	813.260009765625
148	3	2270.30156860352	2369.47998046875	Sraffinose	2326.56005859375
149	5	3486.84312744141	3644.53699951172	Sraffinose	3565.32006835938
150	8	5549.96300048828	5742.39990234375	Sraffinose	5656.19018554688
151	12	6813.919921875	7037.41840820313	Sraffinose	6924.18017578125
152	15	10343.3130981445	10595.5048339844	Sraffinose	10479.8798828125
153	17	8259.8798828125	8507.0400390625	Sraffinose	8381.240234375
154	21	11019.33984375	11321.2782714844	Sraffinose	11162.16015625
155	23	13739.5430908203	14156.9404296875	Sraffinose	13966.0205078125
156	25	15040.8238647461	15459.3676025391	Sraffinose	15253.990234375
157	30	14598.7197265625	14966.703515625	Sraffinose	14783.7197265625
158	35	12770.1796875	13152.759765625	Sraffinose	12958.140625
159	40	14566.1231567383	14985.0092529297	Sraffinose	14772.990234375
160	50	18649.4619628906	19217.1520751953	Sraffinose	18936.2294921875
161	60	19723.1281738281	20395.9548339844	Sraffinose	20036.240234375
162	75	24582.80078125	25236.5537109375	Sraffinose	24866.9609375
163	100	32364.640625	33224.2622070312	Sraffinose	32770.16015625
164	150	49888.9234375	51299.8356933594	Sraffinose	50593.4296875
165	200	52109.69140625	53795.6967285156	Sraffinose	52928.869140625
166	300	60768.0235351563	62847.83203125	Sraffinose	61687.880859375
167	400	64702.640625	66600.90859375	Sraffinose	65656.5
168	600	71190.9075195313	73293.3138671875	Sraffinose	72363.86328125
