# Supplementary material for: A precisely adjustable, variation-suppressed eukaryotic transcriptional controller to enable genetic discovery
Source: eLife. 2021 Aug 3;10:e69549. doi: 10.7554/eLife.69549 (PMC8421071; doi:10.7554/eLife.69549)
Supplement: Figure 4—figure supplement 2—source data 1. [file elife-69549-fig4-figsupp2-data1.zip › Figure 4- source data 2 -S2/PanelC.csv]

	Dose	lower.ci	upper.ci	Media	rsd
1	0	0.410571948362852	0.446444529541832	YPEthanol	0.426219984858901
2	0.5	0.391046832332907	0.426003020310475	YPEthanol	0.408560455526861
3	1	0.382897109353356	0.415541035628668	YPEthanol	0.399038709370213
4	3	0.470003270171322	0.513834259538167	YPEthanol	0.493693783266473
5	5	0.515382865618337	0.565037987223746	YPEthanol	0.537963308932484
6	8	0.478329684415917	0.519570146045835	YPEthanol	0.498619371446139
7	12	0.451986500865961	0.49902258779757	YPEthanol	0.476053729461774
8	15	0.436763862746752	0.478262083382313	YPEthanol	0.457449274514047
9	17	0.459400229401549	0.496598160546304	YPEthanol	0.47853963901742
10	21	0.45868660681886	0.494939800767928	YPEthanol	0.47505799252171
11	23	0.441714642549862	0.475446693479103	YPEthanol	0.459236230300559
12	25	0.430221081601275	0.470783929423238	YPEthanol	0.451699890851322
13	30	0.468030882650714	0.50886550090679	YPEthanol	0.490544925568959
14	35	0.417302061192855	0.451149513310018	YPEthanol	0.433462731336353
15	40	0.421351242968016	0.452390394798147	YPEthanol	0.437159327056402
16	50	0.430407882511354	0.465449981329096	YPEthanol	0.449074016431924
17	60	0.423236138872122	0.458667550969952	YPEthanol	0.443944349349324
18	75	0.403781765772104	0.435121706987765	YPEthanol	0.421104000177485
19	100	0.409637392380618	0.444050960456091	YPEthanol	0.429631966109366
20	150	0.408568261221902	0.443850754869787	YPEthanol	0.424922776459264
21	200	0.414221113094339	0.454008381904918	YPEthanol	0.433859356156173
22	300	0.449501733938068	0.48900493371777	YPEthanol	0.467705258542073
23	400	0.410620181307865	0.445585717406652	YPEthanol	0.423777614095964
24	600	0.444321124083233	0.484901354170013	YPEthanol	0.464631586808876
25	0	0.437307666633856	0.473604334983719	Sglycerol	0.453605995377445
26	0.2	0.421834507461025	0.460942206697584	Sglycerol	0.441078899803383
27	0.5	0.490722082014853	0.531211122717601	Sglycerol	0.511725609940653
28	1	0.435212650486211	0.478947804353781	Sglycerol	0.461480152825842
29	2	0.373833928330142	0.408922807321424	Sglycerol	0.392783321104899
30	4	0.361092422256052	0.396882202106281	Sglycerol	0.378420390420867
31	5	0.341650984360111	0.373280748040235	Sglycerol	0.359570773745232
32	7	0.341934492399565	0.372889754810417	Sglycerol	0.359113291241207
33	8	0.35341424158636	0.389990425888564	Sglycerol	0.372391051626525
34	10	0.369635724096954	0.403649738200637	Sglycerol	0.382698348235988
35	12	0.347252045614432	0.383812051630187	Sglycerol	0.367665183189607
36	14	0.393458460444006	0.432090890372262	Sglycerol	0.413727892625811
37	16	0.372032075853667	0.408390898616636	Sglycerol	0.389093725339129
38	18	0.346721650818514	0.384775994961398	Sglycerol	0.364528311580408
39	20	0.336766531000213	0.369022366529748	Sglycerol	0.352937130507611
40	25	0.320995441027184	0.35219741774921	Sglycerol	0.337309905895238
41	27	0.312904081105552	0.346767856554811	Sglycerol	0.329877144207369
42	30	0.330568270328731	0.366392540666397	Sglycerol	0.349693091165476
43	45	0.34636048216558	0.380324946848731	Sglycerol	0.36426534174893
44	60	0.336560879743369	0.371681881604228	Sglycerol	0.353370948931774
45	100	0.355220673829196	0.394604672261774	Sglycerol	0.376894306721428
46	200	0.410539863594504	0.445441833541809	Sglycerol	0.427876673251864
47	400	0.329342848446368	0.361214271393402	Sglycerol	0.347501101345338
48	600	0.356882941168257	0.394173701701741	Sglycerol	0.375425612017027
49	0	0.441318989851247	0.482409514959884	SProline	0.466352838192748
50	0.2	0.493139463844996	0.537223345201807	SProline	0.514019639093033
51	0.5	0.610279892479015	0.672386514477113	SProline	0.635858665593084
52	0.7	0.600989148026184	0.67365170725486	SProline	0.638068906629262
53	1	0.526131004938302	0.578749431978939	SProline	0.55276486578454
54	1.5	0.494415845110594	0.548801896584944	SProline	0.522807939648849
55	2	0.466879194507537	0.508984039294874	SProline	0.486824550219214
56	2.5	0.412368399447241	0.455365116721258	SProline	0.43171100365508
57	3	0.424880874781676	0.475244343706266	SProline	0.450869021320472
58	4	0.421856082894408	0.463324382824966	SProline	0.443798015850632
59	6	0.38153004866805	0.418183486411701	SProline	0.397917917232935
60	8	0.386918416770478	0.430774213455396	SProline	0.408454940007959
61	10	0.390644410802612	0.419768422814405	SProline	0.403402617747531
62	12	0.409016560897745	0.446840528374343	SProline	0.425167711731785
63	15	0.400685968282143	0.436650753268502	SProline	0.419487726228234
64	20	0.408171448810519	0.452930730523218	SProline	0.431582481376272
65	25	0.394411443071672	0.437824353360662	SProline	0.419829248299112
66	30	0.410793810430245	0.45200833024707	SProline	0.429315807295497
67	40	0.403691318834766	0.446815775917152	SProline	0.424058056550239
68	45	0.397024008322133	0.434026881254805	SProline	0.41169099192848
69	60	0.404083182738634	0.444759786881148	SProline	0.422110752600486
70	200	0.423294098625764	0.463652406412338	SProline	0.444586403815896
71	400	0.428014111715749	0.473265374079806	SProline	0.447633326848555
72	600	0.383806251299155	0.417172521687595	SProline	0.401883384376724
73	0	0.376229261363117	0.412660402073099	SD	0.394381136225895
74	0.5	0.534388979930105	0.587087446269201	SD	0.561565339425507
75	1	0.438039496777434	0.482145947111327	SD	0.460042318444824
76	3	0.34398075372923	0.374767859183546	SD	0.358609043786884
77	5	0.339026952744496	0.366407227897844	SD	0.353319882563758
78	8	0.334889354784524	0.362145629710408	SD	0.348033055048526
79	12	0.32712305034823	0.347761726720947	SD	0.338132821692708
80	15	0.323803870412334	0.347736883441431	SD	0.335693516484918
81	17	0.324760772047522	0.347653718685771	SD	0.337499378230437
82	21	0.332168827500867	0.355583413148155	SD	0.34414605080089
83	23	0.326472122231634	0.350445894332473	SD	0.339796504717133
84	25	0.327317393039773	0.347575664469808	SD	0.337669116597107
85	30	0.343655555469246	0.366211332758453	SD	0.35507467746657
86	35	0.338536914311172	0.360615845652201	SD	0.348762401219336
87	40	0.335807182681607	0.357054282677892	SD	0.347641482883162
88	50	0.34527024399037	0.366169514206623	SD	0.357075705652857
89	60	0.333446749607378	0.350719216689016	SD	0.342102114438916
90	75	0.333860943713807	0.352944447815633	SD	0.343260985311225
91	100	0.353023636709706	0.376277487171128	SD	0.364127963616077
92	150	0.342055091754415	0.362499237099161	SD	0.353032388428428
93	200	0.346267355601235	0.366638047154052	SD	0.356099269172773
94	300	0.348945285402315	0.370377804753397	SD	0.359594947696705
95	400	0.345139532183784	0.364804683614829	SD	0.357055857534509
96	600	0.330225706222107	0.351742672919299	SD	0.341869299605113
97	0	0.360201559816672	0.384180020092771	Sethanol	0.375044567923621
98	0.5	0.385411892661797	0.411585360978823	Sethanol	0.397666716833156
99	1	0.365855426456093	0.389466717880126	Sethanol	0.376705184421378
100	3	0.540650478887228	0.575570373551956	Sethanol	0.559482167656959
101	5	0.407610695265911	0.432985196920264	Sethanol	0.421040226116142
102	8	0.34693644320437	0.372502530046753	Sethanol	0.358152720509455
103	12	0.345808933434454	0.366490424315634	Sethanol	0.356278946794303
104	15	0.349006256291732	0.372632628777231	Sethanol	0.361210784118071
105	17	0.337877568008514	0.360207026834133	Sethanol	0.347654531568827
106	21	0.357207343439786	0.381488075751144	Sethanol	0.367889989812763
107	23	0.350722326429794	0.37700791490581	Sethanol	0.362729017542293
108	25	0.353197757589145	0.376845958062825	Sethanol	0.367146895930564
109	30	0.41822079710736	0.444334001081146	Sethanol	0.430324417415012
110	35	0.374369064348118	0.397358652425186	Sethanol	0.385201518060155
111	40	0.374140787501842	0.399929044490022	Sethanol	0.386277889912484
112	50	0.375007778112155	0.403953422621642	Sethanol	0.389709244080937
113	60	0.381343566569524	0.407527652848374	Sethanol	0.393956461993727
114	75	0.354901947001668	0.38002332754718	Sethanol	0.366820679912902
115	100	0.360417102935132	0.38550754055409	Sethanol	0.374779285135694
116	150	0.367971427835767	0.393545334205831	Sethanol	0.381110077715653
117	200	0.363008134746951	0.384999523471996	Sethanol	0.372732941521218
118	300	0.353760563614428	0.378317784417357	Sethanol	0.367074651341941
119	400	0.335210115557435	0.359574699064884	Sethanol	0.346977803696644
120	600	0.324833837443467	0.347746326818749	Sethanol	0.336671943652722
121	0	0.360136104258893	0.386344096621189	Sfructose	0.374220022875906
122	0.5	0.34602768218946	0.370752726875396	Sfructose	0.358661441387181
123	1	0.394509747948479	0.421956670160183	Sfructose	0.409010013272413
124	3	0.559028713854163	0.599068537238526	Sfructose	0.578181802663832
125	5	0.425915300990138	0.452984744910114	Sfructose	0.439636999286601
126	8	0.341109809058792	0.362511301865206	Sfructose	0.351308844599401
127	12	0.26026142145132	0.279631290310422	Sfructose	0.270097642177265
128	15	0.265125371340979	0.284541142850218	Sfructose	0.274261913461604
129	17	0.266152141489169	0.284016926951946	Sfructose	0.274535874407694
130	21	0.266530586951556	0.283885855382102	Sfructose	0.275463832608044
131	23	0.25218857440565	0.273499993337398	Sfructose	0.261466199166069
132	25	0.256332996996892	0.275469604482108	Sfructose	0.266177188853798
133	30	0.266506222212956	0.285339288038575	Sfructose	0.275041743982104
134	35	0.271769839178976	0.291812553138222	Sfructose	0.28221998316358
135	40	0.274853553871634	0.29268375364443	Sfructose	0.283871071868327
136	50	0.252147907340023	0.272448914462374	Sfructose	0.263416313280887
137	60	0.254577673181607	0.273827732233143	Sfructose	0.265663372428668
138	75	0.239095287332514	0.258641250258825	Sfructose	0.248928391717365
139	100	0.256906900096009	0.276187710726151	Sfructose	0.266993202361077
140	150	0.252437100857506	0.272780022568248	Sfructose	0.262319517200817
141	200	0.241957306792048	0.258151895399386	Sfructose	0.250781476389093
142	300	0.254522242141858	0.271707833380659	Sfructose	0.263553460653518
143	400	0.245466477606011	0.264758521963013	Sfructose	0.25464587283109
144	600	0.248562508078349	0.268346213771134	Sfructose	0.258449337361471
145	0	0.724579728784692	0.788063377140404	Sraffinose	0.753542828208572
146	0.5	0.765656267933183	0.831726914907108	Sraffinose	0.793217410301704
147	1	0.735819265163614	0.795495794828888	Sraffinose	0.762562683947255
148	3	0.556481186068337	0.592899460303153	Sraffinose	0.57243914584466
149	5	0.436306823069807	0.468270856802239	Sraffinose	0.451126576184338
150	8	0.342798418356059	0.364936976566314	Sraffinose	0.35248805207352
151	12	0.32612313278193	0.34640231780316	Sraffinose	0.33630692376488
152	15	0.28003220400079	0.303298422836685	Sraffinose	0.289965474237238
153	17	0.317845273400293	0.338544988358452	Sraffinose	0.329129957707726
154	21	0.299543161448703	0.321282608154808	Sraffinose	0.310493496836304
155	23	0.291295839234255	0.310500668678512	Sraffinose	0.301574905198454
156	25	0.27952802671336	0.297634920787469	Sraffinose	0.28855926765104
157	30	0.289987012325468	0.310194968658812	Sraffinose	0.298567512250972
158	35	0.297048274540987	0.315837354942877	Sraffinose	0.306136258029257
159	40	0.289889848784088	0.308279016851728	Sraffinose	0.299539867029941
160	50	0.282682050594748	0.300678967610682	Sraffinose	0.291978113491762
161	60	0.286871767231031	0.303487892748302	Sraffinose	0.295902227675709
162	75	0.290106567302493	0.309268529200685	Sraffinose	0.29941083491318
163	100	0.284947989936922	0.301783348811711	Sraffinose	0.293387540843731
164	150	0.277222772535053	0.293729242211063	Sraffinose	0.285844668981837
165	200	0.277052540569524	0.296158686640233	Sraffinose	0.287410477250917
166	300	0.277067896388088	0.29579562184653	Sraffinose	0.286912531007319
167	400	0.283820715242234	0.302882457530306	Sraffinose	0.294442713210718
168	600	0.274465578760819	0.293610317254582	Sraffinose	0.283594371333591
