# Supplementary material for: A precisely adjustable, variation-suppressed eukaryotic transcriptional controller to enable genetic discovery
Source: eLife. 2021 Aug 3;10:e69549. doi: 10.7554/eLife.69549 (PMC8421071; doi:10.7554/eLife.69549)
Supplement: Figure 4—figure supplement 2—source data 1. [file elife-69549-fig4-figsupp2-data1.zip › Figure 4- source data 2 -S2/PanelD.csv]

	Dose	lower.ci	upper.ci	Media	rsd
1	0	0.394594545669408	0.428371549208176	YPEthanol	0.412038412236647
2	0	0.396781120690397	0.430951639432772	YPEthanol	0.411915226305316
3	0	0.416426251611518	0.452838832609272	Sglycerol	0.436539531747757
4	0	0.417254001829952	0.453921228508018	Sglycerol	0.43520110484414
5	0	0.46601264213152	0.514390427007769	SProline	0.492169669961891
6	0	0.399342026369077	0.435595877140697	SProline	0.419591325022054
7	0	0.310704706768093	0.327882486919812	SD	0.319534330052233
8	0	0.36687357101414	0.401423681784829	SD	0.383479872102274
9	0	0.396275419261436	0.414440291646627	Sethanol	0.405655319197957
10	0	0.391747923548992	0.411678507421452	Sethanol	0.400553004868404
11	0	0.269594925094191	0.283157937052032	Sfructose	0.277171531828036
12	0	0.353076028915667	0.370990593076771	Sfructose	0.361744014744923
13	0	0.318731083759727	0.335254834728991	Sraffinose	0.326419753539479
14	0	0.727455864423596	0.776029702780639	Sraffinose	0.750736725005409
