# Supplementary material for: A precisely adjustable, variation-suppressed eukaryotic transcriptional controller to enable genetic discovery
Source: eLife. 2021 Aug 3;10:e69549. doi: 10.7554/eLife.69549 (PMC8421071; doi:10.7554/eLife.69549)
Supplement: Figure 4—figure supplement 3—source data 1. [file elife-69549-fig4-figsupp3-data1.zip]

Archive with 5 entries (5 files):
- Figure4- figure supplement 3/Figure 4- supplement 3.csv
- Figure4- figure supplement 3/Sglycerol_0atc.JPG
- Figure4- figure supplement 3/Sglycerol_10katc.JPG
- Figure4- figure supplement 3/Sproline_0aTc.JPG
- Figure4- figure supplement 3/SProline_10katc.JPG
