# Supplementary material for: A precisely adjustable, variation-suppressed eukaryotic transcriptional controller to enable genetic discovery
Source: eLife. 2021 Aug 3;10:e69549. doi: 10.7554/eLife.69549 (PMC8421071; doi:10.7554/eLife.69549)
Supplement: Figure 4—figure supplement 3—source data 1. [file elife-69549-fig4-figsupp3-data1.zip › Figure4- figure supplement 3/Figure 4- supplement 3.csv]

	well	time	amplitude	Strain	Media	Dose
ype_fry70_600.51	A01	0.11757	44.44	70	ype	600
ype_fry70_600.66	B01	0.14764	43.8	70	ype	600
ype_fry70_600.67	C01	0.14972	44.95	70	ype	600
ype_fry70_600.198	A01	0.43823	43.55	70	ype	600
ype_fry70_600.213	B01	0.46821	43.18	70	ype	600
ype_fry70_600.214	C01	0.47022	44.53	70	ype	600
ype_fry70_600.345	A01	0.75891	43.28	70	ype	600
ype_fry70_600.360	B01	0.78913	42.73	70	ype	600
ype_fry70_600.361	C01	0.79115	43.94	70	ype	600
ype_fry70_600.492	A01	1.07853	42.63	70	ype	600
ype_fry70_600.507	B01	1.10842	42.38	70	ype	600
ype_fry70_600.508	C01	1.11046	43.47	70	ype	600
ype_fry70_600.639	A01	1.40005	42.41	70	ype	600
ype_fry70_600.654	B01	1.43022	42.23	70	ype	600
ype_fry70_600.655	C01	1.43222	43.58	70	ype	600
ype_fry70_600.786	A01	1.72013	42.36	70	ype	600
ype_fry70_600.801	B01	1.74986	42.08	70	ype	600
ype_fry70_600.802	C01	1.75185	43.38	70	ype	600
ype_fry70_600.933	A01	2.03919	42.35	70	ype	600
ype_fry70_600.948	B01	2.06927	42.06	70	ype	600
ype_fry70_600.949	C01	2.07128	43.29	70	ype	600
ype_fry70_600.1080	A01	2.35914	42.33	70	ype	600
ype_fry70_600.1095	B01	2.38929	42.05	70	ype	600
ype_fry70_600.1096	C01	2.39131	43.29	70	ype	600
ype_fry70_600.1227	A01	2.67926	42.33	70	ype	600
ype_fry70_600.1242	B01	2.70933	41.85	70	ype	600
ype_fry70_600.1243	C01	2.71132	43.2	70	ype	600
ype_fry70_600.1374	A01	2.99917	42.21	70	ype	600
ype_fry70_600.1389	B01	3.02928	41.68	70	ype	600
ype_fry70_600.1390	C01	3.0313	42.86	70	ype	600
ype_fry70_600.1521	A01	3.31838	41.85	70	ype	600
ype_fry70_600.1536	B01	3.34863	41.55	70	ype	600
ype_fry70_600.1537	C01	3.35064	42.82	70	ype	600
ype_fry70_600.1668	A01	3.63853	41.76	70	ype	600
ype_fry70_600.1683	B01	3.66869	41.38	70	ype	600
ype_fry70_600.1684	C01	3.67071	42.68	70	ype	600
ype_fry70_600.1815	A01	3.95824	41.85	70	ype	600
ype_fry70_600.1830	B01	3.98826	41.47	70	ype	600
ype_fry70_600.1831	C01	3.99034	42.65	70	ype	600
ype_fry70_600.1962	A01	4.27792	41.65	70	ype	600
ype_fry70_600.1977	B01	4.30788	41.43	70	ype	600
ype_fry70_600.1978	C01	4.30987	42.64	70	ype	600
ype_fry70_600.2109	A01	4.59745	41.59	70	ype	600
ype_fry70_600.2124	B01	4.62729	41.37	70	ype	600
ype_fry70_600.2125	C01	4.6293	42.53	70	ype	600
ype_fry70_600.2256	A01	4.91797	41.46	70	ype	600
ype_fry70_600.2271	B01	4.94766	41.15	70	ype	600
ype_fry70_600.2272	C01	4.94967	42.49	70	ype	600
ype_fry70_600.2403	A01	5.23846	41.5	70	ype	600
ype_fry70_600.2418	B01	5.26849	41.2	70	ype	600
ype_fry70_600.2419	C01	5.27055	42.46	70	ype	600
ype_fry70_600.2550	A01	5.55873	41.35	70	ype	600
ype_fry70_600.2565	B01	5.58874	41.17	70	ype	600
ype_fry70_600.2566	C01	5.59082	42.35	70	ype	600
ype_fry70_600.2697	A01	5.87771	41.41	70	ype	600
ype_fry70_600.2712	B01	5.90809	41.08	70	ype	600
ype_fry70_600.2713	C01	5.9101	42.26	70	ype	600
ype_fry70_600.2844	A01	6.19745	41.25	70	ype	600
ype_fry70_600.2859	B01	6.22756	41.05	70	ype	600
ype_fry70_600.2860	C01	6.22965	42.23	70	ype	600
ype_fry70_600.2991	A01	6.51792	41.05	70	ype	600
ype_fry70_600.3006	B01	6.5482	40.94	70	ype	600
ype_fry70_600.3007	C01	6.55021	42.12	70	ype	600
ype_fry70_600.3138	A01	6.83854	41.16	70	ype	600
ype_fry70_600.3153	B01	6.86824	40.91	70	ype	600
ype_fry70_600.3154	C01	6.87024	42.21	70	ype	600
ype_fry70_600.3285	A01	7.1581	41.13	70	ype	600
ype_fry70_600.3300	B01	7.18844	40.67	70	ype	600
ype_fry70_600.3301	C01	7.19045	41.97	70	ype	600
ype_fry70_600.3432	A01	7.47816	41.25	70	ype	600
ype_fry70_600.3447	B01	7.50816	40.85	70	ype	600
ype_fry70_600.3448	C01	7.51017	42.06	70	ype	600
ype_fry70_600.3579	A01	7.79867	40.99	70	ype	600
ype_fry70_600.3594	B01	7.82882	40.93	70	ype	600
ype_fry70_600.3595	C01	7.83097	42.12	70	ype	600
ype_fry70_600.3726	A01	8.11911	41.14	70	ype	600
ype_fry70_600.3741	B01	8.14934	40.88	70	ype	600
ype_fry70_600.3742	C01	8.15133	42.12	70	ype	600
ype_fry70_600.3873	A01	8.43892	41.1	70	ype	600
ype_fry70_600.3888	B01	8.46892	40.93	70	ype	600
ype_fry70_600.3889	C01	8.47092	42.11	70	ype	600
ype_fry70_600.4020	A01	8.75823	41.17	70	ype	600
ype_fry70_600.4035	B01	8.78854	40.99	70	ype	600
ype_fry70_600.4036	C01	8.79055	42.12	70	ype	600
ype_fry70_600.4167	A01	9.07848	41.28	70	ype	600
ype_fry70_600.4182	B01	9.10862	41.22	70	ype	600
ype_fry70_600.4183	C01	9.11061	42.32	70	ype	600
ype_fry70_600.4314	A01	9.39875	41.38	70	ype	600
ype_fry70_600.4329	B01	9.4288	41.29	70	ype	600
ype_fry70_600.4330	C01	9.43089	42.38	70	ype	600
ype_fry70_600.4461	A01	9.7195	41.55	70	ype	600
ype_fry70_600.4476	B01	9.74964	41.32	70	ype	600
ype_fry70_600.4477	C01	9.75168	42.68	70	ype	600
ype_fry70_600.4608	A01	10.03979	41.58	70	ype	600
ype_fry70_600.4623	B01	10.06974	41.4	70	ype	600
ype_fry70_600.4624	C01	10.07175	42.73	70	ype	600
ype_fry70_600.4755	A01	10.35919	41.55	70	ype	600
ype_fry70_600.4770	B01	10.38928	41.38	70	ype	600
ype_fry70_600.4771	C01	10.39129	42.55	70	ype	600
ype_fry70_600.4902	A01	10.67869	41.46	70	ype	600
ype_fry70_600.4917	B01	10.70892	41.28	70	ype	600
ype_fry70_600.4918	C01	10.71091	42.53	70	ype	600
ype_fry70_600.5049	A01	10.99999	41.65	70	ype	600
ype_fry70_600.5064	B01	11.03	41.4	70	ype	600
ype_fry70_600.5065	C01	11.03202	42.58	70	ype	600
ype_fry70_600.5196	A01	11.32103	41.46	70	ype	600
ype_fry70_600.5211	B01	11.35089	41.26	70	ype	600
ype_fry70_600.5212	C01	11.35298	42.65	70	ype	600
ype_fry70_600.5343	A01	11.64153	41.56	70	ype	600
ype_fry70_600.5358	B01	11.67163	41.35	70	ype	600
ype_fry70_600.5359	C01	11.67364	42.55	70	ype	600
ype_fry70_600.5490	A01	11.96147	41.73	70	ype	600
ype_fry70_600.5505	B01	11.99157	41.58	70	ype	600
ype_fry70_600.5506	C01	11.99362	42.83	70	ype	600
ype_fry70_600.5637	A01	12.28244	41.79	70	ype	600
ype_fry70_600.5652	B01	12.31237	41.59	70	ype	600
ype_fry70_600.5653	C01	12.31437	42.88	70	ype	600
ype_fry70_600.5784	A01	12.60272	41.85	70	ype	600
ype_fry70_600.5799	B01	12.63303	41.61	70	ype	600
ype_fry70_600.5800	C01	12.63505	43.06	70	ype	600
ype_fry70_600.5931	A01	12.92254	41.86	70	ype	600
ype_fry70_600.5946	B01	12.95257	41.85	70	ype	600
ype_fry70_600.5947	C01	12.95456	43.09	70	ype	600
ype_fry70_600.6078	A01	13.24364	41.94	70	ype	600
ype_fry70_600.6093	B01	13.27382	42.11	70	ype	600
ype_fry70_600.6094	C01	13.2759	43.29	70	ype	600
ype_fry70_600.6225	A01	13.56507	42.01	70	ype	600
ype_fry70_600.6240	B01	13.59508	41.93	70	ype	600
ype_fry70_600.6241	C01	13.59709	43.33	70	ype	600
ype_fry70_600.6372	A01	13.8855	42.14	70	ype	600
ype_fry70_600.6387	B01	13.91562	42.06	70	ype	600
ype_fry70_600.6388	C01	13.91775	43.3	70	ype	600
ype_fry70_600.6519	A01	14.20695	42.29	70	ype	600
ype_fry70_600.6534	B01	14.23682	42.47	70	ype	600
ype_fry70_600.6535	C01	14.23882	43.52	70	ype	600
ype_fry70_600.6666	A01	14.52678	42.59	70	ype	600
ype_fry70_600.6681	B01	14.55678	42.57	70	ype	600
ype_fry70_600.6682	C01	14.55877	43.82	70	ype	600
ype_fry70_600.6813	A01	14.84692	42.72	70	ype	600
ype_fry70_600.6828	B01	14.87719	42.59	70	ype	600
ype_fry70_600.6829	C01	14.87917	43.8	70	ype	600
ype_fry70_600.6960	A01	15.16707	42.84	70	ype	600
ype_fry70_600.6975	B01	15.19693	42.74	70	ype	600
ype_fry70_600.6976	C01	15.19893	43.97	70	ype	600
ype_fry70_600.7107	A01	15.48675	42.9	70	ype	600
ype_fry70_600.7122	B01	15.51676	42.71	70	ype	600
ype_fry70_600.7123	C01	15.51875	43.91	70	ype	600
ype_fry70_600.7254	A01	15.80556	42.98	70	ype	600
ype_fry70_600.7269	B01	15.83562	42.98	70	ype	600
ype_fry70_600.7270	C01	15.83763	44.09	70	ype	600
ype_fry70_600.7401	A01	16.1245	42.98	70	ype	600
ype_fry70_600.7416	B01	16.15464	42.89	70	ype	600
ype_fry70_600.7417	C01	16.15667	44.33	70	ype	600
ype_fry70_600.7548	A01	16.44565	43.16	70	ype	600
ype_fry70_600.7563	B01	16.47583	43.12	70	ype	600
ype_fry70_600.7564	C01	16.47785	44.27	70	ype	600
ype_fry70_600.7695	A01	16.7659	43.19	70	ype	600
ype_fry70_600.7710	B01	16.79586	43.04	70	ype	600
ype_fry70_600.7711	C01	16.79788	44.33	70	ype	600
ype_fry70_600.7842	A01	17.08624	43.42	70	ype	600
ype_fry70_600.7857	B01	17.11627	43.22	70	ype	600
ype_fry70_600.7858	C01	17.1183	44.45	70	ype	600
ype_fry70_600.7989	A01	17.40663	43.4	70	ype	600
ype_fry70_600.8004	B01	17.43689	43.32	70	ype	600
ype_fry70_600.8005	C01	17.43892	44.61	70	ype	600
ype_fry70_600.8136	A01	17.72717	43.55	70	ype	600
ype_fry70_600.8151	B01	17.75735	43.38	70	ype	600
ype_fry70_600.8152	C01	17.75937	44.64	70	ype	600
ype_fry70_600.8283	A01	18.04752	43.52	70	ype	600
ype_fry70_600.8298	B01	18.07778	43.45	70	ype	600
ype_fry70_600.8299	C01	18.07985	44.77	70	ype	600
ype_fry70_600.8430	A01	18.3677	43.48	70	ype	600
ype_fry70_600.8445	B01	18.39794	43.36	70	ype	600
ype_fry70_600.8446	C01	18.39994	44.68	70	ype	600
ype_fry70_600.8577	A01	18.68825	43.63	70	ype	600
ype_fry70_600.8592	B01	18.71827	43.56	70	ype	600
ype_fry70_600.8593	C01	18.72028	44.79	70	ype	600
ype_fry70_600.8724	A01	19.00773	43.69	70	ype	600
ype_fry70_600.8739	B01	19.03774	43.47	70	ype	600
ype_fry70_600.8740	C01	19.03975	44.83	70	ype	600
ype_fry70_600.8871	A01	19.32754	43.85	70	ype	600
ype_fry70_600.8886	B01	19.35767	43.69	70	ype	600
ype_fry70_600.8887	C01	19.3597	44.91	70	ype	600
ype_fry70_600.9018	A01	19.64822	43.72	70	ype	600
ype_fry70_600.9033	B01	19.67817	43.72	70	ype	600
ype_fry70_600.9034	C01	19.68028	44.88	70	ype	600
ype_fry70_600.9165	A01	19.96852	43.82	70	ype	600
ype_fry70_600.9180	B01	19.99877	43.72	70	ype	600
ype_fry70_600.9181	C01	20.00078	44.91	70	ype	600
ype_fry70_600.9312	A01	20.28857	43.84	70	ype	600
ype_fry70_600.9327	B01	20.31875	43.75	70	ype	600
ype_fry70_600.9328	C01	20.32075	44.89	70	ype	600
ype_fry70_600.9459	A01	20.60927	44.08	70	ype	600
ype_fry70_600.9474	B01	20.63942	43.8	70	ype	600
ype_fry70_600.9475	C01	20.64144	45.14	70	ype	600
ype_fry70_600.9606	A01	20.92952	43.85	70	ype	600
ype_fry70_600.9621	B01	20.95972	43.84	70	ype	600
ype_fry70_600.9622	C01	20.96171	45.03	70	ype	600
ype_fry70_600.9753	A01	21.25016	43.94	70	ype	600
ype_fry70_600.9768	B01	21.28032	43.84	70	ype	600
ype_fry70_600.9769	C01	21.28234	45.09	70	ype	600
ype_fry70_600.9900	A01	21.5699	44.1	70	ype	600
ype_fry70_600.9915	B01	21.60041	43.9	70	ype	600
ype_fry70_600.9916	C01	21.6024	45.35	70	ype	600
ype_fry70_600.10047	A01	21.89092	44.1	70	ype	600
ype_fry70_600.10062	B01	21.92113	44.06	70	ype	600
ype_fry70_600.10063	C01	21.92313	45.26	70	ype	600
ype_fry70_600.10194	A01	22.21066	44.11	70	ype	600
ype_fry70_600.10209	B01	22.24043	44.04	70	ype	600
ype_fry70_600.10210	C01	22.24242	45.24	70	ype	600
ype_fry70_600.10341	A01	22.53043	44.13	70	ype	600
ype_fry70_600.10356	B01	22.56057	43.99	70	ype	600
ype_fry70_600.10357	C01	22.56269	45.27	70	ype	600
ype_fry70_600.10488	A01	22.85059	44.26	70	ype	600
ype_fry70_600.10503	B01	22.88053	44.18	70	ype	600
ype_fry70_600.10504	C01	22.88255	45.44	70	ype	600
ype_fry70_600.10635	A01	23.17118	44.11	70	ype	600
ype_fry70_600.10650	B01	23.20128	43.99	70	ype	600
ype_fry70_600.10651	C01	23.20327	45.38	70	ype	600
ype_fry70_600.10782	A01	23.49132	44	70	ype	600
ype_fry70_600.10797	B01	23.52133	43.95	70	ype	600
ype_fry70_600.10798	C01	23.52332	45.23	70	ype	600
ype_fry70_600.10929	A01	23.81139	44.07	70	ype	600
ype_fry70_600.10944	B01	23.84131	43.96	70	ype	600
ype_fry70_600.10945	C01	23.84333	45.3	70	ype	600
ype_fry70_600.11076	A01	24.1315	44.13	70	ype	600
ype_fry70_600.11091	B01	24.16165	44.09	70	ype	600
ype_fry70_600.11092	C01	24.16363	45.32	70	ype	600
ype_fry70_600.11223	A01	24.45221	44.1	70	ype	600
ype_fry70_600.11238	B01	24.48219	43.95	70	ype	600
ype_fry70_600.11239	C01	24.48421	45.26	70	ype	600
ype_fry70_600.11370	A01	24.77237	44.07	70	ype	600
ype_fry70_600.11385	B01	24.8029	43.99	70	ype	600
ype_fry70_600.11386	C01	24.80489	45.35	70	ype	600
ype_fry70_600.11517	A01	25.09346	44.13	70	ype	600
ype_fry70_600.11532	B01	25.12323	44.07	70	ype	600
ype_fry70_600.11533	C01	25.12524	45.36	70	ype	600
ype_fry70_600.11664	A01	25.41393	44.14	70	ype	600
ype_fry70_600.11679	B01	25.44399	43.99	70	ype	600
ype_fry70_600.11680	C01	25.44601	45.23	70	ype	600
ype_fry70_600.11811	A01	25.73383	44.2	70	ype	600
ype_fry70_600.11826	B01	25.76397	43.96	70	ype	600
ype_fry70_600.11827	C01	25.7661	45.27	70	ype	600
ype_fry70_600.11958	A01	26.05449	44.26	70	ype	600
ype_fry70_600.11973	B01	26.0848	44.1	70	ype	600
ype_fry70_600.11974	C01	26.08689	45.24	70	ype	600
ype_fry70_600.12105	A01	26.37447	44.16	70	ype	600
ype_fry70_600.12120	B01	26.40467	44.07	70	ype	600
ype_fry70_600.12121	C01	26.40672	45.26	70	ype	600
ype_fry70_600.12252	A01	26.69567	44.26	70	ype	600
ype_fry70_600.12267	B01	26.72561	44.13	70	ype	600
ype_fry70_600.12268	C01	26.72766	45.27	70	ype	600
ype_fry70_600.12399	A01	27.01525	44.32	70	ype	600
ype_fry70_600.12414	B01	27.04531	44.28	70	ype	600
ype_fry70_600.12415	C01	27.0473	45.51	70	ype	600
ype_fry70_600.12546	A01	27.33482	44.59	70	ype	600
ype_fry70_600.12561	B01	27.36509	44.22	70	ype	600
ype_fry70_600.12562	C01	27.36711	45.6	70	ype	600
ype_fry70_600.12693	A01	27.65625	44.62	70	ype	600
ype_fry70_600.12708	B01	27.68666	44.43	70	ype	600
ype_fry70_600.12709	C01	27.68869	45.62	70	ype	600
ype_fry70_600.12840	A01	27.97557	44.65	70	ype	600
ype_fry70_600.12855	B01	28.00545	44.58	70	ype	600
ype_fry70_600.12856	C01	28.00744	45.77	70	ype	600
ype_fry70_600.12987	A01	28.29572	44.65	70	ype	600
ype_fry70_600.13002	B01	28.32568	44.37	70	ype	600
ype_fry70_600.13003	C01	28.32769	45.68	70	ype	600
ype_fry70_600.13134	A01	28.61519	44.7	70	ype	600
ype_fry70_600.13149	B01	28.64514	44.45	70	ype	600
ype_fry70_600.13150	C01	28.64715	45.68	70	ype	600
ype_fry70_600.13281	A01	28.93615	44.62	70	ype	600
ype_fry70_600.13296	B01	28.96614	44.48	70	ype	600
ype_fry70_600.13297	C01	28.96815	45.83	70	ype	600
ype_fry70_600.13428	A01	29.25644	44.91	70	ype	600
ype_fry70_600.13443	B01	29.28701	44.57	70	ype	600
ype_fry70_600.13444	C01	29.28906	45.94	70	ype	600
ype_fry70_600.13575	A01	29.57759	44.74	70	ype	600
ype_fry70_600.13590	B01	29.60782	44.66	70	ype	600
ype_fry70_600.13591	C01	29.60985	45.98	70	ype	600
ype_fry70_600.13722	A01	29.89702	44.94	70	ype	600
ype_fry70_600.13737	B01	29.92717	44.72	70	ype	600
ype_fry70_600.13738	C01	29.9292	45.94	70	ype	600
ype_fry70_600.13869	A01	30.2175	45.05	70	ype	600
ype_fry70_600.13884	B01	30.24739	44.99	70	ype	600
ype_fry70_600.13885	C01	30.24941	46.23	70	ype	600
ype_fry70_600.14016	A01	30.53747	45.23	70	ype	600
ype_fry70_600.14031	B01	30.56782	44.99	70	ype	600
ype_fry70_600.14032	C01	30.56981	46.38	70	ype	600
ype_fry70_600.14163	A01	30.85743	45.33	70	ype	600
ype_fry70_600.14178	B01	30.88747	45.14	70	ype	600
ype_fry70_600.14179	C01	30.88953	46.38	70	ype	600
ype_fry70_600.14310	A01	31.17824	45.54	70	ype	600
ype_fry70_600.14325	B01	31.20843	45.35	70	ype	600
ype_fry70_600.14326	C01	31.21047	46.65	70	ype	600
ype_fry70_600.14457	A01	31.49774	45.8	70	ype	600
ype_fry70_600.14472	B01	31.528	45.41	70	ype	600
ype_fry70_600.14473	C01	31.53006	46.92	70	ype	600
ype_fry70_600.14604	A01	31.81918	46.03	70	ype	600
ype_fry70_600.14619	B01	31.84916	45.76	70	ype	600
ype_fry70_600.14620	C01	31.85122	46.97	70	ype	600
ype_fry70_600.14751	A01	32.14014	46.36	70	ype	600
ype_fry70_600.14766	B01	32.17033	45.91	70	ype	600
ype_fry70_600.14767	C01	32.17235	47.27	70	ype	600
ype_fry70_600.14898	A01	32.46044	46.58	70	ype	600
ype_fry70_600.14913	B01	32.49055	46.25	70	ype	600
ype_fry70_600.14914	C01	32.49263	47.54	70	ype	600
ype_fry70_600.15045	A01	32.78025	46.81	70	ype	600
ype_fry70_600.15060	B01	32.81033	46.52	70	ype	600
ype_fry70_600.15061	C01	32.81235	47.72	70	ype	600
ype_fry70_600.15192	A01	33.10038	47.08	70	ype	600
ype_fry70_600.15207	B01	33.13044	46.85	70	ype	600
ype_fry70_600.15208	C01	33.13244	48.06	70	ype	600
ype_fry70_600.15339	A01	33.42034	47.34	70	ype	600
ype_fry70_600.15354	B01	33.45031	46.96	70	ype	600
ype_fry70_600.15355	C01	33.45235	48.28	70	ype	600
ype_fry70_600.15486	A01	33.74076	47.68	70	ype	600
ype_fry70_600.15501	B01	33.77085	47.44	70	ype	600
ype_fry70_600.15502	C01	33.77288	48.47	70	ype	600
ype_fry70_600.15633	A01	34.06104	47.92	70	ype	600
ype_fry70_600.15648	B01	34.0912	47.58	70	ype	600
ype_fry70_600.15649	C01	34.09331	48.8	70	ype	600
ype_fry70_600.15780	A01	34.38119	48.45	70	ype	600
ype_fry70_600.15795	B01	34.41102	48.03	70	ype	600
ype_fry70_600.15796	C01	34.41302	49.27	70	ype	600
ype_fry70_600.15927	A01	34.70142	48.83	70	ype	600
ype_fry70_600.15942	B01	34.73168	48.21	70	ype	600
ype_fry70_600.15943	C01	34.73368	49.66	70	ype	600
ype_fry70_600.16074	A01	35.02205	49.1	70	ype	600
ype_fry70_600.16089	B01	35.0522	48.68	70	ype	600
ype_fry70_600.16090	C01	35.05421	49.98	70	ype	600
ype_fry70_600.16221	A01	35.34171	49.52	70	ype	600
ype_fry70_600.16236	B01	35.37194	49.12	70	ype	600
ype_fry70_600.16237	C01	35.37394	50.49	70	ype	600
ype_fry70_600.16368	A01	35.66312	50.29	70	ype	600
ype_fry70_600.16383	B01	35.69344	49.67	70	ype	600
ype_fry70_600.16384	C01	35.69553	50.99	70	ype	600
ype_fry70_600.16515	A01	35.98301	50.62	70	ype	600
ype_fry70_600.16530	B01	36.01291	50.19	70	ype	600
ype_fry70_600.16531	C01	36.01493	51.6	70	ype	600
ype_fry70_600.16662	A01	36.30322	51.26	70	ype	600
ype_fry70_600.16677	B01	36.33329	50.72	70	ype	600
ype_fry70_600.16678	C01	36.3353	52.01	70	ype	600
ype_fry70_600.16809	A01	36.62307	51.89	70	ype	600
ype_fry70_600.16824	B01	36.65322	51.32	70	ype	600
ype_fry70_600.16825	C01	36.65526	52.54	70	ype	600
ype_fry70_600.16956	A01	36.94368	52.34	70	ype	600
ype_fry70_600.16971	B01	36.97359	51.87	70	ype	600
ype_fry70_600.16972	C01	36.9756	53.13	70	ype	600
ype_fry70_600.17103	A01	37.26453	52.96	70	ype	600
ype_fry70_600.17118	B01	37.29467	52.35	70	ype	600
ype_fry70_600.17119	C01	37.29678	53.84	70	ype	600
ype_fry70_600.17250	A01	37.58455	53.62	70	ype	600
ype_fry70_600.17265	B01	37.61457	52.95	70	ype	600
ype_fry70_600.17266	C01	37.6166	54.4	70	ype	600
ype_fry70_600.17397	A01	37.90488	54.44	70	ype	600
ype_fry70_600.17412	B01	37.93481	53.75	70	ype	600
ype_fry70_600.17413	C01	37.93694	55.14	70	ype	600
ype_fry70_600.17544	A01	38.22538	55.24	70	ype	600
ype_fry70_600.17559	B01	38.25536	54.34	70	ype	600
ype_fry70_600.17560	C01	38.25737	55.84	70	ype	600
ype_fry70_600.17691	A01	38.54574	55.99	70	ype	600
ype_fry70_600.17706	B01	38.5756	55.28	70	ype	600
ype_fry70_600.17707	C01	38.57761	56.69	70	ype	600
ype_fry70_600.17838	A01	38.86591	56.7	70	ype	600
ype_fry70_600.17853	B01	38.89595	55.94	70	ype	600
ype_fry70_600.17854	C01	38.89794	57.29	70	ype	600
ype_fry70_600.17985	A01	39.18636	57.72	70	ype	600
ype_fry70_600.18000	B01	39.21663	56.85	70	ype	600
ype_fry70_600.18001	C01	39.21865	58.4	70	ype	600
ype_fry70_600.18132	A01	39.5075	58.78	70	ype	600
ype_fry70_600.18147	B01	39.53745	57.58	70	ype	600
ype_fry70_600.18148	C01	39.53947	59.05	70	ype	600
ype_fry70_600.18279	A01	39.8272	59.52	70	ype	600
ype_fry70_600.18294	B01	39.85744	58.71	70	ype	600
ype_fry70_600.18295	C01	39.85948	60.2	70	ype	600
ype_fry70_600.18426	A01	40.1472	60.65	70	ype	600
ype_fry70_600.18441	B01	40.17711	59.6	70	ype	600
ype_fry70_600.18442	C01	40.17912	60.97	70	ype	600
ype_fry70_600.18573	A01	40.46736	61.57	70	ype	600
ype_fry70_600.18588	B01	40.49725	60.46	70	ype	600
ype_fry70_600.18589	C01	40.49939	61.86	70	ype	600
ype_fry70_600.18720	A01	40.78764	62.74	70	ype	600
ype_fry70_600.18735	B01	40.8177	61.34	70	ype	600
ype_fry70_600.18736	C01	40.8197	62.95	70	ype	600
ype_fry70_600.18867	A01	41.10786	63.84	70	ype	600
ype_fry70_600.18882	B01	41.13789	62.39	70	ype	600
ype_fry70_600.18883	C01	41.13993	64.04	70	ype	600
ype_fry70_600.19014	A01	41.42773	65.02	70	ype	600
ype_fry70_600.19029	B01	41.45789	63.48	70	ype	600
ype_fry70_600.19030	C01	41.4599	64.95	70	ype	600
ype_fry70_600.19161	A01	41.74754	66.32	70	ype	600
ype_fry70_600.19176	B01	41.77752	64.66	70	ype	600
ype_fry70_600.19177	C01	41.77953	66.4	70	ype	600
ype_fry70_600.19308	A01	42.06807	67.4	70	ype	600
ype_fry70_600.19323	B01	42.098	65.88	70	ype	600
ype_fry70_600.19324	C01	42.10004	67.57	70	ype	600
ype_fry70_600.19455	A01	42.38832	68.93	70	ype	600
ype_fry70_600.19470	B01	42.41817	67.17	70	ype	600
ype_fry70_600.19471	C01	42.42027	68.83	70	ype	600
ype_fry70_600.19602	A01	42.70852	70.27	70	ype	600
ype_fry70_600.19617	B01	42.73868	68.59	70	ype	600
ype_fry70_600.19618	C01	42.74068	70.13	70	ype	600
ype_fry70_600.19749	A01	43.02889	71.96	70	ype	600
ype_fry70_600.19764	B01	43.0588	70.02	70	ype	600
ype_fry70_600.19765	C01	43.06079	71.66	70	ype	600
ype_fry70_600.19896	A01	43.34908	73.42	70	ype	600
ype_fry70_600.19911	B01	43.37893	71.41	70	ype	600
ype_fry70_600.19912	C01	43.38095	73.09	70	ype	600
ype_fry70_600.20043	A01	43.66764	75.02	70	ype	600
ype_fry70_600.20058	B01	43.69764	72.94	70	ype	600
ype_fry70_600.20059	C01	43.69967	74.67	70	ype	600
ype_fry70_600.20190	A01	43.98755	76.66	70	ype	600
ype_fry70_600.20205	B01	44.01772	74.3	70	ype	600
ype_fry70_600.20206	C01	44.01973	76.2	70	ype	600
ype_fry70_600.20337	A01	44.30801	78.33	70	ype	600
ype_fry70_600.20352	B01	44.3381	75.88	70	ype	600
ype_fry70_600.20353	C01	44.34009	77.83	70	ype	600
ype_fry70_600.20484	A01	44.62791	80.02	70	ype	600
ype_fry70_600.20499	B01	44.65793	77.95	70	ype	600
ype_fry70_600.20500	C01	44.65992	79.53	70	ype	600
ype_fry70_600.20631	A01	44.94809	82.24	70	ype	600
ype_fry70_600.20646	B01	44.97792	79.5	70	ype	600
ype_fry70_600.20647	C01	44.97993	81.3	70	ype	600
ype_fry70_600.20778	A01	45.26842	83.85	70	ype	600
ype_fry70_600.20793	B01	45.2985	81.23	70	ype	600
ype_fry70_600.20794	C01	45.30049	83.1	70	ype	600
ype_fry70_600.20925	A01	45.58854	86.02	70	ype	600
ype_fry70_600.20940	B01	45.61893	83.2	70	ype	600
ype_fry70_600.20941	C01	45.62095	85.14	70	ype	600
ype_fry70_600.21072	A01	45.90879	88.25	70	ype	600
ype_fry70_600.21087	B01	45.93888	85.24	70	ype	600
ype_fry70_600.21088	C01	45.94098	87.19	70	ype	600
ype_fry70_600.21219	A01	46.22923	90.38	70	ype	600
ype_fry70_600.21234	B01	46.25947	87.46	70	ype	600
ype_fry70_600.21235	C01	46.26152	89.38	70	ype	600
ype_fry70_600.21366	A01	46.54986	92.96	70	ype	600
ype_fry70_600.21381	B01	46.58011	89.54	70	ype	600
ype_fry70_600.21382	C01	46.5821	91.53	70	ype	600
ype_fry70_600.21513	A01	46.86979	95.1	70	ype	600
ype_fry70_600.21528	B01	46.89999	91.72	70	ype	600
ype_fry70_600.21529	C01	46.902	93.89	70	ype	600
ype_fry70_600.21660	A01	47.18986	97.99	70	ype	600
ype_fry70_600.21675	B01	47.21992	94.19	70	ype	600
ype_fry70_600.21676	C01	47.22192	96.24	70	ype	600
ype_fry70_600.21807	A01	47.51007	100.58	70	ype	600
ype_fry70_600.21822	B01	47.54018	96.81	70	ype	600
ype_fry70_600.21823	C01	47.54219	99.12	70	ype	600
ype_fry70_600.21954	A01	47.83117	103.24	70	ype	600
ype_fry70_600.21969	B01	47.86142	99.41	70	ype	600
ype_fry70_600.21970	C01	47.86343	101.28	70	ype	600
ype_fry70_600.22101	A01	48.15164	106.37	70	ype	600
ype_fry70_600.22116	B01	48.1816	101.91	70	ype	600
ype_fry70_600.22117	C01	48.18369	104.41	70	ype	600
ype_fry70_600.22248	A01	48.47275	109.46	70	ype	600
ype_fry70_600.22263	B01	48.50299	105.24	70	ype	600
ype_fry70_600.22264	C01	48.50499	107.52	70	ype	600
ype_fry70_600.22395	A01	48.79213	112.81	70	ype	600
ype_fry70_600.22410	B01	48.82254	108.62	70	ype	600
ype_fry70_600.22411	C01	48.82454	110.95	70	ype	600
ype_fry70_600.22542	A01	49.11262	116.28	70	ype	600
ype_fry70_600.22557	B01	49.14312	111.64	70	ype	600
ype_fry70_600.22558	C01	49.14513	114.07	70	ype	600
ype_fry70_600.22689	A01	49.43387	119.81	70	ype	600
ype_fry70_600.22704	B01	49.46386	114.57	70	ype	600
ype_fry70_600.22705	C01	49.46584	117.28	70	ype	600
ype_fry70_600.22836	A01	49.75433	123.33	70	ype	600
ype_fry70_600.22851	B01	49.78461	118.23	70	ype	600
ype_fry70_600.22852	C01	49.78661	120.75	70	ype	600
ype_fry70_600.22983	A01	50.07466	127.37	70	ype	600
ype_fry70_600.22998	B01	50.10487	121.98	70	ype	600
ype_fry70_600.22999	C01	50.10689	124.46	70	ype	600
ype_fry70_600.23130	A01	50.39474	131.29	70	ype	600
ype_fry70_600.23145	B01	50.42496	125.53	70	ype	600
ype_fry70_600.23146	C01	50.42694	128.5	70	ype	600
ype_fry70_600.23277	A01	50.71457	135.08	70	ype	600
ype_fry70_600.23292	B01	50.74448	129.48	70	ype	600
ype_fry70_600.23293	C01	50.74649	132.51	70	ype	600
ype_fry70_600.23424	A01	51.03441	139.45	70	ype	600
ype_fry70_600.23439	B01	51.06437	133.23	70	ype	600
ype_fry70_600.23440	C01	51.06638	136.32	70	ype	600
ype_fry70_600.23571	A01	51.35438	143.96	70	ype	600
ype_fry70_600.23586	B01	51.38446	137.28	70	ype	600
ype_fry70_600.23587	C01	51.38648	140.44	70	ype	600
ype_fry70_600.23718	A01	51.6753	148.36	70	ype	600
ype_fry70_600.23733	B01	51.70538	141.75	70	ype	600
ype_fry70_600.23734	C01	51.70742	144.7	70	ype	600
ype_fry70_600.23865	A01	51.9956	152.9	70	ype	600
ype_fry70_600.23880	B01	52.0256	146.07	70	ype	600
ype_fry70_600.23881	C01	52.02771	149.22	70	ype	600
ype_fry70_600.24012	A01	52.31608	157.98	70	ype	600
ype_fry70_600.24027	B01	52.34612	150.92	70	ype	600
ype_fry70_600.24028	C01	52.34814	154.49	70	ype	600
ype_fry70_600.24159	A01	52.63562	162.61	70	ype	600
ype_fry70_600.24174	B01	52.66559	155.84	70	ype	600
ype_fry70_600.24175	C01	52.6676	158.82	70	ype	600
ype_fry70_600.24306	A01	52.9552	167.61	70	ype	600
ype_fry70_600.24321	B01	52.98535	160.21	70	ype	600
ype_fry70_600.24322	C01	52.98739	164.39	70	ype	600
ype_fry70_600.24453	A01	53.27559	173.11	70	ype	600
ype_fry70_600.24468	B01	53.30552	165.38	70	ype	600
ype_fry70_600.24469	C01	53.3076	169.34	70	ype	600
ype_fry70_600.24600	A01	53.59546	178.74	70	ype	600
ype_fry70_600.24615	B01	53.62582	170.66	70	ype	600
ype_fry70_600.24616	C01	53.62785	174.31	70	ype	600
ype_fry70_600.24747	A01	53.91522	184.15	70	ype	600
ype_fry70_600.24762	B01	53.94541	176.06	70	ype	600
ype_fry70_600.24763	C01	53.94739	179.88	70	ype	600
ype_fry70_600.24894	A01	54.23561	189.77	70	ype	600
ype_fry70_600.24909	B01	54.26584	181.69	70	ype	600
ype_fry70_600.24910	C01	54.26789	185.93	70	ype	600
ype_fry70_600.25041	A01	54.55585	196.18	70	ype	600
ype_fry70_600.25056	B01	54.58593	186.95	70	ype	600
ype_fry70_600.25057	C01	54.58792	191.46	70	ype	600
ype_fry70_600.25188	A01	54.87652	202.36	70	ype	600
ype_fry70_600.25203	B01	54.90679	193.43	70	ype	600
ype_fry70_600.25204	C01	54.90879	197.54	70	ype	600
ype_fry70_600.25335	A01	55.19668	208.42	70	ype	600
ype_fry70_600.25350	B01	55.22652	199.52	70	ype	600
ype_fry70_600.25351	C01	55.22853	203.81	70	ype	600
ype_fry70_600.25482	A01	55.51628	215.1	70	ype	600
ype_fry70_600.25497	B01	55.54641	205.21	70	ype	600
ype_fry70_600.25498	C01	55.5484	210.58	70	ype	600
ype_fry70_600.25629	A01	55.83625	221.49	70	ype	600
ype_fry70_600.25644	B01	55.86621	211.95	70	ype	600
ype_fry70_600.25645	C01	55.86822	216.59	70	ype	600
ype_fry70_600.25776	A01	56.15626	228.47	70	ype	600
ype_fry70_600.25791	B01	56.1861	218.49	70	ype	600
ype_fry70_600.25792	C01	56.18809	223.46	70	ype	600
ype_fry70_600.25923	A01	56.47641	235.07	70	ype	600
ype_fry70_600.25938	B01	56.50624	225.59	70	ype	600
ype_fry70_600.25939	C01	56.50824	230.86	70	ype	600
ype_fry70_600.26070	A01	56.79554	240.71	70	ype	600
ype_fry70_600.26085	B01	56.82566	231.2	70	ype	600
ype_fry70_600.26086	C01	56.82771	236.9	70	ype	600
ype_fry70_600.26217	A01	57.1167	248.08	70	ype	600
ype_fry70_600.26232	B01	57.1468	238.66	70	ype	600
ype_fry70_600.26233	C01	57.14882	243.32	70	ype	600
ype_fry70_600.26364	A01	57.43663	254.57	70	ype	600
ype_fry70_600.26379	B01	57.46645	244.93	70	ype	600
ype_fry70_600.26380	C01	57.46851	248.47	70	ype	600
ype_fry70_600.26511	A01	57.7567	257.69	70	ype	600
ype_fry70_600.26526	B01	57.78664	248.99	70	ype	600
ype_fry70_600.26527	C01	57.78869	260.68	70	ype	600
ype_fry70_600.26658	A01	58.07815	267.5	70	ype	600
ype_fry70_600.26673	B01	58.10852	260.35	70	ype	600
ype_fry70_600.26674	C01	58.11055	264.44	70	ype	600
ype_fry70_600.26805	A01	58.39868	277.54	70	ype	600
ype_fry70_600.26820	B01	58.42885	267.63	70	ype	600
ype_fry70_600.26821	C01	58.43085	263	70	ype	600
ype_fry70_600.26952	A01	58.71922	276.02	70	ype	600
ype_fry70_600.26967	B01	58.74923	265.13	70	ype	600
ype_fry70_600.26968	C01	58.75121	266.66	70	ype	600
ype_fry70_600.27099	A01	59.03871	280.57	70	ype	600
ype_fry70_600.27114	B01	59.06858	269.27	70	ype	600
ype_fry70_600.27115	C01	59.07057	267.57	70	ype	600
ype_fry70_600.27246	A01	59.35878	282.17	70	ype	600
ype_fry70_600.27261	B01	59.3887	270.75	70	ype	600
ype_fry70_600.27262	C01	59.3907	268.61	70	ype	600
ype_fry70_600.27393	A01	59.67939	283.72	70	ype	600
ype_fry70_600.27408	B01	59.70953	271.17	70	ype	600
ype_fry70_600.27409	C01	59.71155	269.19	70	ype	600
ype_fry70_600.27540	A01	59.99903	285.28	70	ype	600
ype_fry70_600.27555	B01	60.02913	273.15	70	ype	600
ype_fry70_600.27556	C01	60.03115	270.28	70	ype	600
ype_fry70_600.27687	A01	60.31954	284.85	70	ype	600
ype_fry70_600.27702	B01	60.34956	274.01	70	ype	600
ype_fry70_600.27703	C01	60.3516	270.81	70	ype	600
ype_fry70_600.27834	A01	60.63948	285.85	70	ype	600
ype_fry70_600.27849	B01	60.66932	273.3	70	ype	600
ype_fry70_600.27850	C01	60.67139	270.45	70	ype	600
ype_fry70_600.27981	A01	60.95979	287.33	70	ype	600
ype_fry70_600.27996	B01	60.98993	274.01	70	ype	600
ype_fry70_600.27997	C01	60.99195	270.16	70	ype	600
ype_fry70_600.28128	A01	61.27959	286.99	70	ype	600
ype_fry70_600.28143	B01	61.30949	273.15	70	ype	600
ype_fry70_600.28144	C01	61.31152	269.67	70	ype	600
ype_fry70_600.28275	A01	61.59896	287.03	70	ype	600
ype_fry70_600.28290	B01	61.6291	273.95	70	ype	600
ype_fry70_600.28291	C01	61.6312	270.19	70	ype	600
ype_fry70_600.28422	A01	61.91968	286.93	70	ype	600
ype_fry70_600.28437	B01	61.94973	273.84	70	ype	600
ype_fry70_600.28438	C01	61.95174	269.81	70	ype	600
ype_fry70_600.28569	A01	62.24035	286.68	70	ype	600
ype_fry70_600.28584	B01	62.27045	272.92	70	ype	600
ype_fry70_600.28585	C01	62.27253	269.58	70	ype	600
ype_fry70_600.28716	A01	62.56066	286.03	70	ype	600
ype_fry70_600.28731	B01	62.59088	273.86	70	ype	600
ype_fry70_600.28732	C01	62.59296	270.01	70	ype	600
ype_fry70_600.28863	A01	62.88148	287.37	70	ype	600
ype_fry70_600.28878	B01	62.91145	274.02	70	ype	600
ype_fry70_600.28879	C01	62.91345	270.29	70	ype	600
ype_fry70_600.29010	A01	63.20158	285.44	70	ype	600
ype_fry70_600.29025	B01	63.23137	273.48	70	ype	600
ype_fry70_600.29026	C01	63.23338	270.11	70	ype	600
ype_fry70_600.29157	A01	63.52177	286.83	70	ype	600
ype_fry70_600.29172	B01	63.5516	273.16	70	ype	600
ype_fry70_600.29173	C01	63.55362	270.23	70	ype	600
ype_fry70_600.29304	A01	63.84241	286.59	70	ype	600
ype_fry70_600.29319	B01	63.87257	273.34	70	ype	600
ype_fry70_600.29320	C01	63.87459	269.96	70	ype	600
ype_fry70_600.29451	A01	64.16342	286.51	70	ype	600
ype_fry70_600.29466	B01	64.19363	273.37	70	ype	600
ype_fry70_600.29467	C01	64.19573	270.88	70	ype	600
ype_fry70_600.29598	A01	64.48351	287.24	70	ype	600
ype_fry70_600.29613	B01	64.51373	275.05	70	ype	600
ype_fry70_600.29614	C01	64.51579	271.63	70	ype	600
ype_fry70_600.29745	A01	64.80328	287.06	70	ype	600
ype_fry70_600.29760	B01	64.83331	275.52	70	ype	600
ype_fry70_600.29761	C01	64.83541	271.46	70	ype	600
ype_fry70_600.29892	A01	65.12415	288.56	70	ype	600
ype_fry70_600.29907	B01	65.15413	275.35	70	ype	600
ype_fry70_600.29908	C01	65.15618	272.2	70	ype	600
ype_fry70_600.30039	A01	65.44466	287.67	70	ype	600
ype_fry70_600.30054	B01	65.47499	274.36	70	ype	600
ype_fry70_600.30055	C01	65.47701	271.7	70	ype	600
ype_fry70_600.30186	A01	65.7655	287.99	70	ype	600
ype_fry70_600.30201	B01	65.79548	275.49	70	ype	600
ype_fry70_600.30202	C01	65.79749	272.72	70	ype	600
ype_fry70_600.30333	A01	66.08671	288.08	70	ype	600
ype_fry70_600.30348	B01	66.11681	275.61	70	ype	600
ype_fry70_600.30349	C01	66.11885	272.75	70	ype	600
ype_fry70_600.30480	A01	66.40688	288.22	70	ype	600
ype_fry70_600.30495	B01	66.43668	275.96	70	ype	600
ype_fry70_600.30496	C01	66.43868	272.88	70	ype	600
ype_fry70_600.30627	A01	66.72636	289.71	70	ype	600
ype_fry70_600.30642	B01	66.75642	276.91	70	ype	600
ype_fry70_600.30643	C01	66.75845	274.4	70	ype	600
ype_fry70_600.30774	A01	67.04559	288.71	70	ype	600
ype_fry70_600.30789	B01	67.07607	275.93	70	ype	600
ype_fry70_600.30790	C01	67.07812	273.38	70	ype	600
ype_fry70_600.30921	A01	67.36698	289.63	70	ype	600
ype_fry70_600.30936	B01	67.39719	278.09	70	ype	600
ype_fry70_600.30937	C01	67.39917	275	70	ype	600
ype_fry70_600.31068	A01	67.68813	289.9	70	ype	600
ype_fry70_600.31083	B01	67.71844	276.92	70	ype	600
ype_fry70_600.31084	C01	67.72049	274.37	70	ype	600
ype_fry70_600.31215	A01	68.00818	290.16	70	ype	600
ype_fry70_600.31230	B01	68.03854	277.97	70	ype	600
ype_fry70_600.31231	C01	68.04054	275.49	70	ype	600
ype_fry70_600.31362	A01	68.32872	289.98	70	ype	600
ype_fry70_600.31377	B01	68.35891	277.56	70	ype	600
ype_fry70_600.31378	C01	68.36095	275.33	70	ype	600
ype_fry70_600.31509	A01	68.64964	291.02	70	ype	600
ype_fry70_600.31524	B01	68.67992	278.42	70	ype	600
ype_fry70_600.31525	C01	68.68201	275.29	70	ype	600
ype_fry70_600.31656	A01	68.96928	291.07	70	ype	600
ype_fry70_600.31671	B01	68.99937	279.39	70	ype	600
ype_fry70_600.31672	C01	69.00137	276.33	70	ype	600
ype_fry70_600.31803	A01	69.28879	291.01	70	ype	600
ype_fry70_600.31818	B01	69.31932	278.34	70	ype	600
ype_fry70_600.31819	C01	69.32141	276.14	70	ype	600
ype_fry70_600.31950	A01	69.60971	290.73	70	ype	600
ype_fry70_600.31965	B01	69.6397	278.95	70	ype	600
ype_fry70_600.31966	C01	69.64172	276.61	70	ype	600
ype_fry70_600.32097	A01	69.92979	291.95	70	ype	600
ype_fry70_600.32112	B01	69.96021	279.98	70	ype	600
ype_fry70_600.32113	C01	69.9622	276.83	70	ype	600
ype_fry70_600.32244	A01	70.2502	292.29	70	ype	600
ype_fry70_600.32259	B01	70.2804	280.02	70	ype	600
ype_fry70_600.32260	C01	70.28239	277.32	70	ype	600
ype_fry70_600.32391	A01	70.57065	292.75	70	ype	600
ype_fry70_600.32406	B01	70.60055	281.34	70	ype	600
ype_fry70_600.32407	C01	70.60258	278.53	70	ype	600
ype_fry70_600.32538	A01	70.89073	293	70	ype	600
ype_fry70_600.32553	B01	70.92068	280.44	70	ype	600
ype_fry70_600.32554	C01	70.9227	278.3	70	ype	600
ype_fry70_600.32685	A01	71.21131	293.54	70	ype	600
ype_fry70_600.32700	B01	71.24119	281.18	70	ype	600
ype_fry70_600.32701	C01	71.24319	278.63	70	ype	600
ype_fry70_600.32832	A01	71.53173	293.66	70	ype	600
ype_fry70_600.32847	B01	71.56199	281.5	70	ype	600
ype_fry70_600.32848	C01	71.56401	278.56	70	ype	600
ype_fry70_600.32979	A01	71.85238	293.13	70	ype	600
ype_fry70_600.32994	B01	71.8825	281.21	70	ype	600
ype_fry70_600.32995	C01	71.8845	278.01	70	ype	600
ype_fry70_600.33126	A01	72.17319	294.11	70	ype	600
ype_fry70_600.33141	B01	72.2035	281.29	70	ype	600
ype_fry70_600.33142	C01	72.20552	278.17	70	ype	600
ype_fry70_600.33273	A01	72.49315	293.48	70	ype	600
ype_fry70_600.33288	B01	72.52331	280.82	70	ype	600
ype_fry70_600.33289	C01	72.52534	278.3	70	ype	600
ype_fry70_600.33420	A01	72.81322	293.27	70	ype	600
ype_fry70_600.33435	B01	72.84312	280.9	70	ype	600
ype_fry70_600.33436	C01	72.84525	278.03	70	ype	600
ype_fry70_600.33567	A01	73.13374	293.43	70	ype	600
ype_fry70_600.33582	B01	73.16403	281.61	70	ype	600
ype_fry70_600.33583	C01	73.16608	279.32	70	ype	600
ype_fry70_600.33714	A01	73.4545	293.01	70	ype	600
ype_fry70_600.33729	B01	73.48427	280.69	70	ype	600
ype_fry70_600.33730	C01	73.48636	278.62	70	ype	600
ype_fry70_600.33861	A01	73.7757	292.83	70	ype	600
ype_fry70_600.33876	B01	73.80617	280.82	70	ype	600
ype_fry70_600.33877	C01	73.80827	278.53	70	ype	600
ype_fry70_600.34008	A01	74.09603	292.44	70	ype	600
ype_fry70_600.34023	B01	74.12611	280.76	70	ype	600
ype_fry70_600.34024	C01	74.12811	278.07	70	ype	600
ype_fry70_600.34155	A01	74.41708	292.83	70	ype	600
ype_fry70_600.34170	B01	74.44742	280.81	70	ype	600
ype_fry70_600.34171	C01	74.44952	277.74	70	ype	600
ype_fry70_600.34302	A01	74.73759	292.62	70	ype	600
ype_fry70_600.34317	B01	74.76749	280.43	70	ype	600
ype_fry70_600.34318	C01	74.76952	277.92	70	ype	600
ype_fry70_600.34449	A01	75.05791	292.59	70	ype	600
ype_fry70_600.34464	B01	75.0881	280.88	70	ype	600
ype_fry70_600.34465	C01	75.09012	278.24	70	ype	600
ype_fry70_600.34596	A01	75.37926	292.15	70	ype	600
ype_fry70_600.34611	B01	75.40944	280.23	70	ype	600
ype_fry70_600.34612	C01	75.41157	277.83	70	ype	600
ype_fry70_600.34743	A01	75.69985	291.97	70	ype	600
ype_fry70_600.34758	B01	75.72974	280.16	70	ype	600
ype_fry70_600.34759	C01	75.73177	278.6	70	ype	600
ype_fry70_600.34890	A01	76.0203	293.21	70	ype	600
ype_fry70_600.34905	B01	76.05048	280.66	70	ype	600
ype_fry70_600.34906	C01	76.0526	278.2	70	ype	600
ype_fry70_600.35037	A01	76.34132	292.74	70	ype	600
ype_fry70_600.35052	B01	76.37166	280.49	70	ype	600
ype_fry70_600.35053	C01	76.37363	278.56	70	ype	600
ype_fry70_600.35184	A01	76.66174	293.13	70	ype	600
ype_fry70_600.35199	B01	76.69207	281	70	ype	600
ype_fry70_600.35200	C01	76.69408	278.6	70	ype	600
ype_fry70_600.35331	A01	76.9826	292.71	70	ype	600
ype_fry70_600.35346	B01	77.01298	280.96	70	ype	600
ype_fry70_600.35347	C01	77.01497	278.3	70	ype	600
ype_fry70_600.35478	A01	77.30244	292.93	70	ype	600
ype_fry70_600.35493	B01	77.33258	281.08	70	ype	600
ype_fry70_600.35494	C01	77.33463	278.17	70	ype	600
ype_fry70_600.35625	A01	77.62401	292.51	70	ype	600
ype_fry70_600.35640	B01	77.65424	280.41	70	ype	600
ype_fry70_600.35641	C01	77.65627	277.51	70	ype	600
ype_fry70_600.35772	A01	77.94514	292.3	70	ype	600
ype_fry70_600.35787	B01	77.97525	279.84	70	ype	600
ype_fry70_600.35788	C01	77.97724	277.86	70	ype	600
ype_fry70_600.35919	A01	78.26565	291.68	70	ype	600
ype_fry70_600.35934	B01	78.29617	279.79	70	ype	600
ype_fry70_600.35935	C01	78.29823	277.56	70	ype	600
ype_fry70_600.36066	A01	78.58624	291.4	70	ype	600
ype_fry70_600.36081	B01	78.61639	279.63	70	ype	600
ype_fry70_600.36082	C01	78.61841	277.3	70	ype	600
ype_fry70_600.36213	A01	78.90625	291.04	70	ype	600
ype_fry70_600.36228	B01	78.93631	279.24	70	ype	600
ype_fry70_600.36229	C01	78.9383	277.3	70	ype	600
ype_fry70_600.36360	A01	79.22676	291.7	70	ype	600
ype_fry70_600.36375	B01	79.25716	279.51	70	ype	600
ype_fry70_600.36376	C01	79.25913	277.35	70	ype	600
ype_fry70_600.36507	A01	79.54671	291.26	70	ype	600
ype_fry70_600.36522	B01	79.57661	279.25	70	ype	600
ype_fry70_600.36523	C01	79.57863	277.47	70	ype	600
ype_fry70_600.36654	A01	79.86608	292.14	70	ype	600
ype_fry70_600.36669	B01	79.89611	280.41	70	ype	600
ype_fry70_600.36670	C01	79.89813	278.24	70	ype	600
ype_fry70_600.36801	A01	80.18591	292.05	70	ype	600
ype_fry70_600.36816	B01	80.21595	280.6	70	ype	600
ype_fry70_600.36817	C01	80.21798	278.12	70	ype	600
ype_fry70_600.36948	A01	80.50681	291.58	70	ype	600
ype_fry70_600.36963	B01	80.53729	280.17	70	ype	600
ype_fry70_600.36964	C01	80.53933	277.86	70	ype	600
ype_fry70_600.37095	A01	80.82695	292.36	70	ype	600
ype_fry70_600.37110	B01	80.8571	280.6	70	ype	600
ype_fry70_600.37111	C01	80.85912	278.27	70	ype	600
ype_fry70_600.37242	A01	81.14724	292.63	70	ype	600
ype_fry70_600.37257	B01	81.17751	280.88	70	ype	600
ype_fry70_600.37258	C01	81.17951	278.36	70	ype	600
ype_fry70_600.37389	A01	81.46753	292.86	70	ype	600
ype_fry70_600.37404	B01	81.49751	280.17	70	ype	600
ype_fry70_600.37405	C01	81.4995	278.07	70	ype	600
ype_fry70_600.37536	A01	81.7877	292.74	70	ype	600
ype_fry70_600.37551	B01	81.81798	281.02	70	ype	600
ype_fry70_600.37552	C01	81.81998	278.73	70	ype	600
ype_fry70_600.37683	A01	82.10854	292.68	70	ype	600
ype_fry70_600.37698	B01	82.1383	280.56	70	ype	600
ype_fry70_600.37699	C01	82.14032	278.83	70	ype	600
ype_fry70_600.37830	A01	82.42815	292.74	70	ype	600
ype_fry70_600.37845	B01	82.45824	280.56	70	ype	600
ype_fry70_600.37846	C01	82.46029	278.15	70	ype	600
ype_fry70_600.37977	A01	82.74852	292.36	70	ype	600
ype_fry70_600.37992	B01	82.7789	280.47	70	ype	600
ype_fry70_600.37993	C01	82.78098	278.63	70	ype	600
ype_fry70_600.38124	A01	83.06857	292.36	70	ype	600
ype_fry70_600.38139	B01	83.09847	279.96	70	ype	600
ype_fry70_600.38140	C01	83.10047	278.33	70	ype	600
ype_fry70_600.38271	A01	83.38878	293.04	70	ype	600
ype_fry70_600.38286	B01	83.41916	279.73	70	ype	600
ype_fry70_600.38287	C01	83.42116	277.73	70	ype	600
ype_fry70_600.38418	A01	83.70911	291.5	70	ype	600
ype_fry70_600.38433	B01	83.7393	280.07	70	ype	600
ype_fry70_600.38434	C01	83.74133	278.09	70	ype	600
ype_fry70_600.38565	A01	84.02915	291.49	70	ype	600
ype_fry70_600.38580	B01	84.05931	279.73	70	ype	600
ype_fry70_600.38581	C01	84.06131	277.8	70	ype	600
ype_fry70_600.38712	A01	84.34983	291.29	70	ype	600
ype_fry70_600.38727	B01	84.38004	280.28	70	ype	600
ype_fry70_600.38728	C01	84.38205	277.92	70	ype	600
ype_fry70_600.38859	A01	84.67012	292.08	70	ype	600
ype_fry70_600.38874	B01	84.7	279.75	70	ype	600
ype_fry70_600.38875	C01	84.70202	277.83	70	ype	600
ype_fry70_600.39006	A01	84.99012	292.02	70	ype	600
ype_fry70_600.39021	B01	85.02008	280.4	70	ype	600
ype_fry70_600.39022	C01	85.0221	277.3	70	ype	600
ype_fry70_600.39153	A01	85.31065	291.62	70	ype	600
ype_fry70_600.39168	B01	85.34091	280.22	70	ype	600
ype_fry70_600.39169	C01	85.34293	278.24	70	ype	600
ype_fry70_600.39300	A01	85.63065	292.09	70	ype	600
ype_fry70_600.39315	B01	85.66067	281.4	70	ype	600
ype_fry70_600.39316	C01	85.66266	278.24	70	ype	600
ype_fry70_600.39447	A01	85.95056	293.12	70	ype	600
ype_fry70_600.39462	B01	85.98055	280.93	70	ype	600
ype_fry70_600.39463	C01	85.98254	278.33	70	ype	600
ype_fry70_600.39594	A01	86.27045	292.03	70	ype	600
ype_fry70_600.39609	B01	86.30056	280.66	70	ype	600
ype_fry70_600.39610	C01	86.30268	278.39	70	ype	600
ype_fry70_600.39741	A01	86.59052	292.38	70	ype	600
ype_fry70_600.39756	B01	86.6208	280.79	70	ype	600
ype_fry70_600.39757	C01	86.6228	278.68	70	ype	600
ype_fry70_600.39888	A01	86.91018	292	70	ype	600
ype_fry70_600.39903	B01	86.94007	280.16	70	ype	600
ype_fry70_600.39904	C01	86.94209	278.51	70	ype	600
ype_fry70_600.40035	A01	87.23102	292.24	70	ype	600
ype_fry70_600.40050	B01	87.261	280.23	70	ype	600
ype_fry70_600.40051	C01	87.26302	279.15	70	ype	600
ype_fry70_600.40182	A01	87.55089	292.54	70	ype	600
ype_fry70_600.40197	B01	87.58125	280.85	70	ype	600
ype_fry70_600.40198	C01	87.58324	278.71	70	ype	600
ype_fry70_600.40329	A01	87.87171	292.35	70	ype	600
ype_fry70_600.40344	B01	87.90187	280.55	70	ype	600
ype_fry70_600.40345	C01	87.90388	278.65	70	ype	600
ype_fry70_600.40476	A01	88.19239	292.6	70	ype	600
ype_fry70_600.40491	B01	88.22238	280.76	70	ype	600
ype_fry70_600.40492	C01	88.2245	278.7	70	ype	600
ype_fry70_600.40623	A01	88.51252	291.86	70	ype	600
ype_fry70_600.40638	B01	88.54262	280.47	70	ype	600
ype_fry70_600.40639	C01	88.54462	278.17	70	ype	600
ype_fry70_600.40770	A01	88.83318	292.23	70	ype	600
ype_fry70_600.40785	B01	88.86333	280.47	70	ype	600
ype_fry70_600.40786	C01	88.86536	278.21	70	ype	600
ype_fry70_600.40917	A01	89.1528	292	70	ype	600
ype_fry70_600.40932	B01	89.1832	280.05	70	ype	600
ype_fry70_600.40933	C01	89.18522	278.01	70	ype	600
ype_fry70_600.41064	A01	89.47324	292.08	70	ype	600
ype_fry70_600.41079	B01	89.50336	280.23	70	ype	600
ype_fry70_600.41080	C01	89.50536	278.54	70	ype	600
ype_fry70_600.41211	A01	89.79362	293.18	70	ype	600
ype_fry70_600.41226	B01	89.8236	280.31	70	ype	600
ype_fry70_600.41227	C01	89.82569	278.57	70	ype	600
ype_fry70_600.41358	A01	90.11404	292.78	70	ype	600
ype_fry70_600.41373	B01	90.1441	281.02	70	ype	600
ype_fry70_600.41374	C01	90.1461	279.13	70	ype	600
ype_fry70_600.41505	A01	90.43457	292.26	70	ype	600
ype_fry70_600.41520	B01	90.46471	280.52	70	ype	600
ype_fry70_600.41521	C01	90.4668	278.36	70	ype	600
ype_fry70_600.41652	A01	90.7544	292.51	70	ype	600
ype_fry70_600.41667	B01	90.78436	280.55	70	ype	600
ype_fry70_600.41668	C01	90.78636	279.06	70	ype	600
ype_fry70_600.41799	A01	91.07459	292.65	70	ype	600
ype_fry70_600.41814	B01	91.10477	280.28	70	ype	600
ype_fry70_600.41815	C01	91.1068	278.07	70	ype	600
ype_fry70_600.41946	A01	91.39543	292.2	70	ype	600
ype_fry70_600.41961	B01	91.42538	280.85	70	ype	600
ype_fry70_600.41962	C01	91.42738	278.62	70	ype	600
ype_fry70_600.42093	A01	91.7151	291.85	70	ype	600
ype_fry70_600.42108	B01	91.74536	280.16	70	ype	600
ype_fry70_600.42109	C01	91.74738	278.26	70	ype	600
ype_fry70_600.42240	A01	92.03609	292.18	70	ype	600
ype_fry70_600.42255	B01	92.06628	280.32	70	ype	600
ype_fry70_600.42256	C01	92.0683	278.57	70	ype	600
ype_fry70_600.42387	A01	92.35654	291.85	70	ype	600
ype_fry70_600.42402	B01	92.38635	280.41	70	ype	600
ype_fry70_600.42403	C01	92.38835	278.42	70	ype	600
ype_fry70_600.42534	A01	92.67578	291.97	70	ype	600
ype_fry70_600.42549	B01	92.7059	280.04	70	ype	600
ype_fry70_600.42550	C01	92.70795	277.95	70	ype	600
ype_fry70_600.42681	A01	92.99587	291.94	70	ype	600
ype_fry70_600.42696	B01	93.02605	280.69	70	ype	600
ype_fry70_600.42697	C01	93.02805	277.73	70	ype	600
ype_fry70_600.42828	A01	93.31577	292.47	70	ype	600
ype_fry70_600.42843	B01	93.34595	280.22	70	ype	600
ype_fry70_600.42844	C01	93.34796	278.26	70	ype	600
ype_fry70_600.42975	A01	93.63676	292.59	70	ype	600
ype_fry70_600.42990	B01	93.66731	280.32	70	ype	600
ype_fry70_600.42991	C01	93.66933	278.54	70	ype	600
ype_fry70_600.43122	A01	93.95736	291.83	70	ype	600
ype_fry70_600.43137	B01	93.98776	279.93	70	ype	600
ype_fry70_600.43138	C01	93.98975	278.44	70	ype	600
ype_fry70_600.43269	A01	94.27775	291.41	70	ype	600
ype_fry70_600.43284	B01	94.30794	280.41	70	ype	600
ype_fry70_600.43285	C01	94.31003	278.36	70	ype	600
ype_fry70_600.43416	A01	94.59841	291.76	70	ype	600
ype_fry70_600.43431	B01	94.62862	280.04	70	ype	600
ype_fry70_600.43432	C01	94.63072	278.41	70	ype	600
ype_fry70_600.43563	A01	94.91836	291.53	70	ype	600
ype_fry70_600.43578	B01	94.94862	280.32	70	ype	600
ype_fry70_600.43579	C01	94.95067	278.1	70	ype	600
ype_fry70_600.43710	A01	95.23873	291.7	70	ype	600
ype_fry70_600.43725	B01	95.26911	279.87	70	ype	600
ype_fry70_600.43726	C01	95.27114	277.7	70	ype	600
ype_fry70_600.43857	A01	95.55947	292.23	70	ype	600
ype_fry70_600.43872	B01	95.58929	279.82	70	ype	600
ype_fry70_600.43873	C01	95.5913	278.3	70	ype	600
ype_fry70_600.44004	A01	95.87997	291.47	70	ype	600
ype_fry70_600.44019	B01	95.91023	279.61	70	ype	600
ype_fry70_600.44020	C01	95.91227	277.76	70	ype	600
ype_fry70_600.44151	A01	96.20019	291.02	70	ype	600
ype_fry70_600.44166	B01	96.23032	279.34	70	ype	600
ype_fry70_600.44167	C01	96.23235	277.42	70	ype	600
ype_fry70_600.44298	A01	96.5213	290.37	70	ype	600
ype_fry70_600.44313	B01	96.55138	278.69	70	ype	600
ype_fry70_600.44314	C01	96.5534	277.35	70	ype	600
ype_fry70_600.44445	A01	96.84138	290.58	70	ype	600
ype_fry70_600.44460	B01	96.87133	278.63	70	ype	600
ype_fry70_600.44461	C01	96.87341	277.08	70	ype	600
ype_fry70_600.44592	A01	97.16177	290.69	70	ype	600
ype_fry70_600.44607	B01	97.19176	279.02	70	ype	600
ype_fry70_600.44608	C01	97.19376	278.07	70	ype	600
ype_fry70_600.44739	A01	97.48172	289.6	70	ype	600
ype_fry70_600.44754	B01	97.51208	278.6	70	ype	600
ype_fry70_600.44755	C01	97.51408	276.74	70	ype	600
ype_fry70_600.44886	A01	97.80207	290.16	70	ype	600
ype_fry70_600.44901	B01	97.83205	278.53	70	ype	600
ype_fry70_600.44902	C01	97.83404	276.2	70	ype	600
ype_fry70_600.45033	A01	98.12177	290.22	70	ype	600
ype_fry70_600.45048	B01	98.15194	277.56	70	ype	600
ype_fry70_600.45049	C01	98.15395	276.62	70	ype	600
ype_fry70_600.45180	A01	98.44333	289.75	70	ype	600
ype_fry70_600.45195	B01	98.47343	277.74	70	ype	600
ype_fry70_600.45196	C01	98.47546	275.62	70	ype	600
ype_fry70_600.45327	A01	98.76418	288.95	70	ype	600
ype_fry70_600.45342	B01	98.7943	277.56	70	ype	600
ype_fry70_600.45343	C01	98.7963	275.79	70	ype	600
ype_fry70_600.45474	A01	99.085	288.43	70	ype	600
ype_fry70_600.45489	B01	99.11558	277.24	70	ype	600
ype_fry70_600.45490	C01	99.11758	275.61	70	ype	600
ype_fry70_600.45621	A01	99.40572	288.73	70	ype	600
ype_fry70_600.45636	B01	99.43611	277.97	70	ype	600
ype_fry70_600.45637	C01	99.4381	276.44	70	ype	600
ype_fry70_600.45768	A01	99.72572	289.39	70	ype	600
ype_fry70_600.45783	B01	99.756	277.66	70	ype	600
ype_fry70_600.45784	C01	99.758	275.8	70	ype	600
ype_fry70_600.45915	A01	100.04528	288.89	70	ype	600
ype_fry70_600.45930	B01	100.07552	277.68	70	ype	600
ype_fry70_600.45931	C01	100.07752	275.52	70	ype	600
ype_fry70_600.46062	A01	100.3659	288.95	70	ype	600
ype_fry70_600.46077	B01	100.3958	277.26	70	ype	600
ype_fry70_600.46078	C01	100.39785	275.35	70	ype	600
ype_fry70_600.46209	A01	100.68608	289.39	70	ype	600
ype_fry70_600.46224	B01	100.716	277.12	70	ype	600
ype_fry70_600.46225	C01	100.71799	275.55	70	ype	600
ype_fry70_600.46356	A01	101.00601	288.88	70	ype	600
ype_fry70_600.46371	B01	101.03583	278.06	70	ype	600
ype_fry70_600.46372	C01	101.03789	276.18	70	ype	600
ype_fry70_600.46503	A01	101.32697	289.6	70	ype	600
ype_fry70_600.46518	B01	101.35683	277.95	70	ype	600
ype_fry70_600.46519	C01	101.3588	276.3	70	ype	600
ype_fry70_600.46650	A01	101.64642	289.89	70	ype	600
ype_fry70_600.46665	B01	101.67658	278.12	70	ype	600
ype_fry70_600.46666	C01	101.67859	276.64	70	ype	600
ype_fry70_600.46797	A01	101.96661	289.51	70	ype	600
ype_fry70_600.46812	B01	101.9967	278.03	70	ype	600
ype_fry70_600.46813	C01	101.9987	276.64	70	ype	600
ype_fry70_600.46944	A01	102.28729	288.95	70	ype	600
ype_fry70_600.46959	B01	102.31734	277.63	70	ype	600
ype_fry70_600.46960	C01	102.3194	275.61	70	ype	600
ype_fry70_600.47091	A01	102.60739	289.39	70	ype	600
ype_fry70_600.47106	B01	102.6377	277.32	70	ype	600
ype_fry70_600.47107	C01	102.63971	276.03	70	ype	600
ype_fry70_600.47238	A01	102.92846	288.76	70	ype	600
ype_fry70_600.47253	B01	102.95857	277.24	70	ype	600
ype_fry70_600.47254	C01	102.96058	275.53	70	ype	600
ype_fry70_600.47385	A01	103.24875	288.22	70	ype	600
ype_fry70_600.47400	B01	103.27867	277.18	70	ype	600
ype_fry70_600.47401	C01	103.28069	275.85	70	ype	600
ype_fry70_600.47532	A01	103.56876	288.58	70	ype	600
ype_fry70_600.47547	B01	103.59911	277.27	70	ype	600
ype_fry70_600.47548	C01	103.60112	275.88	70	ype	600
ype_fry70_600.47679	A01	103.8896	289.02	70	ype	600
ype_fry70_600.47694	B01	103.91973	277.42	70	ype	600
ype_fry70_600.47695	C01	103.92171	276.26	70	ype	600
ype_fry70_600.47826	A01	104.21036	288.97	70	ype	600
ype_fry70_600.47841	B01	104.2406	277.76	70	ype	600
ype_fry70_600.47842	C01	104.24269	275.86	70	ype	600
ype_fry70_600.47973	A01	104.53079	289.11	70	ype	600
ype_fry70_600.47988	B01	104.56129	278.09	70	ype	600
ype_fry70_600.47989	C01	104.56332	276.24	70	ype	600
ype_fry70_600.48120	A01	104.85085	290.31	70	ype	600
ype_fry70_600.48135	B01	104.88105	278.96	70	ype	600
ype_fry70_600.48136	C01	104.88308	277.09	70	ype	600
ype_fry70_600.48267	A01	105.17204	290.46	70	ype	600
ype_fry70_600.48282	B01	105.20247	278.75	70	ype	600
ype_fry70_600.48283	C01	105.20448	277.36	70	ype	600
ype_fry70_600.48414	A01	105.49368	290.3	70	ype	600
ype_fry70_600.48429	B01	105.52356	278.99	70	ype	600
ype_fry70_600.48430	C01	105.5256	277.12	70	ype	600
ype_fry70_600.48561	A01	105.81375	290.99	70	ype	600
ype_fry70_600.48576	B01	105.84385	279.63	70	ype	600
ype_fry70_600.48577	C01	105.84587	278.24	70	ype	600
ype_fry70_600.48708	A01	106.13463	290.64	70	ype	600
ype_fry70_600.48723	B01	106.16485	279.04	70	ype	600
ype_fry70_600.48724	C01	106.16686	277.86	70	ype	600
ype_fry70_600.48855	A01	106.45549	290.3	70	ype	600
ype_fry70_600.48870	B01	106.48566	279.21	70	ype	600
ype_fry70_600.48871	C01	106.48769	277.85	70	ype	600
ype_fry70_600.49002	A01	106.7759	290.66	70	ype	600
ype_fry70_600.49017	B01	106.80618	278.92	70	ype	600
ype_fry70_600.49018	C01	106.80817	277.3	70	ype	600
ype_fry70_600.49149	A01	107.09625	290.16	70	ype	600
ype_fry70_600.49164	B01	107.12653	278.6	70	ype	600
ype_fry70_600.49165	C01	107.12856	278.41	70	ype	600
ype_fry70_600.49296	A01	107.417	290.69	70	ype	600
ype_fry70_600.49311	B01	107.44714	278.59	70	ype	600
ype_fry70_600.49312	C01	107.44913	277.83	70	ype	600
ype_fry70_600.49443	A01	107.7361	290.36	70	ype	600
ype_fry70_600.49458	B01	107.76644	278.71	70	ype	600
ype_fry70_600.49459	C01	107.76846	277.38	70	ype	600
ype_fry70_600.49590	A01	108.05745	290.6	70	ype	600
ype_fry70_600.49605	B01	108.08768	279.1	70	ype	600
ype_fry70_600.49606	C01	108.08973	277.48	70	ype	600
ype_fry70_600.49737	A01	108.37791	290.49	70	ype	600
ype_fry70_600.49752	B01	108.4078	279.14	70	ype	600
ype_fry70_600.49753	C01	108.4099	277.71	70	ype	600
ype_fry70_600.49884	A01	108.69804	290.52	70	ype	600
ype_fry70_600.49899	B01	108.72807	279.16	70	ype	600
ype_fry70_600.49900	C01	108.73011	277.91	70	ype	600
ype_fry70_600.50031	A01	109.01849	290.97	70	ype	600
ype_fry70_600.50046	B01	109.04872	279.58	70	ype	600
ype_fry70_600.50047	C01	109.05074	278.01	70	ype	600
ype_fry70_600.50178	A01	109.33913	290.76	70	ype	600
ype_fry70_600.50193	B01	109.36958	279.42	70	ype	600
ype_fry70_600.50194	C01	109.37162	277.7	70	ype	600
ype_fry70_600.50325	A01	109.65931	290.87	70	ype	600
ype_fry70_600.50340	B01	109.68939	279.42	70	ype	600
ype_fry70_600.50341	C01	109.69154	278.24	70	ype	600
ype_fry70_600.50472	A01	109.98	290.81	70	ype	600
ype_fry70_600.50487	B01	110.0101	279.73	70	ype	600
ype_fry70_600.50488	C01	110.01213	278.45	70	ype	600
ype_fry70_600.50619	A01	110.29988	291.23	70	ype	600
ype_fry70_600.50634	B01	110.33016	279.76	70	ype	600
ype_fry70_600.50635	C01	110.33219	278.26	70	ype	600
ype_fry70_600.50766	A01	110.6207	291.08	70	ype	600
ype_fry70_600.50781	B01	110.65063	279.45	70	ype	600
ype_fry70_600.50782	C01	110.65263	277.97	70	ype	600
ype_fry70_600.50913	A01	110.93996	291.61	70	ype	600
ype_fry70_600.50928	B01	110.96981	278.9	70	ype	600
ype_fry70_600.50929	C01	110.97182	277.71	70	ype	600
ype_fry70_600.51060	A01	111.26058	291.43	70	ype	600
ype_fry70_600.51075	B01	111.29063	279.7	70	ype	600
ype_fry70_600.51076	C01	111.29268	278.8	70	ype	600
ype_fry70_600.51207	A01	111.58009	291.47	70	ype	600
ype_fry70_600.51222	B01	111.61011	279.82	70	ype	600
ype_fry70_600.51223	C01	111.6121	278.29	70	ype	600
ype_fry70_600.51354	A01	111.89997	291.41	70	ype	600
ype_fry70_600.51369	B01	111.92999	280.11	70	ype	600
ype_fry70_600.51370	C01	111.93199	278.65	70	ype	600
ype_fry70_600.51501	A01	112.22003	291.05	70	ype	600
ype_fry70_600.51516	B01	112.2504	280.23	70	ype	600
ype_fry70_600.51517	C01	112.25238	278.39	70	ype	600
ype_fry70_600.51648	A01	112.54144	291.79	70	ype	600
ype_fry70_600.51663	B01	112.57178	279.92	70	ype	600
ype_fry70_600.51664	C01	112.57379	278.63	70	ype	600
ype_fry70_600.51795	A01	112.86206	291.83	70	ype	600
ype_fry70_600.51810	B01	112.89245	279.92	70	ype	600
ype_fry70_600.51811	C01	112.89457	278.33	70	ype	600
ype_fry70_600.51942	A01	113.18256	292.5	70	ype	600
ype_fry70_600.51957	B01	113.21294	280.58	70	ype	600
ype_fry70_600.51958	C01	113.21503	278.79	70	ype	600
ype_fry70_600.52089	A01	113.50396	291.35	70	ype	600
ype_fry70_600.52104	B01	113.53379	279.95	70	ype	600
ype_fry70_600.52105	C01	113.5359	278.91	70	ype	600
ype_fry70_600.52236	A01	113.82288	291.73	70	ype	600
ype_fry70_600.52251	B01	113.85309	280.08	70	ype	600
ype_fry70_600.52252	C01	113.85509	278.88	70	ype	600
ype_fry70_600.52383	A01	114.14254	291.83	70	ype	600
ype_fry70_600.52398	B01	114.1724	279.92	70	ype	600
ype_fry70_600.52399	C01	114.17453	278.97	70	ype	600
ype_fry70_600.52530	A01	114.46262	291.23	70	ype	600
ype_fry70_600.52545	B01	114.49272	279.34	70	ype	600
ype_fry70_600.52546	C01	114.49472	278.15	70	ype	600
ype_fry70_600.52677	A01	114.78281	292.11	70	ype	600
ype_fry70_600.52692	B01	114.81271	280.22	70	ype	600
ype_fry70_600.52693	C01	114.8148	278.33	70	ype	600
ype_fry70_600.52824	A01	115.103	291.92	70	ype	600
ype_fry70_600.52839	B01	115.13303	280.34	70	ype	600
ype_fry70_600.52840	C01	115.13503	278.59	70	ype	600
ype_fry70_600.52971	A01	115.42257	292.02	70	ype	600
ype_fry70_600.52986	B01	115.4528	280.02	70	ype	600
ype_fry70_600.52987	C01	115.45483	278.76	70	ype	600
ype_fry70_600.53118	A01	115.74167	292.17	70	ype	600
ype_fry70_600.53133	B01	115.77183	280.63	70	ype	600
ype_fry70_600.53134	C01	115.77383	279.01	70	ype	600
ype_fry70_600.53265	A01	116.06166	292.44	70	ype	600
ype_fry70_600.53280	B01	116.09196	280.7	70	ype	600
ype_fry70_600.53281	C01	116.09399	279.8	70	ype	600
ype_fry70_600.53412	A01	116.38248	292.45	70	ype	600
ype_fry70_600.53427	B01	116.41279	280.6	70	ype	600
ype_fry70_600.53428	C01	116.41479	279.45	70	ype	600
ype_fry70_600.53559	A01	116.70304	292.45	70	ype	600
ype_fry70_600.53574	B01	116.7328	280.55	70	ype	600
ype_fry70_600.53575	C01	116.73483	279.15	70	ype	600
ype_fry70_600.53706	A01	117.02316	291.77	70	ype	600
ype_fry70_600.53721	B01	117.05322	280.58	70	ype	600
ype_fry70_600.53722	C01	117.05519	279.33	70	ype	600
ype_fry70_600.53853	A01	117.34272	292.15	70	ype	600
ype_fry70_600.53868	B01	117.37296	280.55	70	ype	600
ype_fry70_600.53869	C01	117.37495	279.51	70	ype	600
ype_fry70_600.54000	A01	117.66329	292.08	70	ype	600
ype_fry70_600.54015	B01	117.69344	281.14	70	ype	600
ype_fry70_600.54016	C01	117.69545	279.3	70	ype	600
ype_fry70_600.54147	A01	117.98364	292.39	70	ype	600
ype_fry70_600.54162	B01	118.0138	280.52	70	ype	600
ype_fry70_600.54163	C01	118.01582	278.83	70	ype	600
ype_fry70_600.54294	A01	118.3041	292.32	70	ype	600
ype_fry70_600.54309	B01	118.33421	280.5	70	ype	600
ype_fry70_600.54310	C01	118.33633	279.15	70	ype	600
ype_fry70_600.54441	A01	118.62443	292.39	70	ype	600
ype_fry70_600.54456	B01	118.65422	280.13	70	ype	600
ype_fry70_600.54457	C01	118.65629	278.85	70	ype	600
ype_fry70_600.54588	A01	118.94428	292.14	70	ype	600
ype_fry70_600.54603	B01	118.97417	280.43	70	ype	600
ype_fry70_600.54604	C01	118.97619	279.21	70	ype	600
ype_fry70_600.54735	A01	119.26525	292.42	70	ype	600
ype_fry70_600.54750	B01	119.29546	281.55	70	ype	600
ype_fry70_600.54751	C01	119.29753	279.51	70	ype	600
ype_fry70_600.54882	A01	119.58466	291.86	70	ype	600
ype_fry70_600.54897	B01	119.61478	280.43	70	ype	600
ype_fry70_600.54898	C01	119.6168	278.82	70	ype	600
ype_fry70_600.55029	A01	119.90477	292.47	70	ype	600
ype_fry70_600.55044	B01	119.935	280.49	70	ype	600
ype_fry70_600.55045	C01	119.937	278.97	70	ype	600
ype_fry70_600.55176	A01	120.22649	292.57	70	ype	600
ype_fry70_600.55191	B01	120.25704	280.75	70	ype	600
ype_fry70_600.55192	C01	120.25915	279.39	70	ype	600
ype_fry70_600.55323	A01	120.54761	291.73	70	ype	600
ype_fry70_600.55338	B01	120.57761	280.6	70	ype	600
ype_fry70_600.55339	C01	120.57961	278.62	70	ype	600
ype_fry70_600.55470	A01	120.86736	292.39	70	ype	600
ype_fry70_600.55485	B01	120.89735	280.82	70	ype	600
ype_fry70_600.55486	C01	120.89936	279.24	70	ype	600
ype_fry70_600.55617	A01	121.18732	292.44	70	ype	600
ype_fry70_600.55632	B01	121.21774	280.08	70	ype	600
ype_fry70_600.55633	C01	121.21973	278.41	70	ype	600
ype_fry70_600.55764	A01	121.50788	292.41	70	ype	600
ype_fry70_600.55779	B01	121.53797	280.9	70	ype	600
ype_fry70_600.55780	C01	121.54005	279.29	70	ype	600
ype_fry70_600.55911	A01	121.8278	292.41	70	ype	600
ype_fry70_600.55926	B01	121.85813	280.04	70	ype	600
ype_fry70_600.55927	C01	121.86012	279.51	70	ype	600
ype_fry70_600.56058	A01	122.14827	292.47	70	ype	600
ype_fry70_600.56073	B01	122.17827	280.11	70	ype	600
ype_fry70_600.56074	C01	122.18037	278.57	70	ype	600
ype_fry70_600.56205	A01	122.46917	292.05	70	ype	600
ype_fry70_600.56220	B01	122.4995	280.04	70	ype	600
ype_fry70_600.56221	C01	122.5015	278.59	70	ype	600
ype_fry70_600.56352	A01	122.78951	292.45	70	ype	600
ype_fry70_600.56367	B01	122.81956	280.87	70	ype	600
ype_fry70_600.56368	C01	122.82159	279.27	70	ype	600
ype_fry70_600.56499	A01	123.11004	292.3	70	ype	600
ype_fry70_600.56514	B01	123.14004	280.75	70	ype	600
ype_fry70_600.56515	C01	123.14203	279.8	70	ype	600
ype_fry70_600.56646	A01	123.43075	292.11	70	ype	600
ype_fry70_600.56661	B01	123.461	281.27	70	ype	600
ype_fry70_600.56662	C01	123.46304	279.48	70	ype	600
ype_fry70_0.82	D01	0.17992	46.1	70	ype	0
ype_fry70_0.83	E01	0.18196	45.85	70	ype	0
ype_fry70_0.98	F01	0.21183	44.27	70	ype	0
ype_fry70_0.229	D01	0.50013	45.67	70	ype	0
ype_fry70_0.230	E01	0.50225	45.24	70	ype	0
ype_fry70_0.245	F01	0.53232	43.95	70	ype	0
ype_fry70_0.376	D01	0.8214	45.1	70	ype	0
ype_fry70_0.377	E01	0.82338	44.83	70	ype	0
ype_fry70_0.392	F01	0.8536	43.5	70	ype	0
ype_fry70_0.523	D01	1.14061	44.75	70	ype	0
ype_fry70_0.524	E01	1.14263	44.62	70	ype	0
ype_fry70_0.539	F01	1.17258	43.18	70	ype	0
ype_fry70_0.670	D01	1.462	44.69	70	ype	0
ype_fry70_0.671	E01	1.46405	44.45	70	ype	0
ype_fry70_0.686	F01	1.49404	43.01	70	ype	0
ype_fry70_0.817	D01	1.78203	44.66	70	ype	0
ype_fry70_0.818	E01	1.78406	44.41	70	ype	0
ype_fry70_0.833	F01	1.81394	43.09	70	ype	0
ype_fry70_0.964	D01	2.1013	44.44	70	ype	0
ype_fry70_0.965	E01	2.1034	44.31	70	ype	0
ype_fry70_0.980	F01	2.13348	42.89	70	ype	0
ype_fry70_0.1111	D01	2.42136	44.48	70	ype	0
ype_fry70_0.1112	E01	2.42337	44.21	70	ype	0
ype_fry70_0.1127	F01	2.45347	42.87	70	ype	0
ype_fry70_0.1258	D01	2.74128	44.28	70	ype	0
ype_fry70_0.1259	E01	2.74328	44.12	70	ype	0
ype_fry70_0.1274	F01	2.77329	42.51	70	ype	0
ype_fry70_0.1405	D01	3.06135	44.13	70	ype	0
ype_fry70_0.1406	E01	3.06337	43.83	70	ype	0
ype_fry70_0.1421	F01	3.09318	42.57	70	ype	0
ype_fry70_0.1552	D01	3.38065	43.87	70	ype	0
ype_fry70_0.1553	E01	3.38274	43.69	70	ype	0
ype_fry70_0.1568	F01	3.4127	42.42	70	ype	0
ype_fry70_0.1699	D01	3.70091	44.02	70	ype	0
ype_fry70_0.1700	E01	3.70289	43.8	70	ype	0
ype_fry70_0.1715	F01	3.73277	42.39	70	ype	0
ype_fry70_0.1846	D01	4.02042	43.81	70	ype	0
ype_fry70_0.1847	E01	4.02243	43.63	70	ype	0
ype_fry70_0.1862	F01	4.05247	42.35	70	ype	0
ype_fry70_0.1993	D01	4.34017	43.82	70	ype	0
ype_fry70_0.1994	E01	4.34214	43.58	70	ype	0
ype_fry70_0.2009	F01	4.37215	42.17	70	ype	0
ype_fry70_0.2140	D01	4.65928	43.67	70	ype	0
ype_fry70_0.2141	E01	4.66135	43.31	70	ype	0
ype_fry70_0.2156	F01	4.69147	42.1	70	ype	0
ype_fry70_0.2287	D01	4.97983	43.64	70	ype	0
ype_fry70_0.2288	E01	4.98186	43.39	70	ype	0
ype_fry70_0.2303	F01	5.0119	41.94	70	ype	0
ype_fry70_0.2434	D01	5.30057	43.61	70	ype	0
ype_fry70_0.2435	E01	5.30258	43.42	70	ype	0
ype_fry70_0.2450	F01	5.3326	41.99	70	ype	0
ype_fry70_0.2581	D01	5.62061	43.41	70	ype	0
ype_fry70_0.2582	E01	5.62261	43.19	70	ype	0
ype_fry70_0.2597	F01	5.65259	41.93	70	ype	0
ype_fry70_0.2728	D01	5.94023	43.49	70	ype	0
ype_fry70_0.2729	E01	5.94224	43.16	70	ype	0
ype_fry70_0.2744	F01	5.97224	41.82	70	ype	0
ype_fry70_0.2875	D01	6.25967	43.28	70	ype	0
ype_fry70_0.2876	E01	6.26173	43.08	70	ype	0
ype_fry70_0.2891	F01	6.29184	41.82	70	ype	0
ype_fry70_0.3022	D01	6.5802	43.22	70	ype	0
ype_fry70_0.3023	E01	6.5822	43.04	70	ype	0
ype_fry70_0.3038	F01	6.61234	41.76	70	ype	0
ype_fry70_0.3169	D01	6.90011	43.09	70	ype	0
ype_fry70_0.3170	E01	6.90211	42.95	70	ype	0
ype_fry70_0.3185	F01	6.93213	41.7	70	ype	0
ype_fry70_0.3316	D01	7.22034	43.08	70	ype	0
ype_fry70_0.3317	E01	7.22235	42.92	70	ype	0
ype_fry70_0.3332	F01	7.25232	41.55	70	ype	0
ype_fry70_0.3463	D01	7.54044	43.05	70	ype	0
ype_fry70_0.3464	E01	7.54244	42.92	70	ype	0
ype_fry70_0.3479	F01	7.57243	41.78	70	ype	0
ype_fry70_0.3610	D01	7.86107	43.23	70	ype	0
ype_fry70_0.3611	E01	7.86307	42.87	70	ype	0
ype_fry70_0.3626	F01	7.89319	41.73	70	ype	0
ype_fry70_0.3757	D01	8.18127	43.03	70	ype	0
ype_fry70_0.3758	E01	8.18335	42.96	70	ype	0
ype_fry70_0.3773	F01	8.21336	41.67	70	ype	0
ype_fry70_0.3904	D01	8.50101	43.11	70	ype	0
ype_fry70_0.3905	E01	8.50315	43.02	70	ype	0
ype_fry70_0.3920	F01	8.53302	41.7	70	ype	0
ype_fry70_0.4051	D01	8.82043	43.31	70	ype	0
ype_fry70_0.4052	E01	8.82244	43.11	70	ype	0
ype_fry70_0.4067	F01	8.85239	41.79	70	ype	0
ype_fry70_0.4198	D01	9.14107	43.43	70	ype	0
ype_fry70_0.4199	E01	9.14316	43.14	70	ype	0
ype_fry70_0.4214	F01	9.1733	41.96	70	ype	0
ype_fry70_0.4345	D01	9.46089	43.46	70	ype	0
ype_fry70_0.4346	E01	9.46289	43.17	70	ype	0
ype_fry70_0.4361	F01	9.49294	42.1	70	ype	0
ype_fry70_0.4492	D01	9.78166	43.49	70	ype	0
ype_fry70_0.4493	E01	9.78366	43.28	70	ype	0
ype_fry70_0.4508	F01	9.81358	42.1	70	ype	0
ype_fry70_0.4639	D01	10.10164	43.67	70	ype	0
ype_fry70_0.4640	E01	10.10364	43.55	70	ype	0
ype_fry70_0.4655	F01	10.13358	42.17	70	ype	0
ype_fry70_0.4786	D01	10.42135	43.44	70	ype	0
ype_fry70_0.4787	E01	10.42335	43.45	70	ype	0
ype_fry70_0.4802	F01	10.4534	42.16	70	ype	0
ype_fry70_0.4933	D01	10.74127	43.72	70	ype	0
ype_fry70_0.4934	E01	10.74329	43.39	70	ype	0
ype_fry70_0.4949	F01	10.77353	42.13	70	ype	0
ype_fry70_0.5080	D01	11.06217	43.61	70	ype	0
ype_fry70_0.5081	E01	11.06423	43.46	70	ype	0
ype_fry70_0.5096	F01	11.09451	42.22	70	ype	0
ype_fry70_0.5227	D01	11.38326	43.47	70	ype	0
ype_fry70_0.5228	E01	11.38525	43.36	70	ype	0
ype_fry70_0.5243	F01	11.41554	42.26	70	ype	0
ype_fry70_0.5374	D01	11.70364	43.43	70	ype	0
ype_fry70_0.5375	E01	11.70562	43.36	70	ype	0
ype_fry70_0.5390	F01	11.73581	42.32	70	ype	0
ype_fry70_0.5521	D01	12.02418	43.55	70	ype	0
ype_fry70_0.5522	E01	12.02622	43.49	70	ype	0
ype_fry70_0.5537	F01	12.05617	42.29	70	ype	0
ype_fry70_0.5668	D01	12.34437	43.84	70	ype	0
ype_fry70_0.5669	E01	12.34641	43.69	70	ype	0
ype_fry70_0.5684	F01	12.37675	42.48	70	ype	0
ype_fry70_0.5815	D01	12.66532	43.73	70	ype	0
ype_fry70_0.5816	E01	12.66733	43.57	70	ype	0
ype_fry70_0.5831	F01	12.69727	42.4	70	ype	0
ype_fry70_0.5962	D01	12.98463	43.94	70	ype	0
ype_fry70_0.5963	E01	12.98663	43.84	70	ype	0
ype_fry70_0.5978	F01	13.01707	42.64	70	ype	0
ype_fry70_0.6109	D01	13.30629	44.1	70	ype	0
ype_fry70_0.6110	E01	13.30839	43.69	70	ype	0
ype_fry70_0.6125	F01	13.33854	42.67	70	ype	0
ype_fry70_0.6256	D01	13.62709	43.99	70	ype	0
ype_fry70_0.6257	E01	13.62908	43.92	70	ype	0
ype_fry70_0.6272	F01	13.65946	42.61	70	ype	0
ype_fry70_0.6403	D01	13.94787	44.04	70	ype	0
ype_fry70_0.6404	E01	13.94999	43.92	70	ype	0
ype_fry70_0.6419	F01	13.98006	42.83	70	ype	0
ype_fry70_0.6550	D01	14.26899	44.41	70	ype	0
ype_fry70_0.6551	E01	14.27101	44.1	70	ype	0
ype_fry70_0.6566	F01	14.3011	42.86	70	ype	0
ype_fry70_0.6697	D01	14.58899	44.46	70	ype	0
ype_fry70_0.6698	E01	14.59112	44.34	70	ype	0
ype_fry70_0.6713	F01	14.62117	43.13	70	ype	0
ype_fry70_0.6844	D01	14.90945	44.55	70	ype	0
ype_fry70_0.6845	E01	14.91148	44.47	70	ype	0
ype_fry70_0.6860	F01	14.94161	43.12	70	ype	0
ype_fry70_0.6991	D01	15.22884	44.66	70	ype	0
ype_fry70_0.6992	E01	15.23094	44.48	70	ype	0
ype_fry70_0.7007	F01	15.26082	43.39	70	ype	0
ype_fry70_0.7138	D01	15.54861	44.79	70	ype	0
ype_fry70_0.7139	E01	15.55063	44.65	70	ype	0
ype_fry70_0.7154	F01	15.58075	43.34	70	ype	0
ype_fry70_0.7285	D01	15.86755	44.87	70	ype	0
ype_fry70_0.7286	E01	15.86956	44.71	70	ype	0
ype_fry70_0.7301	F01	15.89946	43.54	70	ype	0
ype_fry70_0.7432	D01	16.18671	44.81	70	ype	0
ype_fry70_0.7433	E01	16.18882	44.71	70	ype	0
ype_fry70_0.7448	F01	16.21909	43.42	70	ype	0
ype_fry70_0.7579	D01	16.50768	44.95	70	ype	0
ype_fry70_0.7580	E01	16.50967	44.82	70	ype	0
ype_fry70_0.7595	F01	16.53979	43.68	70	ype	0
ype_fry70_0.7726	D01	16.82812	45.04	70	ype	0
ype_fry70_0.7727	E01	16.83014	45.04	70	ype	0
ype_fry70_0.7742	F01	16.86	43.62	70	ype	0
ype_fry70_0.7873	D01	17.14845	45.2	70	ype	0
ype_fry70_0.7874	E01	17.15047	45.12	70	ype	0
ype_fry70_0.7889	F01	17.18067	43.74	70	ype	0
ype_fry70_0.8020	D01	17.46902	45.2	70	ype	0
ype_fry70_0.8021	E01	17.47117	45.06	70	ype	0
ype_fry70_0.8036	F01	17.5012	43.89	70	ype	0
ype_fry70_0.8167	D01	17.78976	45.22	70	ype	0
ype_fry70_0.8168	E01	17.7918	45.27	70	ype	0
ype_fry70_0.8183	F01	17.82166	44.09	70	ype	0
ype_fry70_0.8314	D01	18.10997	45.43	70	ype	0
ype_fry70_0.8315	E01	18.11198	45.15	70	ype	0
ype_fry70_0.8330	F01	18.14206	43.95	70	ype	0
ype_fry70_0.8461	D01	18.42997	45.28	70	ype	0
ype_fry70_0.8462	E01	18.43199	45.13	70	ype	0
ype_fry70_0.8477	F01	18.4622	43.73	70	ype	0
ype_fry70_0.8608	D01	18.75049	45.25	70	ype	0
ype_fry70_0.8609	E01	18.75254	45.27	70	ype	0
ype_fry70_0.8624	F01	18.78256	43.97	70	ype	0
ype_fry70_0.8755	D01	19.06964	45.26	70	ype	0
ype_fry70_0.8756	E01	19.07182	45.32	70	ype	0
ype_fry70_0.8771	F01	19.10193	44.24	70	ype	0
ype_fry70_0.8902	D01	19.38983	45.57	70	ype	0
ype_fry70_0.8903	E01	19.39184	45.42	70	ype	0
ype_fry70_0.8918	F01	19.42199	44.15	70	ype	0
ype_fry70_0.9049	D01	19.71057	45.32	70	ype	0
ype_fry70_0.9050	E01	19.71274	45.29	70	ype	0
ype_fry70_0.9065	F01	19.74292	44.02	70	ype	0
ype_fry70_0.9196	D01	20.03071	45.35	70	ype	0
ype_fry70_0.9197	E01	20.03278	45.2	70	ype	0
ype_fry70_0.9212	F01	20.06294	44.08	70	ype	0
ype_fry70_0.9343	D01	20.35093	45.66	70	ype	0
ype_fry70_0.9344	E01	20.35311	45.38	70	ype	0
ype_fry70_0.9359	F01	20.38312	44.2	70	ype	0
ype_fry70_0.9490	D01	20.67168	45.67	70	ype	0
ype_fry70_0.9491	E01	20.67376	45.45	70	ype	0
ype_fry70_0.9506	F01	20.70383	44.12	70	ype	0
ype_fry70_0.9637	D01	20.99163	45.52	70	ype	0
ype_fry70_0.9638	E01	20.99364	45.39	70	ype	0
ype_fry70_0.9653	F01	21.02394	44.17	70	ype	0
ype_fry70_0.9784	D01	21.31232	45.52	70	ype	0
ype_fry70_0.9785	E01	21.31431	45.5	70	ype	0
ype_fry70_0.9800	F01	21.34449	44.17	70	ype	0
ype_fry70_0.9931	D01	21.63286	45.78	70	ype	0
ype_fry70_0.9932	E01	21.6349	45.71	70	ype	0
ype_fry70_0.9947	F01	21.66482	44.27	70	ype	0
ype_fry70_0.10078	D01	21.9531	45.63	70	ype	0
ype_fry70_0.10079	E01	21.95509	45.56	70	ype	0
ype_fry70_0.10094	F01	21.9852	44.35	70	ype	0
ype_fry70_0.10225	D01	22.27283	45.69	70	ype	0
ype_fry70_0.10226	E01	22.27484	45.62	70	ype	0
ype_fry70_0.10241	F01	22.305	44.41	70	ype	0
ype_fry70_0.10372	D01	22.59245	45.57	70	ype	0
ype_fry70_0.10373	E01	22.59448	45.56	70	ype	0
ype_fry70_0.10388	F01	22.62456	44.46	70	ype	0
ype_fry70_0.10519	D01	22.91261	45.69	70	ype	0
ype_fry70_0.10520	E01	22.91472	45.77	70	ype	0
ype_fry70_0.10535	F01	22.94495	44.47	70	ype	0
ype_fry70_0.10666	D01	23.23308	45.58	70	ype	0
ype_fry70_0.10667	E01	23.23508	45.65	70	ype	0
ype_fry70_0.10682	F01	23.26515	44.14	70	ype	0
ype_fry70_0.10813	D01	23.55354	45.52	70	ype	0
ype_fry70_0.10814	E01	23.55558	45.48	70	ype	0
ype_fry70_0.10829	F01	23.58551	44.29	70	ype	0
ype_fry70_0.10960	D01	23.87342	45.52	70	ype	0
ype_fry70_0.10961	E01	23.87551	45.48	70	ype	0
ype_fry70_0.10976	F01	23.90558	44.14	70	ype	0
ype_fry70_0.11107	D01	24.19348	45.42	70	ype	0
ype_fry70_0.11108	E01	24.19547	45.41	70	ype	0
ype_fry70_0.11123	F01	24.22544	44.15	70	ype	0
ype_fry70_0.11254	D01	24.51434	45.49	70	ype	0
ype_fry70_0.11255	E01	24.51637	45.32	70	ype	0
ype_fry70_0.11270	F01	24.54638	43.95	70	ype	0
ype_fry70_0.11401	D01	24.83521	45.31	70	ype	0
ype_fry70_0.11402	E01	24.83723	45.3	70	ype	0
ype_fry70_0.11417	F01	24.86734	44.21	70	ype	0
ype_fry70_0.11548	D01	25.15551	45.4	70	ype	0
ype_fry70_0.11549	E01	25.15751	45.36	70	ype	0
ype_fry70_0.11564	F01	25.1875	44.33	70	ype	0
ype_fry70_0.11695	D01	25.47619	45.45	70	ype	0
ype_fry70_0.11696	E01	25.47819	45.41	70	ype	0
ype_fry70_0.11711	F01	25.50825	44.12	70	ype	0
ype_fry70_0.11842	D01	25.79622	45.31	70	ype	0
ype_fry70_0.11843	E01	25.79821	45.3	70	ype	0
ype_fry70_0.11858	F01	25.82805	44.14	70	ype	0
ype_fry70_0.11989	D01	26.1169	45.32	70	ype	0
ype_fry70_0.11990	E01	26.11893	45.2	70	ype	0
ype_fry70_0.12005	F01	26.14892	44.06	70	ype	0
ype_fry70_0.12136	D01	26.43691	45.29	70	ype	0
ype_fry70_0.12137	E01	26.43892	45.35	70	ype	0
ype_fry70_0.12152	F01	26.46921	44.03	70	ype	0
ype_fry70_0.12283	D01	26.75779	45.14	70	ype	0
ype_fry70_0.12284	E01	26.75979	45.29	70	ype	0
ype_fry70_0.12299	F01	26.78978	44.14	70	ype	0
ype_fry70_0.12430	D01	27.07706	45.28	70	ype	0
ype_fry70_0.12431	E01	27.07908	45.39	70	ype	0
ype_fry70_0.12446	F01	27.10895	44.21	70	ype	0
ype_fry70_0.12577	D01	27.39731	45.29	70	ype	0
ype_fry70_0.12578	E01	27.39936	45.2	70	ype	0
ype_fry70_0.12593	F01	27.42935	44.27	70	ype	0
ype_fry70_0.12724	D01	27.71863	45.37	70	ype	0
ype_fry70_0.12725	E01	27.72061	45.41	70	ype	0
ype_fry70_0.12740	F01	27.75062	44.15	70	ype	0
ype_fry70_0.12871	D01	28.03743	45.57	70	ype	0
ype_fry70_0.12872	E01	28.03944	45.38	70	ype	0
ype_fry70_0.12887	F01	28.06961	44.27	70	ype	0
ype_fry70_0.13018	D01	28.3576	45.13	70	ype	0
ype_fry70_0.13019	E01	28.35962	45.36	70	ype	0
ype_fry70_0.13034	F01	28.38991	44.08	70	ype	0
ype_fry70_0.13165	D01	28.6774	45.26	70	ype	0
ype_fry70_0.13166	E01	28.6794	45.35	70	ype	0
ype_fry70_0.13181	F01	28.70996	44.09	70	ype	0
ype_fry70_0.13312	D01	28.99846	45.14	70	ype	0
ype_fry70_0.13313	E01	29.00047	45.27	70	ype	0
ype_fry70_0.13328	F01	29.03066	44.18	70	ype	0
ype_fry70_0.13459	D01	29.31922	45.2	70	ype	0
ype_fry70_0.13460	E01	29.32131	45.24	70	ype	0
ype_fry70_0.13475	F01	29.35159	44.08	70	ype	0
ype_fry70_0.13606	D01	29.63983	45.14	70	ype	0
ype_fry70_0.13607	E01	29.64184	45.26	70	ype	0
ype_fry70_0.13622	F01	29.67192	43.95	70	ype	0
ype_fry70_0.13753	D01	29.95931	45.02	70	ype	0
ype_fry70_0.13754	E01	29.96132	45.29	70	ype	0
ype_fry70_0.13769	F01	29.99145	44.18	70	ype	0
ype_fry70_0.13900	D01	30.27952	45.16	70	ype	0
ype_fry70_0.13901	E01	30.28171	45.26	70	ype	0
ype_fry70_0.13916	F01	30.31203	44.08	70	ype	0
ype_fry70_0.14047	D01	30.59977	45.34	70	ype	0
ype_fry70_0.14048	E01	30.60178	45.29	70	ype	0
ype_fry70_0.14063	F01	30.63186	44.37	70	ype	0
ype_fry70_0.14194	D01	30.91969	45.2	70	ype	0
ype_fry70_0.14195	E01	30.92184	45.35	70	ype	0
ype_fry70_0.14210	F01	30.9518	44.21	70	ype	0
ype_fry70_0.14341	D01	31.24073	45.42	70	ype	0
ype_fry70_0.14342	E01	31.24272	45.41	70	ype	0
ype_fry70_0.14357	F01	31.27266	44.41	70	ype	0
ype_fry70_0.14488	D01	31.56022	45.35	70	ype	0
ype_fry70_0.14489	E01	31.56223	45.48	70	ype	0
ype_fry70_0.14504	F01	31.59246	44.59	70	ype	0
ype_fry70_0.14635	D01	31.88128	45.32	70	ype	0
ype_fry70_0.14636	E01	31.88339	45.48	70	ype	0
ype_fry70_0.14651	F01	31.91348	44.46	70	ype	0
ype_fry70_0.14782	D01	32.2024	45.54	70	ype	0
ype_fry70_0.14783	E01	32.20457	45.67	70	ype	0
ype_fry70_0.14798	F01	32.2346	44.7	70	ype	0
ype_fry70_0.14929	D01	32.52249	45.6	70	ype	0
ype_fry70_0.14930	E01	32.52455	45.76	70	ype	0
ype_fry70_0.14945	F01	32.55468	44.79	70	ype	0
ype_fry70_0.15076	D01	32.84221	45.76	70	ype	0
ype_fry70_0.15077	E01	32.84427	45.93	70	ype	0
ype_fry70_0.15092	F01	32.87429	44.91	70	ype	0
ype_fry70_0.15223	D01	33.16252	45.89	70	ype	0
ype_fry70_0.15224	E01	33.16452	46.05	70	ype	0
ype_fry70_0.15239	F01	33.19483	44.88	70	ype	0
ype_fry70_0.15370	D01	33.48245	46.01	70	ype	0
ype_fry70_0.15371	E01	33.48446	46.12	70	ype	0
ype_fry70_0.15386	F01	33.5146	45.2	70	ype	0
ype_fry70_0.15517	D01	33.80272	46.16	70	ype	0
ype_fry70_0.15518	E01	33.80473	46.34	70	ype	0
ype_fry70_0.15533	F01	33.83467	45.28	70	ype	0
ype_fry70_0.15664	D01	34.12354	46.31	70	ype	0
ype_fry70_0.15665	E01	34.12555	46.49	70	ype	0
ype_fry70_0.15680	F01	34.15569	45.39	70	ype	0
ype_fry70_0.15811	D01	34.44307	46.33	70	ype	0
ype_fry70_0.15812	E01	34.44515	46.59	70	ype	0
ype_fry70_0.15827	F01	34.47508	45.54	70	ype	0
ype_fry70_0.15958	D01	34.764	46.55	70	ype	0
ype_fry70_0.15959	E01	34.766	46.78	70	ype	0
ype_fry70_0.15974	F01	34.79625	45.58	70	ype	0
ype_fry70_0.16105	D01	35.0841	46.7	70	ype	0
ype_fry70_0.16106	E01	35.08611	47.03	70	ype	0
ype_fry70_0.16121	F01	35.11591	45.93	70	ype	0
ype_fry70_0.16252	D01	35.40387	47.18	70	ype	0
ype_fry70_0.16253	E01	35.4061	47.28	70	ype	0
ype_fry70_0.16268	F01	35.43628	46.15	70	ype	0
ype_fry70_0.16399	D01	35.72575	47.33	70	ype	0
ype_fry70_0.16400	E01	35.72787	47.51	70	ype	0
ype_fry70_0.16415	F01	35.7578	46.51	70	ype	0
ype_fry70_0.16546	D01	36.04516	47.6	70	ype	0
ype_fry70_0.16547	E01	36.04733	47.79	70	ype	0
ype_fry70_0.16562	F01	36.07739	46.79	70	ype	0
ype_fry70_0.16693	D01	36.36551	47.9	70	ype	0
ype_fry70_0.16694	E01	36.36751	48.24	70	ype	0
ype_fry70_0.16709	F01	36.39759	47.11	70	ype	0
ype_fry70_0.16840	D01	36.68547	48.12	70	ype	0
ype_fry70_0.16841	E01	36.68753	48.54	70	ype	0
ype_fry70_0.16856	F01	36.71757	47.58	70	ype	0
ype_fry70_0.16987	D01	37.00589	48.36	70	ype	0
ype_fry70_0.16988	E01	37.00797	48.66	70	ype	0
ype_fry70_0.17003	F01	37.03821	47.81	70	ype	0
ype_fry70_0.17134	D01	37.32687	48.56	70	ype	0
ype_fry70_0.17135	E01	37.3289	48.95	70	ype	0
ype_fry70_0.17150	F01	37.35907	47.9	70	ype	0
ype_fry70_0.17281	D01	37.64666	48.97	70	ype	0
ype_fry70_0.17282	E01	37.64868	49.36	70	ype	0
ype_fry70_0.17297	F01	37.67868	48.51	70	ype	0
ype_fry70_0.17428	D01	37.96702	49.31	70	ype	0
ype_fry70_0.17429	E01	37.96902	49.77	70	ype	0
ype_fry70_0.17444	F01	37.99878	48.63	70	ype	0
ype_fry70_0.17575	D01	38.28747	49.63	70	ype	0
ype_fry70_0.17576	E01	38.28951	50.23	70	ype	0
ype_fry70_0.17591	F01	38.31964	49.13	70	ype	0
ype_fry70_0.17722	D01	38.60778	50.12	70	ype	0
ype_fry70_0.17723	E01	38.60976	50.62	70	ype	0
ype_fry70_0.17738	F01	38.6399	49.51	70	ype	0
ype_fry70_0.17869	D01	38.92797	50.48	70	ype	0
ype_fry70_0.17870	E01	38.93013	50.99	70	ype	0
ype_fry70_0.17885	F01	38.95987	50.03	70	ype	0
ype_fry70_0.18016	D01	39.24866	50.91	70	ype	0
ype_fry70_0.18017	E01	39.25067	51.44	70	ype	0
ype_fry70_0.18032	F01	39.2809	50.5	70	ype	0
ype_fry70_0.18163	D01	39.56956	51.3	70	ype	0
ype_fry70_0.18164	E01	39.57158	51.88	70	ype	0
ype_fry70_0.18179	F01	39.60168	50.95	70	ype	0
ype_fry70_0.18310	D01	39.8899	51.59	70	ype	0
ype_fry70_0.18311	E01	39.89204	52.26	70	ype	0
ype_fry70_0.18326	F01	39.92198	51.2	70	ype	0
ype_fry70_0.18457	D01	40.20932	51.98	70	ype	0
ype_fry70_0.18458	E01	40.21138	52.57	70	ype	0
ype_fry70_0.18473	F01	40.24139	51.4	70	ype	0
ype_fry70_0.18604	D01	40.5292	52.48	70	ype	0
ype_fry70_0.18605	E01	40.53133	53.01	70	ype	0
ype_fry70_0.18620	F01	40.56145	51.89	70	ype	0
ype_fry70_0.18751	D01	40.84961	52.73	70	ype	0
ype_fry70_0.18752	E01	40.85163	53.39	70	ype	0
ype_fry70_0.18767	F01	40.88172	52.35	70	ype	0
ype_fry70_0.18898	D01	41.17022	53.24	70	ype	0
ype_fry70_0.18899	E01	41.17222	53.98	70	ype	0
ype_fry70_0.18914	F01	41.20206	52.68	70	ype	0
ype_fry70_0.19045	D01	41.48975	53.64	70	ype	0
ype_fry70_0.19046	E01	41.49178	54.57	70	ype	0
ype_fry70_0.19061	F01	41.52174	53.25	70	ype	0
ype_fry70_0.19192	D01	41.80965	54.14	70	ype	0
ype_fry70_0.19193	E01	41.81166	54.89	70	ype	0
ype_fry70_0.19208	F01	41.84201	53.9	70	ype	0
ype_fry70_0.19339	D01	42.13031	54.61	70	ype	0
ype_fry70_0.19340	E01	42.13244	55.55	70	ype	0
ype_fry70_0.19355	F01	42.16235	54.34	70	ype	0
ype_fry70_0.19486	D01	42.45057	55.12	70	ype	0
ype_fry70_0.19487	E01	42.45258	56.05	70	ype	0
ype_fry70_0.19502	F01	42.48275	55.04	70	ype	0
ype_fry70_0.19633	D01	42.7707	55.82	70	ype	0
ype_fry70_0.19634	E01	42.77272	56.57	70	ype	0
ype_fry70_0.19649	F01	42.8028	55.77	70	ype	0
ype_fry70_0.19780	D01	43.09096	56.2	70	ype	0
ype_fry70_0.19781	E01	43.09295	57.13	70	ype	0
ype_fry70_0.19796	F01	43.12276	56.05	70	ype	0
ype_fry70_0.19927	D01	43.41066	56.73	70	ype	0
ype_fry70_0.19928	E01	43.41267	57.95	70	ype	0
ype_fry70_0.19943	F01	43.44281	56.72	70	ype	0
ype_fry70_0.20074	D01	43.7299	57.52	70	ype	0
ype_fry70_0.20075	E01	43.7319	58.56	70	ype	0
ype_fry70_0.20090	F01	43.76194	57.5	70	ype	0
ype_fry70_0.20221	D01	44.04974	57.98	70	ype	0
ype_fry70_0.20222	E01	44.05189	59.38	70	ype	0
ype_fry70_0.20237	F01	44.08204	58.12	70	ype	0
ype_fry70_0.20368	D01	44.37004	58.79	70	ype	0
ype_fry70_0.20369	E01	44.37205	59.8	70	ype	0
ype_fry70_0.20384	F01	44.40215	58.82	70	ype	0
ype_fry70_0.20515	D01	44.68984	59.19	70	ype	0
ype_fry70_0.20516	E01	44.69183	60.59	70	ype	0
ype_fry70_0.20531	F01	44.72197	59.64	70	ype	0
ype_fry70_0.20662	D01	45.01	60.08	70	ype	0
ype_fry70_0.20663	E01	45.012	61.46	70	ype	0
ype_fry70_0.20678	F01	45.04181	60.37	70	ype	0
ype_fry70_0.20809	D01	45.33052	60.81	70	ype	0
ype_fry70_0.20810	E01	45.33251	62.33	70	ype	0
ype_fry70_0.20825	F01	45.3625	61	70	ype	0
ype_fry70_0.20956	D01	45.65105	61.74	70	ype	0
ype_fry70_0.20957	E01	45.6531	63.12	70	ype	0
ype_fry70_0.20972	F01	45.68293	62.02	70	ype	0
ype_fry70_0.21103	D01	45.97089	62.51	70	ype	0
ype_fry70_0.21104	E01	45.97301	64.03	70	ype	0
ype_fry70_0.21119	F01	46.00316	62.93	70	ype	0
ype_fry70_0.21250	D01	46.29153	63.48	70	ype	0
ype_fry70_0.21251	E01	46.29353	65.03	70	ype	0
ype_fry70_0.21266	F01	46.32344	63.91	70	ype	0
ype_fry70_0.21397	D01	46.61241	64.44	70	ype	0
ype_fry70_0.21398	E01	46.61438	66.13	70	ype	0
ype_fry70_0.21413	F01	46.64436	65.19	70	ype	0
ype_fry70_0.21544	D01	46.9319	65.42	70	ype	0
ype_fry70_0.21545	E01	46.93391	67.39	70	ype	0
ype_fry70_0.21560	F01	46.96402	66.15	70	ype	0
ype_fry70_0.21691	D01	47.25225	66.42	70	ype	0
ype_fry70_0.21692	E01	47.25423	68.22	70	ype	0
ype_fry70_0.21707	F01	47.28447	67.32	70	ype	0
ype_fry70_0.21838	D01	47.57223	67.4	70	ype	0
ype_fry70_0.21839	E01	47.57429	69.53	70	ype	0
ype_fry70_0.21854	F01	47.60453	68.43	70	ype	0
ype_fry70_0.21985	D01	47.89383	68.52	70	ype	0
ype_fry70_0.21986	E01	47.89582	70.79	70	ype	0
ype_fry70_0.22001	F01	47.92588	69.5	70	ype	0
ype_fry70_0.22132	D01	48.21347	69.75	70	ype	0
ype_fry70_0.22133	E01	48.21554	72.04	70	ype	0
ype_fry70_0.22148	F01	48.24593	71.02	70	ype	0
ype_fry70_0.22279	D01	48.53502	71.01	70	ype	0
ype_fry70_0.22280	E01	48.53702	73.48	70	ype	0
ype_fry70_0.22295	F01	48.56699	72.39	70	ype	0
ype_fry70_0.22426	D01	48.85458	72.57	70	ype	0
ype_fry70_0.22427	E01	48.85657	75	70	ype	0
ype_fry70_0.22442	F01	48.88675	73.96	70	ype	0
ype_fry70_0.22573	D01	49.17527	73.83	70	ype	0
ype_fry70_0.22574	E01	49.17727	76.34	70	ype	0
ype_fry70_0.22589	F01	49.2076	75.38	70	ype	0
ype_fry70_0.22720	D01	49.4957	75.04	70	ype	0
ype_fry70_0.22721	E01	49.49784	77.62	70	ype	0
ype_fry70_0.22736	F01	49.528	76.84	70	ype	0
ype_fry70_0.22867	D01	49.81659	76.72	70	ype	0
ype_fry70_0.22868	E01	49.81861	79.52	70	ype	0
ype_fry70_0.22883	F01	49.84895	78.39	70	ype	0
ype_fry70_0.23014	D01	50.13682	78.14	70	ype	0
ype_fry70_0.23015	E01	50.13887	81.04	70	ype	0
ype_fry70_0.23030	F01	50.16883	80.02	70	ype	0
ype_fry70_0.23161	D01	50.4571	79.82	70	ype	0
ype_fry70_0.23162	E01	50.45927	82.77	70	ype	0
ype_fry70_0.23177	F01	50.48939	81.74	70	ype	0
ype_fry70_0.23308	D01	50.7767	81.35	70	ype	0
ype_fry70_0.23309	E01	50.7787	84.38	70	ype	0
ype_fry70_0.23324	F01	50.80878	83.45	70	ype	0
ype_fry70_0.23455	D01	51.09669	82.9	70	ype	0
ype_fry70_0.23456	E01	51.09868	86.1	70	ype	0
ype_fry70_0.23471	F01	51.12858	85.55	70	ype	0
ype_fry70_0.23602	D01	51.41652	84.58	70	ype	0
ype_fry70_0.23603	E01	51.41855	87.98	70	ype	0
ype_fry70_0.23618	F01	51.44891	87.23	70	ype	0
ype_fry70_0.23749	D01	51.73753	86.6	70	ype	0
ype_fry70_0.23750	E01	51.73955	90.19	70	ype	0
ype_fry70_0.23765	F01	51.76978	89.24	70	ype	0
ype_fry70_0.23896	D01	52.05786	88.56	70	ype	0
ype_fry70_0.23897	E01	52.05991	91.92	70	ype	0
ype_fry70_0.23912	F01	52.09018	91.26	70	ype	0
ype_fry70_0.24043	D01	52.37817	90.56	70	ype	0
ype_fry70_0.24044	E01	52.38027	94.29	70	ype	0
ype_fry70_0.24059	F01	52.41039	93.5	70	ype	0
ype_fry70_0.24190	D01	52.69761	92.32	70	ype	0
ype_fry70_0.24191	E01	52.69973	96.36	70	ype	0
ype_fry70_0.24206	F01	52.72949	95.36	70	ype	0
ype_fry70_0.24337	D01	53.0173	94.5	70	ype	0
ype_fry70_0.24338	E01	53.01933	98.9	70	ype	0
ype_fry70_0.24353	F01	53.04943	97.84	70	ype	0
ype_fry70_0.24484	D01	53.33748	96.81	70	ype	0
ype_fry70_0.24485	E01	53.33951	100.92	70	ype	0
ype_fry70_0.24500	F01	53.36955	100.16	70	ype	0
ype_fry70_0.24631	D01	53.65794	99.17	70	ype	0
ype_fry70_0.24632	E01	53.65997	103.46	70	ype	0
ype_fry70_0.24647	F01	53.68982	102.96	70	ype	0
ype_fry70_0.24778	D01	53.97735	101.48	70	ype	0
ype_fry70_0.24779	E01	53.97934	106.06	70	ype	0
ype_fry70_0.24794	F01	54.00936	105.41	70	ype	0
ype_fry70_0.24925	D01	54.29779	104.06	70	ype	0
ype_fry70_0.24926	E01	54.2998	108.99	70	ype	0
ype_fry70_0.24941	F01	54.32972	108.25	70	ype	0
ype_fry70_0.25072	D01	54.61804	106.82	70	ype	0
ype_fry70_0.25073	E01	54.62016	111.94	70	ype	0
ype_fry70_0.25088	F01	54.65061	111.57	70	ype	0
ype_fry70_0.25219	D01	54.9385	109.84	70	ype	0
ype_fry70_0.25220	E01	54.94061	114.93	70	ype	0
ype_fry70_0.25235	F01	54.97046	114.1	70	ype	0
ype_fry70_0.25366	D01	55.25866	112.46	70	ype	0
ype_fry70_0.25367	E01	55.26067	118.2	70	ype	0
ype_fry70_0.25382	F01	55.29065	117.9	70	ype	0
ype_fry70_0.25513	D01	55.57869	116.12	70	ype	0
ype_fry70_0.25514	E01	55.58068	121.62	70	ype	0
ype_fry70_0.25529	F01	55.61045	120.92	70	ype	0
ype_fry70_0.25660	D01	55.898	119.38	70	ype	0
ype_fry70_0.25661	E01	55.90012	125.53	70	ype	0
ype_fry70_0.25676	F01	55.93037	124.9	70	ype	0
ype_fry70_0.25807	D01	56.21834	122.91	70	ype	0
ype_fry70_0.25808	E01	56.22034	129.19	70	ype	0
ype_fry70_0.25823	F01	56.25064	128.87	70	ype	0
ype_fry70_0.25954	D01	56.5384	126.66	70	ype	0
ype_fry70_0.25955	E01	56.54048	133.02	70	ype	0
ype_fry70_0.25970	F01	56.57038	132.92	70	ype	0
ype_fry70_0.26101	D01	56.85811	130.41	70	ype	0
ype_fry70_0.26102	E01	56.86012	137.01	70	ype	0
ype_fry70_0.26117	F01	56.89027	136.78	70	ype	0
ype_fry70_0.26248	D01	57.17872	134.75	70	ype	0
ype_fry70_0.26249	E01	57.18077	141.37	70	ype	0
ype_fry70_0.26264	F01	57.21101	141.32	70	ype	0
ype_fry70_0.26395	D01	57.49871	138.55	70	ype	0
ype_fry70_0.26396	E01	57.50075	145.47	70	ype	0
ype_fry70_0.26411	F01	57.53124	145.35	70	ype	0
ype_fry70_0.26542	D01	57.8191	143.09	70	ype	0
ype_fry70_0.26543	E01	57.82109	150.26	70	ype	0
ype_fry70_0.26558	F01	57.85133	150.45	70	ype	0
ype_fry70_0.26689	D01	58.14075	147.46	70	ype	0
ype_fry70_0.26690	E01	58.14276	154.82	70	ype	0
ype_fry70_0.26705	F01	58.17262	154.99	70	ype	0
ype_fry70_0.26836	D01	58.46077	151.84	70	ype	0
ype_fry70_0.26837	E01	58.46291	159.3	70	ype	0
ype_fry70_0.26852	F01	58.49304	159.61	70	ype	0
ype_fry70_0.26983	D01	58.78132	156.5	70	ype	0
ype_fry70_0.26984	E01	58.78338	164.2	70	ype	0
ype_fry70_0.26999	F01	58.81342	165.12	70	ype	0
ype_fry70_0.27130	D01	59.1004	162.08	70	ype	0
ype_fry70_0.27131	E01	59.10253	170.08	70	ype	0
ype_fry70_0.27146	F01	59.13242	170.91	70	ype	0
ype_fry70_0.27277	D01	59.42076	167.31	70	ype	0
ype_fry70_0.27278	E01	59.42277	175.08	70	ype	0
ype_fry70_0.27293	F01	59.45359	176.52	70	ype	0
ype_fry70_0.27424	D01	59.74154	172.35	70	ype	0
ype_fry70_0.27425	E01	59.74366	179.7	70	ype	0
ype_fry70_0.27440	F01	59.77373	181.65	70	ype	0
ype_fry70_0.27571	D01	60.06102	178.81	70	ype	0
ype_fry70_0.27572	E01	60.063	186.77	70	ype	0
ype_fry70_0.27587	F01	60.09288	188.29	70	ype	0
ype_fry70_0.27718	D01	60.38161	184	70	ype	0
ype_fry70_0.27719	E01	60.38367	192.5	70	ype	0
ype_fry70_0.27734	F01	60.41386	194.64	70	ype	0
ype_fry70_0.27865	D01	60.7016	190.51	70	ype	0
ype_fry70_0.27866	E01	60.7036	198.1	70	ype	0
ype_fry70_0.27881	F01	60.73394	200.34	70	ype	0
ype_fry70_0.28012	D01	61.02201	196.13	70	ype	0
ype_fry70_0.28013	E01	61.02399	204.13	70	ype	0
ype_fry70_0.28028	F01	61.05382	206.46	70	ype	0
ype_fry70_0.28159	D01	61.34166	201.87	70	ype	0
ype_fry70_0.28160	E01	61.34369	210.22	70	ype	0
ype_fry70_0.28175	F01	61.37392	213.57	70	ype	0
ype_fry70_0.28306	D01	61.66127	208.44	70	ype	0
ype_fry70_0.28307	E01	61.66328	216.65	70	ype	0
ype_fry70_0.28322	F01	61.69382	218.92	70	ype	0
ype_fry70_0.28453	D01	61.98194	213.71	70	ype	0
ype_fry70_0.28454	E01	61.98399	223.22	70	ype	0
ype_fry70_0.28469	F01	62.0144	223	70	ype	0
ype_fry70_0.28600	D01	62.30248	218.86	70	ype	0
ype_fry70_0.28601	E01	62.30449	229.48	70	ype	0
ype_fry70_0.28616	F01	62.33435	234.11	70	ype	0
ype_fry70_0.28747	D01	62.62302	229.69	70	ype	0
ype_fry70_0.28748	E01	62.62515	236.43	70	ype	0
ype_fry70_0.28763	F01	62.65517	239.04	70	ype	0
ype_fry70_0.28894	D01	62.94341	231.77	70	ype	0
ype_fry70_0.28895	E01	62.94547	240.02	70	ype	0
ype_fry70_0.28910	F01	62.97562	237.53	70	ype	0
ype_fry70_0.29041	D01	63.26347	230.95	70	ype	0
ype_fry70_0.29042	E01	63.26546	250.55	70	ype	0
ype_fry70_0.29057	F01	63.29545	240.02	70	ype	0
ype_fry70_0.29188	D01	63.58359	231.99	70	ype	0
ype_fry70_0.29189	E01	63.58574	259.75	70	ype	0
ype_fry70_0.29204	F01	63.61552	240.26	70	ype	0
ype_fry70_0.29335	D01	63.90484	232.22	70	ype	0
ype_fry70_0.29336	E01	63.90685	256.59	70	ype	0
ype_fry70_0.29351	F01	63.93686	240.9	70	ype	0
ype_fry70_0.29482	D01	64.22593	233.57	70	ype	0
ype_fry70_0.29483	E01	64.22795	260.39	70	ype	0
ype_fry70_0.29498	F01	64.25821	241.59	70	ype	0
ype_fry70_0.29629	D01	64.54585	234.07	70	ype	0
ype_fry70_0.29630	E01	64.54784	262.73	70	ype	0
ype_fry70_0.29645	F01	64.57801	242.21	70	ype	0
ype_fry70_0.29776	D01	64.86575	234.07	70	ype	0
ype_fry70_0.29777	E01	64.86776	263.44	70	ype	0
ype_fry70_0.29792	F01	64.89773	241.77	70	ype	0
ype_fry70_0.29923	D01	65.18612	234.16	70	ype	0
ype_fry70_0.29924	E01	65.18813	264.26	70	ype	0
ype_fry70_0.29939	F01	65.21822	242.62	70	ype	0
ype_fry70_0.30070	D01	65.50718	233.71	70	ype	0
ype_fry70_0.30071	E01	65.50919	264.55	70	ype	0
ype_fry70_0.30086	F01	65.53946	241.98	70	ype	0
ype_fry70_0.30217	D01	65.82764	233.51	70	ype	0
ype_fry70_0.30218	E01	65.82977	264.47	70	ype	0
ype_fry70_0.30233	F01	65.85986	241.62	70	ype	0
ype_fry70_0.30364	D01	66.14907	233.6	70	ype	0
ype_fry70_0.30365	E01	66.15107	264.84	70	ype	0
ype_fry70_0.30380	F01	66.18107	241.19	70	ype	0
ype_fry70_0.30511	D01	66.4687	234.15	70	ype	0
ype_fry70_0.30512	E01	66.47074	264.96	70	ype	0
ype_fry70_0.30527	F01	66.50057	241.45	70	ype	0
ype_fry70_0.30658	D01	66.78854	233.97	70	ype	0
ype_fry70_0.30659	E01	66.79057	264.81	70	ype	0
ype_fry70_0.30674	F01	66.82053	241.84	70	ype	0
ype_fry70_0.30805	D01	67.10833	234.04	70	ype	0
ype_fry70_0.30806	E01	67.11032	265.05	70	ype	0
ype_fry70_0.30821	F01	67.14022	242.23	70	ype	0
ype_fry70_0.30952	D01	67.42937	234.33	70	ype	0
ype_fry70_0.30953	E01	67.4314	265.36	70	ype	0
ype_fry70_0.30968	F01	67.46156	242.32	70	ype	0
ype_fry70_0.31099	D01	67.75036	234.71	70	ype	0
ype_fry70_0.31100	E01	67.75248	265.07	70	ype	0
ype_fry70_0.31115	F01	67.78255	242.26	70	ype	0
ype_fry70_0.31246	D01	68.0704	234.8	70	ype	0
ype_fry70_0.31247	E01	68.07242	265.34	70	ype	0
ype_fry70_0.31262	F01	68.10228	242.5	70	ype	0
ype_fry70_0.31393	D01	68.3911	234.65	70	ype	0
ype_fry70_0.31394	E01	68.39312	264.4	70	ype	0
ype_fry70_0.31409	F01	68.42323	242.55	70	ype	0
ype_fry70_0.31540	D01	68.71227	235.45	70	ype	0
ype_fry70_0.31541	E01	68.7143	265.14	70	ype	0
ype_fry70_0.31556	F01	68.7443	243.57	70	ype	0
ype_fry70_0.31687	D01	69.03115	236.24	70	ype	0
ype_fry70_0.31688	E01	69.03317	265.46	70	ype	0
ype_fry70_0.31703	F01	69.06319	243.37	70	ype	0
ype_fry70_0.31834	D01	69.35157	236.24	70	ype	0
ype_fry70_0.31835	E01	69.35357	264.93	70	ype	0
ype_fry70_0.31850	F01	69.38348	243.84	70	ype	0
ype_fry70_0.31981	D01	69.67191	237.01	70	ype	0
ype_fry70_0.31982	E01	69.67393	265.22	70	ype	0
ype_fry70_0.31997	F01	69.70427	244.57	70	ype	0
ype_fry70_0.32128	D01	69.992	237.24	70	ype	0
ype_fry70_0.32129	E01	69.99407	266.19	70	ype	0
ype_fry70_0.32144	F01	70.02427	245.21	70	ype	0
ype_fry70_0.32275	D01	70.31254	237.71	70	ype	0
ype_fry70_0.32276	E01	70.31465	266.25	70	ype	0
ype_fry70_0.32291	F01	70.34484	245.24	70	ype	0
ype_fry70_0.32422	D01	70.6325	238.7	70	ype	0
ype_fry70_0.32423	E01	70.63452	267.07	70	ype	0
ype_fry70_0.32438	F01	70.66498	246.23	70	ype	0
ype_fry70_0.32569	D01	70.95286	239.24	70	ype	0
ype_fry70_0.32570	E01	70.95498	267.91	70	ype	0
ype_fry70_0.32585	F01	70.98517	246.83	70	ype	0
ype_fry70_0.32716	D01	71.27348	239.47	70	ype	0
ype_fry70_0.32717	E01	71.27547	267.8	70	ype	0
ype_fry70_0.32732	F01	71.30552	247.27	70	ype	0
ype_fry70_0.32863	D01	71.59407	239.71	70	ype	0
ype_fry70_0.32864	E01	71.59623	268.35	70	ype	0
ype_fry70_0.32879	F01	71.62611	247.3	70	ype	0
ype_fry70_0.33010	D01	71.91455	239.87	70	ype	0
ype_fry70_0.33011	E01	71.91657	268.44	70	ype	0
ype_fry70_0.33026	F01	71.94691	246.84	70	ype	0
ype_fry70_0.33157	D01	72.23565	240	70	ype	0
ype_fry70_0.33158	E01	72.23766	267.97	70	ype	0
ype_fry70_0.33173	F01	72.26755	248.07	70	ype	0
ype_fry70_0.33304	D01	72.55521	240.18	70	ype	0
ype_fry70_0.33305	E01	72.55724	267.5	70	ype	0
ype_fry70_0.33320	F01	72.58765	247.04	70	ype	0
ype_fry70_0.33451	D01	72.87532	240.34	70	ype	0
ype_fry70_0.33452	E01	72.87734	267.93	70	ype	0
ype_fry70_0.33467	F01	72.90736	247.71	70	ype	0
ype_fry70_0.33598	D01	73.1964	240.34	70	ype	0
ype_fry70_0.33599	E01	73.19842	267.62	70	ype	0
ype_fry70_0.33614	F01	73.22831	247.25	70	ype	0
ype_fry70_0.33745	D01	73.51656	240.67	70	ype	0
ype_fry70_0.33746	E01	73.5186	268.47	70	ype	0
ype_fry70_0.33761	F01	73.54884	247.62	70	ype	0
ype_fry70_0.33892	D01	73.83817	240.56	70	ype	0
ype_fry70_0.33893	E01	73.84019	268.23	70	ype	0
ype_fry70_0.33908	F01	73.87036	248.2	70	ype	0
ype_fry70_0.34039	D01	74.1583	240.82	70	ype	0
ype_fry70_0.34040	E01	74.16032	268.34	70	ype	0
ype_fry70_0.34055	F01	74.19024	247.95	70	ype	0
ype_fry70_0.34186	D01	74.47971	240.49	70	ype	0
ype_fry70_0.34187	E01	74.48171	267.93	70	ype	0
ype_fry70_0.34202	F01	74.512	248	70	ype	0
ype_fry70_0.34333	D01	74.79979	240.38	70	ype	0
ype_fry70_0.34334	E01	74.80193	268.24	70	ype	0
ype_fry70_0.34349	F01	74.83194	248.07	70	ype	0
ype_fry70_0.34480	D01	75.12044	241.02	70	ype	0
ype_fry70_0.34481	E01	75.1225	267.89	70	ype	0
ype_fry70_0.34496	F01	75.15253	248.46	70	ype	0
ype_fry70_0.34627	D01	75.4415	240.75	70	ype	0
ype_fry70_0.34628	E01	75.44362	267.93	70	ype	0
ype_fry70_0.34643	F01	75.47373	247.91	70	ype	0
ype_fry70_0.34774	D01	75.76221	241.35	70	ype	0
ype_fry70_0.34775	E01	75.76422	268.4	70	ype	0
ype_fry70_0.34790	F01	75.79435	248.26	70	ype	0
ype_fry70_0.34921	D01	76.08285	241.47	70	ype	0
ype_fry70_0.34922	E01	76.08484	268.41	70	ype	0
ype_fry70_0.34937	F01	76.11479	248.53	70	ype	0
ype_fry70_0.35068	D01	76.40382	241.22	70	ype	0
ype_fry70_0.35069	E01	76.40587	267.88	70	ype	0
ype_fry70_0.35084	F01	76.43582	248.53	70	ype	0
ype_fry70_0.35215	D01	76.72414	241.64	70	ype	0
ype_fry70_0.35216	E01	76.7262	268.82	70	ype	0
ype_fry70_0.35231	F01	76.75646	249.06	70	ype	0
ype_fry70_0.35362	D01	77.04497	241.73	70	ype	0
ype_fry70_0.35363	E01	77.04696	267.86	70	ype	0
ype_fry70_0.35378	F01	77.07699	249.02	70	ype	0
ype_fry70_0.35509	D01	77.36474	241.97	70	ype	0
ype_fry70_0.35510	E01	77.36674	268.5	70	ype	0
ype_fry70_0.35525	F01	77.39723	248.91	70	ype	0
ype_fry70_0.35656	D01	77.68662	241.84	70	ype	0
ype_fry70_0.35657	E01	77.68864	268.55	70	ype	0
ype_fry70_0.35672	F01	77.71879	249.11	70	ype	0
ype_fry70_0.35803	D01	78.00711	241.34	70	ype	0
ype_fry70_0.35804	E01	78.00909	267.45	70	ype	0
ype_fry70_0.35819	F01	78.03917	247.98	70	ype	0
ype_fry70_0.35950	D01	78.32816	242.58	70	ype	0
ype_fry70_0.35951	E01	78.33016	268.41	70	ype	0
ype_fry70_0.35966	F01	78.36038	248.7	70	ype	0
ype_fry70_0.36097	D01	78.64841	241.55	70	ype	0
ype_fry70_0.36098	E01	78.65042	268.08	70	ype	0
ype_fry70_0.36113	F01	78.6804	249.02	70	ype	0
ype_fry70_0.36244	D01	78.96834	241.99	70	ype	0
ype_fry70_0.36245	E01	78.97033	268.4	70	ype	0
ype_fry70_0.36260	F01	79.00049	249.34	70	ype	0
ype_fry70_0.36391	D01	79.28918	242.14	70	ype	0
ype_fry70_0.36392	E01	79.29117	268.35	70	ype	0
ype_fry70_0.36407	F01	79.32122	249.28	70	ype	0
ype_fry70_0.36538	D01	79.6086	242.66	70	ype	0
ype_fry70_0.36539	E01	79.6106	268.61	70	ype	0
ype_fry70_0.36554	F01	79.64059	249.57	70	ype	0
ype_fry70_0.36685	D01	79.92825	242.73	70	ype	0
ype_fry70_0.36686	E01	79.93038	269.4	70	ype	0
ype_fry70_0.36701	F01	79.96057	249.58	70	ype	0
ype_fry70_0.36832	D01	80.24832	242.84	70	ype	0
ype_fry70_0.36833	E01	80.2504	269.23	70	ype	0
ype_fry70_0.36848	F01	80.28036	249.7	70	ype	0
ype_fry70_0.36979	D01	80.56938	242.93	70	ype	0
ype_fry70_0.36980	E01	80.5714	269.02	70	ype	0
ype_fry70_0.36995	F01	80.60139	249.61	70	ype	0
ype_fry70_0.37126	D01	80.88911	243.42	70	ype	0
ype_fry70_0.37127	E01	80.89112	269.32	70	ype	0
ype_fry70_0.37142	F01	80.921	250.18	70	ype	0
ype_fry70_0.37273	D01	81.2093	243.6	70	ype	0
ype_fry70_0.37274	E01	81.21129	269.73	70	ype	0
ype_fry70_0.37289	F01	81.24133	250.5	70	ype	0
ype_fry70_0.37420	D01	81.52962	243.49	70	ype	0
ype_fry70_0.37421	E01	81.53165	269.4	70	ype	0
ype_fry70_0.37436	F01	81.56175	250.33	70	ype	0
ype_fry70_0.37567	D01	81.85015	243.76	70	ype	0
ype_fry70_0.37568	E01	81.85217	269.4	70	ype	0
ype_fry70_0.37583	F01	81.88244	250.6	70	ype	0
ype_fry70_0.37714	D01	82.1706	243.4	70	ype	0
ype_fry70_0.37715	E01	82.17268	269.52	70	ype	0
ype_fry70_0.37730	F01	82.20255	250.37	70	ype	0
ype_fry70_0.37861	D01	82.49031	243.01	70	ype	0
ype_fry70_0.37862	E01	82.4925	268.97	70	ype	0
ype_fry70_0.37877	F01	82.52254	250.41	70	ype	0
ype_fry70_0.38008	D01	82.81077	243.37	70	ype	0
ype_fry70_0.38009	E01	82.81277	268.97	70	ype	0
ype_fry70_0.38024	F01	82.84278	250.56	70	ype	0
ype_fry70_0.38155	D01	83.13051	243.37	70	ype	0
ype_fry70_0.38156	E01	83.13255	269.63	70	ype	0
ype_fry70_0.38171	F01	83.16268	250.47	70	ype	0
ype_fry70_0.38302	D01	83.45091	243.2	70	ype	0
ype_fry70_0.38303	E01	83.45289	268.75	70	ype	0
ype_fry70_0.38318	F01	83.48292	250.19	70	ype	0
ype_fry70_0.38449	D01	83.77137	243.25	70	ype	0
ype_fry70_0.38450	E01	83.77341	268.62	70	ype	0
ype_fry70_0.38465	F01	83.80338	250.3	70	ype	0
ype_fry70_0.38596	D01	84.09126	243.55	70	ype	0
ype_fry70_0.38597	E01	84.09336	268.69	70	ype	0
ype_fry70_0.38612	F01	84.12356	250.42	70	ype	0
ype_fry70_0.38743	D01	84.41208	243.63	70	ype	0
ype_fry70_0.38744	E01	84.4141	268.88	70	ype	0
ype_fry70_0.38759	F01	84.4444	250.12	70	ype	0
ype_fry70_0.38890	D01	84.73202	243.54	70	ype	0
ype_fry70_0.38891	E01	84.73403	269.05	70	ype	0
ype_fry70_0.38906	F01	84.76392	250.95	70	ype	0
ype_fry70_0.39037	D01	85.05225	243.37	70	ype	0
ype_fry70_0.39038	E01	85.05431	268.5	70	ype	0
ype_fry70_0.39053	F01	85.0844	250.88	70	ype	0
ype_fry70_0.39184	D01	85.37296	243.51	70	ype	0
ype_fry70_0.39185	E01	85.37494	268.94	70	ype	0
ype_fry70_0.39200	F01	85.40495	250.82	70	ype	0
ype_fry70_0.39331	D01	85.6929	244.13	70	ype	0
ype_fry70_0.39332	E01	85.69488	269.02	70	ype	0
ype_fry70_0.39347	F01	85.725	251.26	70	ype	0
ype_fry70_0.39478	D01	86.01249	244.22	70	ype	0
ype_fry70_0.39479	E01	86.01454	269.48	70	ype	0
ype_fry70_0.39494	F01	86.04464	250.63	70	ype	0
ype_fry70_0.39625	D01	86.3326	244.64	70	ype	0
ype_fry70_0.39626	E01	86.33468	269.67	70	ype	0
ype_fry70_0.39641	F01	86.36504	251.08	70	ype	0
ype_fry70_0.39772	D01	86.65264	243.93	70	ype	0
ype_fry70_0.39773	E01	86.65465	269.69	70	ype	0
ype_fry70_0.39788	F01	86.68435	251.43	70	ype	0
ype_fry70_0.39919	D01	86.9721	244.07	70	ype	0
ype_fry70_0.39920	E01	86.97423	269.14	70	ype	0
ype_fry70_0.39935	F01	87.00457	251.08	70	ype	0
ype_fry70_0.40066	D01	87.29313	244.66	70	ype	0
ype_fry70_0.40067	E01	87.29513	269.55	70	ype	0
ype_fry70_0.40082	F01	87.32533	251.27	70	ype	0
ype_fry70_0.40213	D01	87.61333	245.08	70	ype	0
ype_fry70_0.40214	E01	87.61533	269.69	70	ype	0
ype_fry70_0.40229	F01	87.64561	251.97	70	ype	0
ype_fry70_0.40360	D01	87.93375	244.42	70	ype	0
ype_fry70_0.40361	E01	87.93574	269.75	70	ype	0
ype_fry70_0.40376	F01	87.96597	251.5	70	ype	0
ype_fry70_0.40507	D01	88.25447	244.34	70	ype	0
ype_fry70_0.40508	E01	88.2565	269.07	70	ype	0
ype_fry70_0.40523	F01	88.28682	252.29	70	ype	0
ype_fry70_0.40654	D01	88.57465	244.77	70	ype	0
ype_fry70_0.40655	E01	88.57692	268.96	70	ype	0
ype_fry70_0.40670	F01	88.60693	251.56	70	ype	0
ype_fry70_0.40801	D01	88.89532	244.52	70	ype	0
ype_fry70_0.40802	E01	88.89731	269.17	70	ype	0
ype_fry70_0.40817	F01	88.92739	251.94	70	ype	0
ype_fry70_0.40948	D01	89.21542	243.96	70	ype	0
ype_fry70_0.40949	E01	89.21751	268.85	70	ype	0
ype_fry70_0.40964	F01	89.24751	251.38	70	ype	0
ype_fry70_0.41095	D01	89.53532	244.69	70	ype	0
ype_fry70_0.41096	E01	89.53734	269.32	70	ype	0
ype_fry70_0.41111	F01	89.56754	251.23	70	ype	0
ype_fry70_0.41242	D01	89.85589	244.11	70	ype	0
[truncated: 16,529 more rows]
