# Supplementary material for: A precisely adjustable, variation-suppressed eukaryotic transcriptional controller to enable genetic discovery
Source: eLife. 2021 Aug 3;10:e69549. doi: 10.7554/eLife.69549 (PMC8421071; doi:10.7554/eLife.69549)
Supplement: Figure 4—figure supplement 4—source data 1. [file elife-69549-fig4-figsupp4-data1.zip › Figure 4- source data 3- S4/data_evolution_of_rsd.csv]

	Dose	lower.ci	upper.ci	Time	Strain	rsd
1	0	0.327664345438464	0.355493514069743	30	WTC846	0.341481987818686
2	0.5	0.317927727997321	0.343856088872768	30	WTC846	0.330854321715513
3	1	0.316252935480842	0.344301061247314	30	WTC846	0.331667272264732
4	3	0.328113341923503	0.355096161241558	30	WTC846	0.341499203821064
5	5	0.320309891886496	0.347945014555149	30	WTC846	0.335594120877223
6	8	0.351585352156885	0.38684850916268	30	WTC846	0.369640203877994
7	12	0.426572264776836	0.464042835343173	30	WTC846	0.444550166137599
8	15	0.459658032374971	0.49945735025922	30	WTC846	0.479139426110899
9	17	0.44454026127275	0.486336356337592	30	WTC846	0.46584286846063
10	21	0.442502863726017	0.481066904552449	30	WTC846	0.461810023298819
11	23	0.447846258973764	0.491584987200729	30	WTC846	0.467259105045266
12	25	0.443031775702917	0.485701668121939	30	WTC846	0.46692572449531
13	30	0.447933506684404	0.492256400672927	30	WTC846	0.469732780402102
14	35	0.397039519234388	0.43705820860193	30	WTC846	0.415316687365622
15	40	0.410321152717191	0.449003825540555	30	WTC846	0.425814751970075
16	50	0.388231831297807	0.427881286883182	30	WTC846	0.410320159670206
17	60	0.37156112592112	0.407782107898495	30	WTC846	0.39043127158427
18	75	0.350955354078613	0.38772323054348	30	WTC846	0.369602710173288
19	100	0.337437866819842	0.37034065107354	30	WTC846	0.352688698254089
20	150	0.328526011105739	0.359490314672043	30	WTC846	0.345155888398808
21	200	0.346611244234659	0.379008601453853	30	WTC846	0.362405703976324
22	300	0.349720951658407	0.378827197089458	30	WTC846	0.364938040925103
23	400	0.328070823866921	0.363668329608098	30	WTC846	0.345229607432575
24	600	0.314337405493078	0.344022806149534	30	WTC846	0.330336929392839
25	0	0.308237312122689	0.335948894298705	60	WTC846	0.324161524709008
26	0.5	0.332794877746535	0.361808256204359	60	WTC846	0.346815577502119
27	1	0.323548527427259	0.349331217594966	60	WTC846	0.336415028728328
28	3	0.407878605048687	0.446976649190466	60	WTC846	0.429908244682512
29	5	0.683581702166092	0.741812379171902	60	WTC846	0.714226649690116
30	8	0.604348455519246	0.659838506028411	60	WTC846	0.634826474340263
31	12	0.548205516941016	0.604129598383578	60	WTC846	0.576137541919981
32	15	0.489045991580632	0.53828716350197	60	WTC846	0.516334754343879
33	17	0.485102815462124	0.528238877162602	60	WTC846	0.505609571101669
34	21	0.476946178844298	0.532745581623771	60	WTC846	0.504965172645127
35	23	0.454811144186586	0.49686597657537	60	WTC846	0.472100006159915
36	25	0.440667631056586	0.486517908896695	60	WTC846	0.464529029362407
37	30	0.410590733995176	0.444969226075725	60	WTC846	0.425037207206967
38	35	0.37785592971395	0.414728070337967	60	WTC846	0.396235439068582
39	40	0.359837913563791	0.393648646217764	60	WTC846	0.374762038460014
40	50	0.321899369386136	0.349648979705144	60	WTC846	0.337424209668429
41	60	0.317519756670803	0.344250182623047	60	WTC846	0.33026902382527
42	75	0.287924383907037	0.317746891651376	60	WTC846	0.300800545699885
43	100	0.283851240373876	0.311300488414624	60	WTC846	0.296861242741909
44	150	0.249580290335673	0.272878637313603	60	WTC846	0.26144766793134
45	200	0.247526128440492	0.269564825643813	60	WTC846	0.259548358036419
46	300	0.256466271280233	0.279522665533919	60	WTC846	0.265660578916872
47	400	0.252918104042203	0.277574168210946	60	WTC846	0.266096335555388
48	600	0.274846229761835	0.30034239387979	60	WTC846	0.289405746321915
49	0	0.320022221842201	0.345585431731996	90	WTC846	0.334642290940583
50	0.5	0.324658614887044	0.352586545493223	90	WTC846	0.339689667959929
51	1	0.33070762361381	0.358089202983367	90	WTC846	0.345253238001752
52	3	0.717639704630589	0.780064973844235	90	WTC846	0.745478626502411
53	5	0.712021483549299	0.784460526415894	90	WTC846	0.75160997674577
54	8	0.508979228281968	0.563581640363202	90	WTC846	0.540420292490548
55	12	0.46812551136981	0.512830611242835	90	WTC846	0.487573289629861
56	15	0.425444207536659	0.464761044873954	90	WTC846	0.443750183257953
57	17	0.421440257170899	0.463459088763524	90	WTC846	0.443969570102228
58	21	0.409971504897001	0.446114213592353	90	WTC846	0.428145632430639
59	23	0.385176811245155	0.421813310952802	90	WTC846	0.401079415015041
60	25	0.36847770508619	0.399281631077833	90	WTC846	0.384294656928666
61	30	0.336641947955339	0.369155626853231	90	WTC846	0.353074522279247
62	35	0.308611420555346	0.336590725699736	90	WTC846	0.321752902701386
63	40	0.304482572960101	0.331964538361316	90	WTC846	0.317803072514774
64	50	0.280452643056018	0.305219144370976	90	WTC846	0.291905730682769
65	60	0.271238949707303	0.296887025051428	90	WTC846	0.284369632747317
66	75	0.249429883143561	0.275207135127681	90	WTC846	0.261548506899734
67	100	0.239002705286351	0.260984660476469	90	WTC846	0.249091576479966
68	150	0.220870332840358	0.239610386216535	90	WTC846	0.229766726059261
69	200	0.207537837524559	0.225028100835267	90	WTC846	0.216203271558642
70	300	0.208739675963633	0.229697604456391	90	WTC846	0.219713264218647
71	400	0.222869328267895	0.242713920735204	90	WTC846	0.233155765095555
72	600	0.217275708761126	0.236885505051733	90	WTC846	0.225831429491483
73	0	0.319668375195965	0.34997021631482	120	WTC846	0.334911551240039
74	0.5	0.317383835687557	0.344808200030084	120	WTC846	0.33382655735217
75	1	0.353092391993812	0.387314275356634	120	WTC846	0.371163673607074
76	3	0.854730562349164	0.921810786734974	120	WTC846	0.896809516621024
77	5	0.641535991977097	0.70680967744605	120	WTC846	0.678414017514994
78	8	0.50821986100342	0.555803171249314	120	WTC846	0.531736014644346
79	12	0.424022400309216	0.463247004048492	120	WTC846	0.444050212751943
80	15	0.36267496103726	0.393435943370309	120	WTC846	0.378517648539026
81	17	0.380762578054842	0.422309367514296	120	WTC846	0.396921425459612
82	21	0.362348290664056	0.397516164655754	120	WTC846	0.379118162524653
83	23	0.352718770556585	0.383725044303614	120	WTC846	0.367825515610885
84	25	0.323621985319178	0.352821652434754	120	WTC846	0.338924190023049
85	30	0.313462895529849	0.341067416752128	120	WTC846	0.329402052846801
86	35	0.274187842863702	0.30114138521404	120	WTC846	0.286732348029114
87	40	0.277554884678098	0.305869708677633	120	WTC846	0.292229010839313
88	50	0.253460636109216	0.276699209658795	120	WTC846	0.263614358777091
89	60	0.234415163300406	0.255236826577183	120	WTC846	0.242861367586908
90	75	0.234117771814004	0.255987160342542	120	WTC846	0.243994051264864
91	100	0.214537280882061	0.237936286233483	120	WTC846	0.224865848013313
92	150	0.206307700246116	0.226992404051638	120	WTC846	0.216598222404875
93	200	0.196140443368953	0.214851458799758	120	WTC846	0.205335838201986
94	300	0.195852341406571	0.212957702528113	120	WTC846	0.204984092244336
95	400	0.194405562739475	0.212381785568456	120	WTC846	0.204099498243322
96	600	0.199212602477307	0.216790381434642	120	WTC846	0.208513477194613
97	0	0.311489421074293	0.336987125747004	150	WTC846	0.323573543133885
98	0.5	0.322796289526557	0.354879909458775	150	WTC846	0.339224135410863
99	1	0.367323336179419	0.399756396263781	150	WTC846	0.382915921014547
100	3	0.789934579568724	0.849496086836753	150	WTC846	0.820754681551097
101	5	0.551539504070605	0.598823901875382	150	WTC846	0.576002802686497
102	8	0.448267141552581	0.489586306962581	150	WTC846	0.469455642995138
103	12	0.368547021567849	0.406110440723867	150	WTC846	0.386741922582079
104	15	0.352068332457083	0.38502454871041	150	WTC846	0.370521929050408
105	17	0.347796250906175	0.379233594933248	150	WTC846	0.365305214038178
106	21	0.32782045505651	0.35937525895091	150	WTC846	0.345745342535872
107	23	0.308025856950801	0.338638590020085	150	WTC846	0.323907484483257
108	25	0.314016742691876	0.341959269289759	150	WTC846	0.327110780166934
109	30	0.277941259197237	0.302126831586877	150	WTC846	0.290914916597402
110	35	0.262550589536838	0.288298044219723	150	WTC846	0.27495834760398
111	40	0.260223352701238	0.282775535047086	150	WTC846	0.269837035107032
112	50	0.232008911474298	0.252033872149099	150	WTC846	0.241864299822279
113	60	0.218172845146389	0.240049934401237	150	WTC846	0.229867512055809
114	75	0.218253645695721	0.238812276682369	150	WTC846	0.228543825819002
115	100	0.199644107936385	0.222470609373087	150	WTC846	0.208450206149302
116	150	0.189307169208899	0.209451793890591	150	WTC846	0.199067320890894
117	200	0.18575554921445	0.204110147940239	150	WTC846	0.193855580981652
118	300	0.174517510345585	0.192829905783041	150	WTC846	0.182109216467773
119	400	0.177549011867497	0.195847933566842	150	WTC846	0.185814973286908
120	600	0.181498772861393	0.197725955165368	150	WTC846	0.188866357713797
121	0	0.316109246202345	0.344636349813031	180	WTC846	0.328538375974575
122	0.5	0.342650917989375	0.371063567409011	180	WTC846	0.359218537671267
123	1	0.381347213090028	0.417947603511177	180	WTC846	0.4021679298937
124	3	0.719853639181704	0.777351284503096	180	WTC846	0.745273852160317
125	5	0.524291845217419	0.574726072350379	180	WTC846	0.548607652307317
126	8	0.425518188131825	0.470467736048293	180	WTC846	0.447008397690917
127	12	0.360190526409493	0.393083114288422	180	WTC846	0.377625164891127
128	15	0.333645681980459	0.369662976722128	180	WTC846	0.348491023227746
129	17	0.327757664784009	0.356967390583884	180	WTC846	0.341943164976908
130	21	0.317816621494186	0.346840170835019	180	WTC846	0.331993600854927
131	23	0.292789207756729	0.321078483573964	180	WTC846	0.306909854114176
132	25	0.27385102984645	0.300081333969348	180	WTC846	0.289618416654589
133	30	0.258362565546143	0.283995693503094	180	WTC846	0.271711366091766
134	35	0.249329827965551	0.275037790932798	180	WTC846	0.260727582729562
135	40	0.238328786869987	0.260628487185515	180	WTC846	0.249401484917784
136	50	0.22523795172039	0.248407136266668	180	WTC846	0.236690622889847
137	60	0.220846369582108	0.24110053831113	180	WTC846	0.230959117872398
138	75	0.211287729325047	0.228931433797259	180	WTC846	0.218934894440878
139	100	0.199957280863596	0.218688986674712	180	WTC846	0.208792408568558
140	150	0.184367108919778	0.201019176728555	180	WTC846	0.192392722328434
141	200	0.179279975468012	0.195701156136878	180	WTC846	0.187984434204655
142	300	0.176628552221448	0.192801069453164	180	WTC846	0.184791175062483
143	400	0.173064793009347	0.189175538280901	180	WTC846	0.181451228739292
144	600	0.185710554636068	0.205058959627086	180	WTC846	0.195283905398952
145	0	0.307098769580322	0.333249604822547	240	WTC846	0.318804676626066
146	0.5	0.334011525340259	0.362700251246046	240	WTC846	0.349998461342016
147	1	0.409143413620202	0.451698309408821	240	WTC846	0.432411436229548
148	3	0.606615019848412	0.663833523234546	240	WTC846	0.635015901822896
149	5	0.494459140906444	0.534149922803549	240	WTC846	0.517219458059409
150	8	0.39284654609007	0.429208764400337	240	WTC846	0.409591639289034
151	12	0.322929540290452	0.35245004869272	240	WTC846	0.336394820702638
152	15	0.292105307076062	0.316994192970119	240	WTC846	0.304594400206799
153	17	0.297016998551771	0.324254033129329	240	WTC846	0.31022842694095
154	21	0.27937073464513	0.305514261751466	240	WTC846	0.290649639901837
155	23	0.270298069978392	0.295894210459451	240	WTC846	0.28528645884921
156	25	0.255865223410909	0.280308840587915	240	WTC846	0.26782073857622
157	30	0.249886565364154	0.272106458130923	240	WTC846	0.262394640025713
158	35	0.225559833437196	0.244647226107109	240	WTC846	0.235663785351171
159	40	0.230758837523139	0.250663081608283	240	WTC846	0.241624423271168
160	50	0.222037296240874	0.2452381561688	240	WTC846	0.232391648020914
161	60	0.218604745382704	0.238268636389821	240	WTC846	0.226334896934085
162	75	0.213482933189887	0.2321357566074	240	WTC846	0.222986574343883
163	100	0.209056485277528	0.227011811736134	240	WTC846	0.217375895051634
164	150	0.185197500024551	0.20347148737263	240	WTC846	0.194078689456359
165	200	0.18088438753328	0.196131098747088	240	WTC846	0.189087922947395
166	300	0.162670371796405	0.179982136639178	240	WTC846	0.171249346977939
167	400	0.175098348047536	0.189084718513473	240	WTC846	0.18177298646597
168	600	0.188549547999588	0.205495251972681	240	WTC846	0.197848694505896
169	0	0.307972773285271	0.333645202193553	300	WTC846	0.321062903317282
170	0.5	0.347929966710371	0.377362469871012	300	WTC846	0.364337158477771
171	1	0.402025995896196	0.443912135936201	300	WTC846	0.424265786504502
172	3	0.576124120985763	0.631583642259572	300	WTC846	0.606226143345693
173	5	0.508308694633001	0.553390418816475	300	WTC846	0.531985961287674
174	8	0.374169649705002	0.406240729339167	300	WTC846	0.390935233472028
175	12	0.308617618671817	0.337232454056416	300	WTC846	0.324694060202843
176	15	0.289437673728409	0.312890299169712	300	WTC846	0.301102105204021
177	17	0.281311328001878	0.308550751582729	300	WTC846	0.296811840098616
178	21	0.272020150009535	0.293165116338319	300	WTC846	0.282411385541585
179	23	0.256810903708798	0.279529002600548	300	WTC846	0.268689114963268
180	25	0.260492790575378	0.281802202658374	300	WTC846	0.270162670721743
181	30	0.236286728207981	0.26102163611866	300	WTC846	0.247936577615507
182	35	0.223494300324054	0.244331258972521	300	WTC846	0.235092126675123
183	40	0.218616643082398	0.237510691032833	300	WTC846	0.228541465737841
184	50	0.224723197656294	0.245565110041284	300	WTC846	0.235326300111206
185	60	0.212431193984981	0.235427870335328	300	WTC846	0.222333874864066
186	75	0.208527447001996	0.226533572485391	300	WTC846	0.2162152140665
187	100	0.192760353788297	0.211026497430002	300	WTC846	0.201162045720885
188	150	0.180566797638817	0.195550038149572	300	WTC846	0.187221825878351
189	200	0.173136446271818	0.19132390661576	300	WTC846	0.181671129385053
190	300	0.179759993713824	0.195698219093264	300	WTC846	0.186566081705216
191	400	0.174765391652842	0.191122094900164	300	WTC846	0.182629412349928
192	600	0.174937481274275	0.194022989620423	300	WTC846	0.182742057232208
193	0	0.327074847930727	0.356374745034402	360	WTC846	0.340524103183494
194	0.5	0.353047744055057	0.382589545119427	360	WTC846	0.368699918776888
195	1	0.429737622750441	0.473107472442508	360	WTC846	0.45185429550652
196	3	0.598178891120558	0.643700051176995	360	WTC846	0.62036726882905
197	5	0.484025573007189	0.528912381361607	360	WTC846	0.503570065934617
198	8	0.435693760788942	0.474910001550889	360	WTC846	0.459034483905201
199	12	0.300855349245736	0.330109623693382	360	WTC846	0.314451137186602
200	15	0.30893423950895	0.341330709634547	360	WTC846	0.323436712773707
201	17	0.273312682772452	0.295668840929763	360	WTC846	0.285794387530367
202	21	0.274082997472421	0.301281652994676	360	WTC846	0.28939656043596
203	23	0.265129404804211	0.287427358274924	360	WTC846	0.275666043229799
204	25	0.229088397505603	0.249700204710548	360	WTC846	0.237733599082833
205	30	0.228806891536638	0.250332356881795	360	WTC846	0.24065143119499
206	35	0.224945576147919	0.245148929438568	360	WTC846	0.235429829863907
207	40	0.207142337314329	0.226556194333289	360	WTC846	0.215884123434561
208	50	0.214315932095184	0.23341479252975	360	WTC846	0.224325500591832
209	60	0.206505312562951	0.224425866173628	360	WTC846	0.216641738885746
210	75	0.210440500839277	0.232357265746509	360	WTC846	0.221156791873341
211	100	0.194423212119355	0.212640513275401	360	WTC846	0.203902817721219
212	150	0.17891792328144	0.197570325560724	360	WTC846	0.189153843335994
213	200	0.171290930228077	0.189541879365303	360	WTC846	0.179127995303902
214	300	0.178530354910436	0.198739767226594	360	WTC846	0.188232520057374
215	400	0.179541242578044	0.19755994945556	360	WTC846	0.188643387788515
216	600	0.175473789893334	0.1936244920173	360	WTC846	0.183262583776604
217	0	0.315357699864632	0.343951131083784	420	WTC846	0.330315726357546
218	0.5	0.336433119207227	0.371289961869512	420	WTC846	0.354606213358778
219	1	0.399948876318388	0.43789135719411	420	WTC846	0.419174842638788
220	3	0.600008995360432	0.65500218096957	420	WTC846	0.629713413656902
221	5	0.483881434542549	0.526120108447468	420	WTC846	0.506987844041806
222	8	0.366011594818947	0.400792199827366	420	WTC846	0.381380869855678
223	12	0.304308442228132	0.334845121265797	420	WTC846	0.318983895020647
224	15	0.273541901055051	0.302290700946716	420	WTC846	0.289489355359108
225	17	0.273580799927143	0.298029002063403	420	WTC846	0.28620469239658
226	21	0.263352065547755	0.28596711373356	420	WTC846	0.276207319743407
227	23	0.250408706639538	0.273570930919823	420	WTC846	0.262808880920221
228	25	0.232876390801365	0.253321294778037	420	WTC846	0.24205290876665
229	30	0.227421934282763	0.251310309881929	420	WTC846	0.240740628124576
230	35	0.218740869166276	0.238458578275876	420	WTC846	0.229369880832064
231	40	0.211779365053856	0.231306378081469	420	WTC846	0.221629735681183
232	50	0.205243699680969	0.22485640535804	420	WTC846	0.214694656801768
233	60	0.201230469764038	0.219804066124993	420	WTC846	0.211082635421415
234	75	0.197324884009515	0.213319489233335	420	WTC846	0.205095120142976
235	100	0.19143918227649	0.208097565399605	420	WTC846	0.199573450753349
236	150	0.17455906931984	0.194270110189935	420	WTC846	0.183246874336842
237	200	0.174631189936764	0.192803199064922	420	WTC846	0.183264469166537
238	300	0.178896035720288	0.197865345481551	420	WTC846	0.188487424197505
239	400	0.176870409433203	0.194122527023155	420	WTC846	0.185646853056926
240	600	0.176092671893696	0.195516896846848	420	WTC846	0.184666928777511
241	0	0	0	0.181650580353277	constitutive expression	0
242	0	0	0	0.338265021547836	autofluorescence	0
