# Supplementary material for: A precisely adjustable, variation-suppressed eukaryotic transcriptional controller to enable genetic discovery
Source: eLife. 2021 Aug 3;10:e69549. doi: 10.7554/eLife.69549 (PMC8421071; doi:10.7554/eLife.69549)
Supplement: Figure 4—figure supplement 5—source data 1. [file elife-69549-fig4-figsupp5-data1.zip › Figure 4- source data 4- figure supplement 5/Figure4-supplement5.csv]

	Strain	Dose	rsd
1	PAct1	0	0.320905357056207
2	PAct1	0.5	0.339181208469295
3	PAct1	1	0.335248481872612
4	PAct1	3	0.523914534504665
5	PAct1	5	0.41853436210197
6	PAct1	8	0.353044683404254
7	PAct1	12	0.27780935121987
8	PAct1	15	0.238562780967762
9	PAct1	17	0.22201927973868
10	PAct1	21	0.240250863313429
11	PAct1	23	0.242515927800909
12	PAct1	25	0.221207750362316
13	PAct1	30	0.208784733217527
14	PAct1	35	0.213716046057486
15	PAct1	40	0.204995001873031
16	PAct1	50	0.203958952660082
17	PAct1	60	0.205464578286004
18	PAct1	75	0.210879022751388
19	PAct1	100	0.216722819571264
20	PAct1	150	0.220231526953864
21	PAct1	200	0.246898569619835
22	PAct1	300	0.238797256168207
23	PAct1	400	0.230207969500868
24	PAct1	600	0.213254312916668
25	PRnr2	0	0.340141054831493
26	PRnr2	0.5	0.354690447622841
27	PRnr2	1	0.671789282682374
28	PRnr2	3	0.387511730860112
29	PRnr2	5	0.267024613182394
30	PRnr2	8	0.218090647725906
31	PRnr2	12	0.218465795459858
32	PRnr2	15	0.201179670074838
33	PRnr2	17	0.217324767747554
34	PRnr2	21	0.208547698377351
35	PRnr2	23	0.227678558534634
36	PRnr2	25	0.208766566142181
37	PRnr2	30	0.231315675513152
38	PRnr2	35	0.212666238143767
39	PRnr2	40	0.221637527142199
40	PRnr2	50	0.214638926653294
41	PRnr2	60	0.208659231249278
42	PRnr2	75	0.217691087355895
43	PRnr2	100	0.220606918941195
44	PRnr2	150	0.207226592714828
45	PRnr2	200	0.213485665462471
46	PRnr2	300	0.21475214112933
47	PRnr2	400	0.229786757896573
48	PRnr2	600	0.223581064727293
49	PVph1	0	0.339593722670469
50	PVph1	0.5	0.330244769135057
51	PVph1	1	0.346911312373845
52	PVph1	3	0.639350448288996
53	PVph1	5	0.38079243717867
54	PVph1	8	0.256020332554749
55	PVph1	12	0.24918806321358
56	PVph1	15	0.243218074382138
57	PVph1	17	0.230041413497145
58	PVph1	21	0.254599230753456
59	PVph1	23	0.231682890196961
60	PVph1	25	0.209668156784228
61	PVph1	30	0.22050010284848
62	PVph1	35	0.218523228010787
63	PVph1	40	0.206759815851338
64	PVph1	50	0.211626645505576
65	PVph1	60	0.225921923436853
66	PVph1	75	0.222539039686033
67	PVph1	100	0.228133103015046
68	PVph1	150	0.198708524201713
69	PVph1	200	0.221788045889734
70	PVph1	300	0.209354214751117
71	PVph1	400	0.216903569437034
72	PVph1	600	0.224771869180841
