# Supplementary material for: A precisely adjustable, variation-suppressed eukaryotic transcriptional controller to enable genetic discovery
Source: eLife. 2021 Aug 3;10:e69549. doi: 10.7554/eLife.69549 (PMC8421071; doi:10.7554/eLife.69549)
Supplement: Figure 4—figure supplement 8—source data 1. [file elife-69549-fig4-figsupp8-data1.zip › Figure 4- figure supplement 8- source data 1/shutoff_data.csv]

	Median	Mean	Q1	Q3	Stdev	CoD	CoV	Dose	Strain	Cyclohexamide	Time	lower.ci	upper.ci
3.1	394	436.4881	298	511	390.271055560198	0.540609137055838	0.894116140990322	0	stop 30	0	0	390	398
3.2	1800.5	1845.9727	1203	2379.5	1284.64311135314	0.653429602888087	0.695916635903194	0	stop 30	0	30	1782	1821.0125
3.3	3699	3806.0897618563	2329.25	5093.25	2043.33470768161	0.747228980805623	0.5368593058838	0	stop 30	0	60	3649	3754
3.4	8417.5	8734.6553	5726.75	11406.25	4397.3771830366	0.674725274725275	0.503440265471793	0	stop 30	0	90	8289.4875	8534.0125
3.5	9246	9738.2626	6422.75	12557.5	5011.86366031401	0.663503136491456	0.514656860897756	0	stop 30	0	120	9124.4625	9367.5
3.6	8689	9286.0018	6151	11783	4768.60377217382	0.648175854528715	0.513526044349229	0	stop 30	0	150	8579	8783
3.7	7391	7985.3836	5399	9984	4014.01558725979	0.620349073197132	0.502670352274596	0	stop 30	0	180	7304.4875	7481
3.8	6210	6692.0036	4574	8215	3261.63959705439	0.586312399355878	0.487393580758742	0	stop 30	0	210	6135	6271.5625
3.9	5257	5658.6964	3933	6923	2693.20812074099	0.568765455583032	0.475941441343449	0	stop 30	0	240	5199	5316.5
3.10	4271	4550.2308	3187	5554	2041.82216480932	0.554202762819012	0.448729362213742	0	stop 30	0	270	4234	4311
3.11	3714	3977.8026	2782	4870	1794.13178476927	0.562197092084006	0.451035902276615	0	stop 30	0	300	3680.5	3758
3.12	2942.5	3164.2244	2219	3844	1395.97367937078	0.552251486830926	0.441174045485136	0	stop 30	0	330	2913.9875	2975
3.13	2458	2665.7487	1860	3213.25	1187.29393304129	0.550549227013832	0.445388544329512	0	stop 30	0	360	2426	2479
3.14	2084	2272.5101	1583	2719	1224.76199716229	0.54510556621881	0.538946778349759	0	stop 30	0	390	2063	2102.5125
4.1	394	436.4881	298	511	390.271055560198	0.540609137055838	0.894116140990322	0	stop 30	1	0	390	398
4.2	1800.5	1845.9727	1203	2379.5	1284.64311135314	0.653429602888087	0.695916635903194	0	stop 30	1	30	1779.4875	1821
4.3	3527	3624.67330762639	2230	4843.75	2184.69710812909	0.741068897079671	0.602729383509527	0	stop 30	1	60	3485.975	3574
4.4	5602	5730.4643	3457.25	7791.25	3017.47428625868	0.773652267047483	0.526567155519786	0	stop 30	1	90	5509	5703
4.5	6356.5	6496.4661	3874.75	8754	4397.21708755234	0.767600094391568	0.676862931302349	0	stop 30	1	120	6268.9625	6444.0125
4.6	6754.5	6945.3132	4223	9382	3611.25359144936	0.763787104893034	0.519955470323407	0	stop 30	1	150	6650.975	6848.0125
4.7	6854	7006.4157	4214	9506	3722.68892871531	0.772103880945433	0.531325728890923	0	stop 30	1	180	6759.5	6949.0375
4.8	6887	7082.1826	4258.75	9643.75	3781.45075983308	0.781907942500363	0.533938613759136	0	stop 30	1	210	6799.4875	6971.075
4.9	7074	7222.302	4318.75	9754.25	3891.01335336794	0.768377155781736	0.538749743969158	0	stop 30	1	240	6961.475	7191.0375
4.10	6973.5	7156.7575	4322.75	9639	3744.76366111154	0.762350326235033	0.523248644530926	0	stop 30	1	270	6883.4875	7071.025
4.11	6951	7175.9369	4323	9651.75	4214.91444543025	0.766616314199396	0.587367824462093	0	stop 30	1	300	6833.425	7063.5375
4.12	7111.5	7292.5193	4413.75	9807.5	3775.31641651822	0.758454615763201	0.517697144321335	0	stop 30	1	330	6994.9875	7236
4.13	7014	7212.403	4371	9675	3824.34212442604	0.756201881950385	0.53024520737763	0	stop 30	1	360	6919.4875	7106.5
4.14	6943.5	7197.7671	4352.5	9691.25	3817.56096766401	0.768884568301289	0.53038128556063	0	stop 30	1	390	6843	7030
5.1	394	436.4881	298	511	390.271055560198	0.540609137055838	0.894116140990322	0	stop 90	0	0	390	398
5.2	1800.5	1845.9727	1203	2379.5	1284.64311135314	0.653429602888087	0.695916635903194	0	stop 90	0	30	1782	1819
5.3	5167.5	5316.8604	3342.75	7046.25	2639.06281258418	0.716690856313498	0.496357363940603	0	stop 90	0	60	5089	5237.0125
5.4	11072	11524.6137	7830	15006	5489.6958054956	0.648121387283237	0.476345320407191	0	stop 90	0	90	10910.9875	11207.5125
5.5	15398	16096.0161	11014.75	21013.25	7922.69136338686	0.649337576308612	0.492214428350805	0	stop 90	0	120	15194	15560.5375
5.6	22369	23208.1044	16509	29530.75	10585.1783464126	0.582133756538066	0.456098359606339	0	stop 90	0	150	22137.4625	22670.0375
5.7	22387.5	23228.916	16509.25	29090	10532.6828878888	0.561954215522055	0.453429806534614	0	stop 90	0	180	22130	22595.025
5.8	19138.5	20376.5883	14264	25271.25	9294.7063915378	0.575136504950754	0.456146350639955	0	stop 90	0	210	18934.975	19359.0375
5.9	16270.5	17635.7017	12222.25	21439.75	8928.66981678608	0.566516087397437	0.506283785509146	0	stop 90	0	240	16112.5	16442.15
5.10	12882.5	13947.353	9966	16722	6273.19521448288	0.524432369493499	0.449776757961377	0	stop 90	0	270	12755.9625	13010.025
5.11	10856	11808.21	8409.75	14035.75	5432.55997696209	0.518238761974945	0.460066341720048	0	stop 90	0	300	10767	10970.0625
5.12	8612	9298.5058	6623	11035.75	4039.78517480722	0.512395494658616	0.434455305153138	0	stop 90	0	330	8538	8694
5.13	7117	7705.1085	5429	9171	3362.74477993398	0.525783335675144	0.436430555122486	0	stop 90	0	360	7051	7170
5.14	5807	6337.802	4466	7539.5	2817.4242569305	0.529275012915447	0.444542801578607	0	stop 90	0	390	5744.45	5858.0125
6.1	394	436.4881	298	511	390.271055560198	0.540609137055838	0.894116140990322	0	stop 90	1	0	390	398
6.2	1800.5	1845.9727	1203	2379.5	1284.64311135314	0.653429602888087	0.695916635903194	0	stop 90	1	30	1780	1820
6.3	5167.5	5316.8604	3342.75	7046.25	2639.06281258418	0.716690856313498	0.496357363940603	0	stop 90	1	60	5079.9625	5235
6.4	11072	11524.6137	7830	15006	5489.6958054956	0.648121387283237	0.476345320407191	0	stop 90	1	90	10922.4625	11203
6.5	14194.5	14827.3194	9971	19478.25	7373.42401803657	0.66978407129522	0.497286381922586	0	stop 90	1	120	13997.925	14389.5125
6.6	17196	17808.2745	12001.5	23606.25	8355.42709174931	0.67485170969993	0.469187909909481	0	stop 90	1	150	16985.9625	17451.2
6.7	18335	18869.6457	12598.75	24954.25	9009.93097156592	0.673875102263431	0.477482784510677	0	stop 90	1	180	18111	18613.05
6.8	18267	19222.9464	12822.5	25368.5	9230.49722395425	0.686812284447364	0.480181187206257	0	stop 90	1	210	18008.3375	18462.5125
6.9	18734.5	19505.8926	13148.25	25647	9173.0934417237	0.667151511916518	0.470272939046311	0	stop 90	1	240	18471	18942.5
6.10	19458	20053.2277	13518.25	26234	9277.22109002303	0.653497276184603	0.462629818441798	0	stop 90	1	270	19219	19725.0125
6.11	18884	19623.1985	13207	25961.25	9268.72557573465	0.675399809362423	0.472335107639799	0	stop 90	1	300	18626.95	19096.6
6.12	19314.5	19914.5665	13495.25	26154.25	9105.769366822	0.655414326024489	0.457241656092388	0	stop 90	1	330	19083.85	19531.0375
6.13	18945	19759.7882	13324.75	26089.75	9247.49821428818	0.673792557403009	0.467995816589177	0	stop 90	1	360	18741.8625	19186.1125
6.14	18741.5	19565.6498	13053	25896.75	9245.1913451405	0.685310674172291	0.472521558938487	0	stop 90	1	390	18481.95	18969.075
7.1	394	436.4881	298	511	390.271055560198	0.540609137055838	0.894116140990322	0	stop 150	0	0	390	398
7.2	1800.5	1845.9727	1203	2379.5	1284.64311135314	0.653429602888087	0.695916635903194	0	stop 150	0	30	1779	1820.5125
7.3	5167.5	5316.8604	3342.75	7046.25	2639.06281258418	0.716690856313498	0.496357363940603	0	stop 150	0	60	5084.9625	5234
7.4	11072	11524.6137	7830	15006	5489.6958054956	0.648121387283237	0.476345320407191	0	stop 150	0	90	10923	11209.5625
7.5	14832.5	15418.5522	10793.75	19755	6722.78685741175	0.60416315523344	0.436019333735612	0	stop 150	0	120	14658.975	15009.175
7.6	20742	21648.9729	15619	27371.25	9063.45465742497	0.566591939060843	0.418655180515514	0	stop 150	0	150	20539	20978
7.7	25307	26120.33	18854.75	33778	12023.2116608153	0.589688623700952	0.460300909705783	0	stop 150	0	180	25079.975	25579
7.8	31284.5	32031.0355	23490	40232.25	14000.9967703909	0.535161182055011	0.437107216542871	0	stop 150	0	210	30981.9125	31606
7.9	29744.5	30750.9657	22246	38142.25	13545.3585364918	0.534426532636286	0.44048563120383	0	stop 150	0	240	29488.9875	30031.5
7.10	24797	26403.7344	18526	32511.75	11942.872800651	0.56400975924507	0.452317563103915	0	stop 150	0	270	24525.9	25030.5125
7.11	21090.5	22745.3579	16030.75	27770.25	10273.7742421237	0.556625020743937	0.451686638095229	0	stop 150	0	300	20930.4875	21302.0375
7.12	16758	18145.2493	13041	21778.25	7907.81189752577	0.521377849385368	0.435806186334721	0	stop 150	0	330	16617.4875	16900.6
7.13	14050	15354.1417	10821.25	18236	6922.83093961155	0.527740213523132	0.450877103707565	0	stop 150	0	360	13921.9875	14179
7.14	11534	12659.6784	8872.25	15127.25	5946.24141069507	0.542309693081325	0.469699246917289	0	stop 150	0	390	11421.9375	11630
8.1	394	436.4881	298	511	390.271055560198	0.540609137055838	0.894116140990322	0	stop 150	1	0	390	398
8.2	1800.5	1845.9727	1203	2379.5	1284.64311135314	0.653429602888087	0.695916635903194	0	stop 150	1	30	1779	1821
8.3	5167.5	5316.8604	3342.75	7046.25	2639.06281258418	0.716690856313498	0.496357363940603	0	stop 150	1	60	5080.975	5233.5
8.4	11072	11524.6137	7830	15006	5489.6958054956	0.648121387283237	0.476345320407191	0	stop 150	1	90	10927	11208
8.5	14832.5	15418.5522	10793.75	19755	6722.78685741175	0.60416315523344	0.436019333735612	0	stop 150	1	120	14654	14992.5375
8.6	20742	21648.9729	15619	27371.25	9063.45465742497	0.566591939060843	0.418655180515514	0	stop 150	1	150	20539	20974.0125
8.7	24200	25211.1676	18109.25	32732.5	11301.1658482593	0.60426652892562	0.448260311761972	0	stop 150	1	180	24010.4875	24470.05
8.8	27341	28367.6213	20211.75	36756	12685.7140237243	0.605107713690063	0.44718991027014	0	stop 150	1	210	27104.3375	27720.075
8.9	28926	29385.3234	20896.5	38054	13190.9082946769	0.593151490008988	0.448894440095797	0	stop 150	1	240	28557.975	29285.0625
8.10	29298	29968.5787	21314	38818.25	13382.4252857567	0.597455457710424	0.446548547387623	0	stop 150	1	270	28966	29629.1375
8.11	29583.5	30436.3199	21534.5	39453.25	13794.9530649064	0.605700812953166	0.453239849963149	0	stop 150	1	300	29264.45	29999.0375
8.12	29905	30634.5785	21787	39737	13632.3505394397	0.60023407456947	0.444998795705306	0	stop 150	1	330	29546.5	30255
8.13	30258.5	30908.4091	21786.75	40560.5	13719.0474135609	0.620445494654395	0.443861324896235	0	stop 150	1	360	29866	30620.5375
8.14	29762	30629.6168	21886.75	39667.25	13472.7829206931	0.597422888246758	0.439861295316405	0	stop 150	1	390	29495.95	30071.0375
9.1	394	436.4881	298	511	390.271055560198	0.540609137055838	0.894116140990322	0	stop 210	0	0	390	398
9.2	1800.5	1845.9727	1203	2379.5	1284.64311135314	0.653429602888087	0.695916635903194	0	stop 210	0	30	1781.9375	1819
9.3	5167.5	5316.8604	3342.75	7046.25	2639.06281258418	0.716690856313498	0.496357363940603	0	stop 210	0	60	5091	5235
9.4	11072	11524.6137	7830	15006	5489.6958054956	0.648121387283237	0.476345320407191	0	stop 210	0	90	10920.9875	11209.0125
9.5	14832.5	15418.5522	10793.75	19755	6722.78685741175	0.60416315523344	0.436019333735612	0	stop 210	0	120	14691	15004.5375
9.6	20742	21648.9729	15619	27371.25	9063.45465742497	0.566591939060843	0.418655180515514	0	stop 210	0	150	20527.9875	20975
9.7	25038	25803.1136	19034.75	32311.25	9998.35059702155	0.530254013898874	0.387486206200385	0	stop 210	0	180	24799	25279.6125
9.8	29368.5	30111.9235	22434.75	37362.25	11591.6525336853	0.508282683827911	0.384952244372079	0	stop 210	0	210	29096.3	29622.5625
9.9	35078.5	35821.9511	26273.25	44502.5	14167.0141829037	0.519670168336731	0.39548415839649	0	stop 210	0	240	34715.85	35483.075
9.10	36983.5	38505.6394	28154	47336.5	15384.8560798672	0.518677247961929	0.399548126445791	0	stop 210	0	270	36622.4125	37362.225
9.11	33768.5	35574.8727	26121.25	43272.75	14177.7181989003	0.507914180375202	0.398531804132085	0	stop 210	0	300	33419	34081.025
9.12	27626.5	29532.6456	21447.75	35490.25	12181.8307063403	0.508298191953378	0.412486943138624	0	stop 210	0	330	27370	27876.5
9.13	23123	24850.7873	17870	29712.25	10252.0843218905	0.512141590624054	0.41254565491736	0	stop 210	0	360	22866	23331.05
9.14	19080.5	20564.0547	14874	24263.75	8388.98265372532	0.492112366028144	0.40794399626477	0	stop 210	0	390	18886	19243.0125
10.1	394	436.4881	298	511	390.271055560198	0.540609137055838	0.894116140990322	0	stop 210	1	0	390	398
10.2	1800.5	1845.9727	1203	2379.5	1284.64311135314	0.653429602888087	0.695916635903194	0	stop 210	1	30	1782	1820.025
10.3	5167.5	5316.8604	3342.75	7046.25	2639.06281258418	0.716690856313498	0.496357363940603	0	stop 210	1	60	5081.4875	5231
10.4	11072	11524.6137	7830	15006	5489.6958054956	0.648121387283237	0.476345320407191	0	stop 210	1	90	10923	11206.0125
10.5	14832.5	15418.5522	10793.75	19755	6722.78685741175	0.60416315523344	0.436019333735612	0	stop 210	1	120	14661.975	14989.025
10.6	20742	21648.9729	15619	27371.25	9063.45465742497	0.566591939060843	0.418655180515514	0	stop 210	1	150	20549.9625	20975
10.7	25038	25803.1136	19034.75	32311.25	9998.35059702155	0.530254013898874	0.387486206200385	0	stop 210	1	180	24765.9625	25270.6625
10.8	29368.5	30111.9235	22434.75	37362.25	11591.6525336853	0.508282683827911	0.384952244372079	0	stop 210	1	210	29092.4	29616.5625
10.9	35000.5	35585.6959	26352.25	44199.25	13921.4084714876	0.509907001328552	0.391207987349984	0	stop 210	1	240	34658.1625	35335.5125
10.10	38418.5	38944.6889	28742.75	48600	15382.0619214594	0.516866874032042	0.394972006605487	0	stop 210	1	270	38037.8125	38791.5
10.11	39879.5	40190.5088	29330.75	50212.75	15592.174645685	0.523627427625722	0.387956637306491	0	stop 210	1	300	39474.825	40231.025
10.12	40617.5	41003.5349	29897	51490.25	15893.0129189888	0.531624299870745	0.387601043611214	0	stop 210	1	330	40242.8	41112.0375
10.13	40951	41432.6295	30366.5	52093.5	16228.6768982569	0.530560914263388	0.391688316529775	0	stop 210	1	360	40488	41341
10.14	41365.5	41932.2178	30830	52510.25	16012.2198924744	0.524114298147007	0.381859599433693	0	stop 210	1	390	40947.95	41796
1.1	394	436.4881	298	511	390.271055560198	0.540609137055838	0.894116140990322	600	wtc induced	0	0	390	398
1.2	1800.5	1845.9727	1203	2379.5	1284.64311135314	0.653429602888087	0.695916635903194	600	wtc induced	0	30	1779	1822
1.3	5167.5	5316.8604	3342.75	7046.25	2639.06281258418	0.716690856313498	0.496357363940603	600	wtc induced	0	60	5085.9875	5231
1.4	11072	11524.6137	7830	15006	5489.6958054956	0.648121387283237	0.476345320407191	600	wtc induced	0	90	10921.9875	11209.5625
1.5	14832.5	15418.5522	10793.75	19755	6722.78685741175	0.60416315523344	0.436019333735612	600	wtc induced	0	120	14654.4875	15002
1.6	20742	21648.9729	15619	27371.25	9063.45465742497	0.566591939060843	0.418655180515514	600	wtc induced	0	150	20541.4875	20978.5625
1.7	25038	25803.1136	19034.75	32311.25	9998.35059702155	0.530254013898874	0.387486206200385	600	wtc induced	0	180	24789.4875	25268.225
1.8	29368.5	30111.9235	22434.75	37362.25	11591.6525336853	0.508282683827911	0.384952244372079	600	wtc induced	0	210	29102.4875	29611
1.9	31861	32902.4177	24457.5	40674.25	12634.4517858837	0.508984338219139	0.383997671571828	600	wtc induced	0	240	31545.4625	32143.075
1.10	34839	35858.3272	26914	43836.25	13049.2971873066	0.485727202273314	0.363912602908778	600	wtc induced	0	270	34516.4125	35150.55
1.11	35946.5	37223.6296	28082	45347	13751.8767287945	0.480297108202468	0.369439436093962	600	wtc induced	0	300	35671.5	36312.0125
1.12	38496	39948.4491	30097	48367.75	14509.2912212135	0.47461424563591	0.363200363170382	600	wtc induced	0	330	38150.6	38866.0375
1.13	39085	40359.1105	30442.5	48959.75	14511.755837997	0.473768709223487	0.359565799598011	600	wtc induced	0	360	38738	39437.05
1.14	39676.5	40948.9162	30744.25	49890.25	14689.9559002678	0.482552644512495	0.358738576340338	600	wtc induced	0	390	39343.9125	40051.2
