# Supplementary material for: A precisely adjustable, variation-suppressed eukaryotic transcriptional controller to enable genetic discovery
Source: eLife. 2021 Aug 3;10:e69549. doi: 10.7554/eLife.69549 (PMC8421071; doi:10.7554/eLife.69549)
Supplement: Figure 4—figure supplement 9—source data 1. [file elife-69549-fig4-figsupp9-data1.zip]

Archive with 4 entries (4 files):
- Figure 4- source data 6- S9/PanelA_dose_response_curve.csv
- Figure 4- source data 6- S9/PanelA_RSD.csv
- Figure 4- source data 6- S9/PanelC_PGal1_dose_response.csv
- Figure 4- source data 6- S9/PanelC_RSD.csv
