# Supplementary material for: A precisely adjustable, variation-suppressed eukaryotic transcriptional controller to enable genetic discovery
Source: eLife. 2021 Aug 3;10:e69549. doi: 10.7554/eLife.69549 (PMC8421071; doi:10.7554/eLife.69549)
Supplement: Figure 4—figure supplement 9—source data 1. [file elife-69549-fig4-figsupp9-data1.zip › Figure 4- source data 6- S9/PanelA_dose_response_curve.csv]

	m1_median	m2_mean	qunatile1	qunatile3	standard_dev	coef_of_dist	coef_of_variation	i
1	436	479.7856	335	571	225.572970785852	0.541284403669725	0.470153691119225	0
2	459.5	512.5866	350	611	249.395610060546	0.568008705114255	0.486543366643891	1
3	522	606.4847	387	715	365.83956405038	0.628352490421456	0.603213179244885	3
4	649	816.6598	454.75	972.25	602.947366041665	0.797380585516179	0.738309105017371	8
5	1023	1439.48	620	1787	1301.04097036206	1.14076246334311	0.903827055854935	22
6	2582	3412.0633	1331	4675.5	2888.97945481136	1.29531371030209	0.846695738268209	31
7	6884.5	7575.8581	4185	10083.5	4874.09346439667	0.856779722565183	0.643371800271269	60
8	10754	11519.8805	7695	14331	6241.79847585943	0.61707271712851	0.541828404891824	125
9	13793.5	14694.2694	10481	17618	7177.45571626043	0.517417624243303	0.488452710432846	200
10	14718	15806.7606	11202	18756	8024.46518584507	0.513249082755809	0.507660322624553	500
11	15562	16889.8485	11996.5	19846.25	7968.76927563627	0.504417812620486	0.471808215191289	1000
12	16155	17351.6947	12397.5	20594.25	7742.38546912818	0.507381615598886	0.446203417187151	2000
