# Supplementary material for: A precisely adjustable, variation-suppressed eukaryotic transcriptional controller to enable genetic discovery
Source: eLife. 2021 Aug 3;10:e69549. doi: 10.7554/eLife.69549 (PMC8421071; doi:10.7554/eLife.69549)
Supplement: Figure 4—figure supplement 9—source data 1. [file elife-69549-fig4-figsupp9-data1.zip › Figure 4- source data 6- S9/PanelA_RSD.csv]

	Strain	Dose	rsd
1	Diana TF, SDC	0	0.324321038488913
2	Diana TF, SDC	1	0.345172040437007
3	Diana TF, SDC	3	0.39698639928573
4	Diana TF, SDC	8	0.516013940218591
5	Diana TF, SDC	22	0.747882496663097
6	Diana TF, SDC	31	0.913921118064826
7	Diana TF, SDC	60	0.634381841633517
8	Diana TF, SDC	125	0.41148625948569
9	Diana TF, SDC	200	0.312489589956932
10	Diana TF, SDC	500	0.297639754550763
11	Diana TF, SDC	1000	0.290711763175452
12	Diana TF, SDC	2000	0.298277175268956
