# Supplementary material for: A precisely adjustable, variation-suppressed eukaryotic transcriptional controller to enable genetic discovery
Source: eLife. 2021 Aug 3;10:e69549. doi: 10.7554/eLife.69549 (PMC8421071; doi:10.7554/eLife.69549)
Supplement: Figure 4—figure supplement 9—source data 1. [file elife-69549-fig4-figsupp9-data1.zip › Figure 4- source data 6- S9/PanelC_PGal1_dose_response.csv]

	Median	Mean	Q1	Q3	Stdev	CoD	CoV	Dose	Strain	Time	Galactose
1	8121.5	10486.1337	3832	14299	9959.14230280763	1.28880132980361	0.949743975017945	0	PGal1_citrine	12	0
2	8121.5	10486.1337	3832	14299	9959.14230280763	1.28880132980361	0.949743975017945	0	PGal1_citrine	12	0.25
3	8121.5	10486.1337	3832	14299	9959.14230280763	1.28880132980361	0.949743975017945	0	PGal1_citrine	12	0.5
4	8121.5	10486.1337	3832	14299	9959.14230280763	1.28880132980361	0.949743975017945	0	PGal1_citrine	12	0.75
5	8121.5	10486.1337	3832	14299	9959.14230280763	1.28880132980361	0.949743975017945	0	PGal1_citrine	12	1
6	8121.5	10486.1337	3832	14299	9959.14230280763	1.28880132980361	0.949743975017945	0	PGal1_citrine	12	1.25
7	8121.5	10486.1337	3832	14299	9959.14230280763	1.28880132980361	0.949743975017945	0	PGal1_citrine	12	1.5
8	8121.5	10486.1337	3832	14299	9959.14230280763	1.28880132980361	0.949743975017945	0	PGal1_citrine	12	1.75
9	8121.5	10486.1337	3832	14299	9959.14230280763	1.28880132980361	0.949743975017945	0	PGal1_citrine	12	2
10	8121.5	10486.1337	3832	14299	9959.14230280763	1.28880132980361	0.949743975017945	0	PGal1_citrine	12	3
