# Supplementary material for: A precisely adjustable, variation-suppressed eukaryotic transcriptional controller to enable genetic discovery
Source: eLife. 2021 Aug 3;10:e69549. doi: 10.7554/eLife.69549 (PMC8421071; doi:10.7554/eLife.69549)
Supplement: Figure 4—figure supplement 9—source data 1. [file elife-69549-fig4-figsupp9-data1.zip › Figure 4- source data 6- S9/PanelC_RSD.csv]

	Galactose	lower.ci	upper.ci	Strain	RSD
1	0	0.342633551843187	0.367095858572793	PGal1_citrine	0.356592019912977
2	0.25	0.72243388111852	0.776948258299935	PGal1_citrine	0.746738008870186
3	0.5	0.643060323299541	0.686537716777777	PGal1_citrine	0.664658846122061
4	0.75	0.728880921223796	0.774843101628202	PGal1_citrine	0.751783018473322
5	1	0.603504080500262	0.648295437558531	PGal1_citrine	0.627816029539245
6	1.25	0.602145866261779	0.645857405518871	PGal1_citrine	0.622751762827973
7	1.5	0.626201812236902	0.667847480699196	PGal1_citrine	0.648703936384837
8	1.75	0.568541144007497	0.606716089943469	PGal1_citrine	0.588818412568271
9	2	0.601769904602075	0.63994964597416	PGal1_citrine	0.620998372416113
10	3	0.565458138761588	0.609978853877907	PGal1_citrine	0.588566810780333
21	0	0.343040420898148	0.366764196506458	autofluorescence	0.354769621624242
