# Supplementary material for: A precisely adjustable, variation-suppressed eukaryotic transcriptional controller to enable genetic discovery
Source: eLife. 2021 Aug 3;10:e69549. doi: 10.7554/eLife.69549 (PMC8421071; doi:10.7554/eLife.69549)
Supplement: Figure 5—source data 1. [file elife-69549-fig5-data1.zip]

Archive with 7 entries (6 files):
- Figure 5/PanelB/
- Figure 5/PanelB/YPD_0atc.JPG
- Figure 5/PanelB/YPD_10000atc.JPG
- Figure 5/PanelB/YPD_1000atc.JPG
- Figure 5/PanelB/YPD_100atc.JPG
- Figure 5/PanelB/YPD_10atc.JPG
- Figure 5/PanelC_tor2_y2773_data.csv
