# Supplementary material for: A precisely adjustable, variation-suppressed eukaryotic transcriptional controller to enable genetic discovery
Source: eLife. 2021 Aug 3;10:e69549. doi: 10.7554/eLife.69549 (PMC8421071; doi:10.7554/eLife.69549)
Supplement: Figure 5—source data 1. [file elife-69549-fig5-data1.zip › Figure 5/PanelC_tor2_y2773_data.csv]

	Wells	Time	Amplitude	Strain	Dose
1	1	0.11503	0.220000000000006	tor2_bk	0
2	2	0.11704	0.32	tor2_bk	8
3	3	0.11901	0.270000000000003	tor2_bk	30
4	5	-0.127	0.170000000000002	parent	0
5	13	-0.11312	0.240000000000002	parent	0
6	11	0.14099	2.27	tor2_bk	30
7	10	0.14298	0.390000000000001	tor2_bk	8
8	9	0.14497	0.449999999999996	tor2_bk	0
9	17	0.14698	0.230000000000004	tor2_bk	0
10	18	0.14895	0.960000000000001	tor2_bk	8
11	19	0.15095	0.640000000000001	tor2_bk	30
12	21	-0.09498	0.180000000000007	parent	0
13	28	0.17104	0.240000000000002	tor2_bk	600
14	26	0.17499	0.439999999999998	tor2_bk	15
15	25	0.17699	0.149999999999999	tor2_bk	5
16	33	0.17911	0.169999999999995	tor2_bk	5
17	34	0.18109	0.210000000000001	tor2_bk	15
18	36	0.18507	0.160000000000004	tor2_bk	600
19	44	0.203	0.299999999999997	tor2_bk	600
20	42	0.20699	0.620000000000005	tor2_bk	15
21	41	0.20898	0.289999999999999	tor2_bk	5
22	1	0.43514	0.240000000000002	tor2_bk	0
23	2	0.4372	0.270000000000003	tor2_bk	8
24	3	0.43917	0.240000000000002	tor2_bk	30
25	5	0.19313	0.269999999999996	parent	0
26	13	0.20717	0.0900000000000034	parent	0
27	11	0.46111	1.74	tor2_bk	30
28	10	0.46308	0.420000000000002	tor2_bk	8
29	9	0.46507	0.359999999999999	tor2_bk	0
30	17	0.46709	0.140000000000001	tor2_bk	0
31	18	0.46907	1.03	tor2_bk	8
32	19	0.47105	0.620000000000005	tor2_bk	30
33	21	0.22503	0.270000000000003	parent	0
34	28	0.49103	0.259999999999998	tor2_bk	600
35	26	0.495	0.43	tor2_bk	15
36	25	0.49698	0.230000000000004	tor2_bk	5
37	33	0.49898	0.409999999999997	tor2_bk	5
38	34	0.501	0.240000000000002	tor2_bk	15
39	36	0.50504	0.130000000000003	tor2_bk	600
40	44	0.52302	0	tor2_bk	600
41	42	0.52701	0.300000000000004	tor2_bk	15
42	41	0.52898	0.019999999999996	tor2_bk	5
43	1	0.75401	0.210000000000001	tor2_bk	0
44	2	0.75604	0.200000000000003	tor2_bk	8
45	3	0.75804	0.289999999999999	tor2_bk	30
46	5	0.51202	0.299999999999997	parent	0
47	13	0.52621	0.210000000000001	parent	0
48	11	0.78016	1.16	tor2_bk	30
49	10	0.78227	0.32	tor2_bk	8
50	9	0.78423	0.299999999999997	tor2_bk	0
51	17	0.78623	0.150000000000006	tor2_bk	0
52	18	0.78819	0.579999999999998	tor2_bk	8
53	19	0.79016	0.710000000000001	tor2_bk	30
54	21	0.54417	0.180000000000007	parent	0
55	28	0.81028	0.0599999999999952	tor2_bk	600
56	26	0.81424	0.279999999999994	tor2_bk	15
57	25	0.81625	0.149999999999999	tor2_bk	5
58	33	0.81826	0.0899999999999963	tor2_bk	5
59	34	0.82029	0.0799999999999983	tor2_bk	15
60	36	0.82434	0.32	tor2_bk	600
61	44	0.84249	0.149999999999999	tor2_bk	600
62	42	0.84661	0.160000000000004	tor2_bk	15
63	41	0.84866	0.019999999999996	tor2_bk	5
64	1	1.07361	0.0600000000000023	tor2_bk	0
65	2	1.07558	0.200000000000003	tor2_bk	8
66	3	1.07761	0	tor2_bk	30
67	5	0.83162	0.140000000000001	parent	0
68	13	0.84564	0.170000000000002	parent	0
69	11	1.09968	0.530000000000001	tor2_bk	30
70	10	1.10165	0.18	tor2_bk	8
71	9	1.10366	0.0899999999999963	tor2_bk	0
72	17	1.10564	0.0300000000000011	tor2_bk	0
73	18	1.10768	0.199999999999996	tor2_bk	8
74	19	1.10974	0.109999999999999	tor2_bk	30
75	21	0.86373	0.0600000000000023	parent	0
76	28	1.12955	0.0599999999999952	tor2_bk	600
77	26	1.13352	0.129999999999995	tor2_bk	15
78	25	1.13552	0.0200000000000031	tor2_bk	5
79	33	1.13752	0.0499999999999972	tor2_bk	5
80	34	1.13951	0	tor2_bk	15
81	36	1.14353	0.25	tor2_bk	600
82	44	1.16186	0.149999999999999	tor2_bk	600
83	42	1.16583	0.18	tor2_bk	15
84	41	1.16782	0	tor2_bk	5
85	1	1.39314	0.0700000000000003	tor2_bk	0
86	2	1.39516	0.0500000000000043	tor2_bk	8
87	3	1.39715	0.0799999999999983	tor2_bk	30
88	5	1.1512	0.140000000000001	parent	0
89	13	1.16537	0.200000000000003	parent	0
90	11	1.41942	0.880000000000003	tor2_bk	30
91	10	1.42144	0.269999999999996	tor2_bk	8
92	9	1.42347	0.210000000000001	tor2_bk	0
93	17	1.42549	0.109999999999999	tor2_bk	0
94	18	1.4276	0.310000000000002	tor2_bk	8
95	19	1.42958	0.260000000000005	tor2_bk	30
96	21	1.18354	0.240000000000002	parent	0
97	28	1.44942	0.0499999999999972	tor2_bk	600
98	26	1.45339	0.259999999999998	tor2_bk	15
99	25	1.45537	0	tor2_bk	5
100	33	1.45745	0.199999999999996	tor2_bk	5
101	34	1.45946	0.18	tor2_bk	15
102	36	1.4636	0.0300000000000011	tor2_bk	600
103	44	1.48181	0.199999999999996	tor2_bk	600
104	42	1.48591	0	tor2_bk	15
105	41	1.48793	0.109999999999999	tor2_bk	5
106	1	1.7132	0	tor2_bk	0
107	2	1.71517	0.170000000000002	tor2_bk	8
108	3	1.71717	0.0900000000000034	tor2_bk	30
109	5	1.47112	0.0600000000000023	parent	0
110	13	1.48497	0.18	parent	0
111	11	1.73898	0.270000000000003	tor2_bk	30
112	10	1.74096	0.149999999999999	tor2_bk	8
113	9	1.74292	0.129999999999995	tor2_bk	0
114	17	1.74496	0.210000000000001	tor2_bk	0
115	18	1.74695	0.280000000000001	tor2_bk	8
116	19	1.74898	0.310000000000002	tor2_bk	30
117	21	1.50294	0.120000000000005	parent	0
118	28	1.76906	0.460000000000001	tor2_bk	600
119	26	1.77302	0.259999999999998	tor2_bk	15
120	25	1.77515	0.0800000000000054	tor2_bk	5
121	33	1.77715	0.149999999999999	tor2_bk	5
122	34	1.77914	0.0500000000000043	tor2_bk	15
123	36	1.78308	0.200000000000003	tor2_bk	600
124	44	1.801	0.170000000000002	tor2_bk	600
125	42	1.80497	0.219999999999999	tor2_bk	15
126	41	1.80697	0.109999999999999	tor2_bk	5
127	1	2.03301	0.0700000000000003	tor2_bk	0
128	2	2.03497	0.270000000000003	tor2_bk	8
129	3	2.03697	0.170000000000002	tor2_bk	30
130	5	1.79093	0.0499999999999972	parent	0
131	13	1.80505	0.200000000000003	parent	0
132	11	2.05901	0.560000000000002	tor2_bk	30
133	10	2.06101	0.170000000000002	tor2_bk	8
134	9	2.06298	0	tor2_bk	0
135	17	2.06498	0	tor2_bk	0
136	18	2.06694	0	tor2_bk	8
137	19	2.06893	0.170000000000002	tor2_bk	30
138	21	1.82293	0	parent	0
139	28	2.08882	0	tor2_bk	600
140	26	2.09279	0	tor2_bk	15
141	25	2.09479	0.0300000000000011	tor2_bk	5
142	33	2.0968	0	tor2_bk	5
143	34	2.09877	0.120000000000005	tor2_bk	15
144	36	2.10274	0.190000000000005	tor2_bk	600
145	44	2.12073	0.259999999999998	tor2_bk	600
146	42	2.12473	0.130000000000003	tor2_bk	15
147	41	2.12671	0.0300000000000011	tor2_bk	5
148	1	2.3518	0.0100000000000051	tor2_bk	0
149	2	2.35379	0	tor2_bk	8
150	3	2.35582	0.18	tor2_bk	30
151	5	2.10983	0	parent	0
152	13	2.12376	0.200000000000003	parent	0
153	11	2.37775	0.200000000000003	tor2_bk	30
154	10	2.37986	0.359999999999999	tor2_bk	8
155	9	2.38185	0.210000000000001	tor2_bk	0
156	17	2.38384	0.210000000000001	tor2_bk	0
157	18	2.38583	0.0600000000000023	tor2_bk	8
158	19	2.38779	0.0900000000000034	tor2_bk	30
159	21	2.14176	0.120000000000005	parent	0
160	28	2.40764	0.119999999999997	tor2_bk	600
161	26	2.41162	0.309999999999995	tor2_bk	15
162	25	2.41358	0.230000000000004	tor2_bk	5
163	33	2.41556	0.229999999999997	tor2_bk	5
164	34	2.41752	0.18	tor2_bk	15
165	36	2.42148	0.109999999999999	tor2_bk	600
166	44	2.43956	0.329999999999998	tor2_bk	600
167	42	2.44354	0.130000000000003	tor2_bk	15
168	41	2.44558	0.200000000000003	tor2_bk	5
169	1	2.67049	0.0900000000000034	tor2_bk	0
170	2	2.67244	0.270000000000003	tor2_bk	8
171	3	2.6744	0.18	tor2_bk	30
172	5	2.4285	0.140000000000001	parent	0
173	13	2.44251	0	parent	0
174	11	2.69649	0.390000000000001	tor2_bk	30
175	10	2.69847	0	tor2_bk	8
176	9	2.70051	0.469999999999999	tor2_bk	0
177	17	2.70257	0.230000000000004	tor2_bk	0
178	18	2.70456	0.109999999999999	tor2_bk	8
179	19	2.70657	0.140000000000001	tor2_bk	30
180	21	2.46054	0.130000000000003	parent	0
181	28	2.72641	0.0899999999999963	tor2_bk	600
182	26	2.73037	0.349999999999994	tor2_bk	15
183	25	2.73237	0.0500000000000043	tor2_bk	5
184	33	2.73436	0.199999999999996	tor2_bk	5
185	34	2.73634	0.18	tor2_bk	15
186	36	2.74036	0.230000000000004	tor2_bk	600
187	44	2.7586	0.549999999999997	tor2_bk	600
188	42	2.76263	0.0100000000000051	tor2_bk	15
189	41	2.76462	0.0499999999999972	tor2_bk	5
190	1	2.99003	0.130000000000003	tor2_bk	0
191	2	2.99206	0.260000000000005	tor2_bk	8
192	3	2.99402	0.120000000000005	tor2_bk	30
193	5	2.74797	0.269999999999996	parent	0
194	13	2.76207	0.390000000000001	parent	0
195	11	3.01603	0.530000000000001	tor2_bk	30
196	10	3.01802	0.409999999999997	tor2_bk	8
197	9	3.01999	0.329999999999998	tor2_bk	0
198	17	3.02202	0.260000000000005	tor2_bk	0
199	18	3.024	0.229999999999997	tor2_bk	8
200	19	3.02596	0.0900000000000034	tor2_bk	30
201	21	2.78004	0.210000000000001	parent	0
202	28	3.04605	0.32	tor2_bk	600
203	26	3.05008	0.289999999999999	tor2_bk	15
204	25	3.05217	0.270000000000003	tor2_bk	5
205	33	3.05425	0.299999999999997	tor2_bk	5
206	34	3.05623	0.300000000000004	tor2_bk	15
207	36	3.06018	0.350000000000001	tor2_bk	600
208	44	3.07816	0.259999999999998	tor2_bk	600
209	42	3.08211	0.160000000000004	tor2_bk	15
210	41	3.08411	0.0799999999999983	tor2_bk	5
211	1	3.30903	0.160000000000004	tor2_bk	0
212	2	3.31099	0.32	tor2_bk	8
213	3	3.31296	0.18	tor2_bk	30
214	5	3.06697	0.259999999999998	parent	0
215	13	3.08108	0.170000000000002	parent	0
216	11	3.33511	0.329999999999998	tor2_bk	30
217	10	3.33714	0.289999999999999	tor2_bk	8
218	9	3.33909	0.379999999999995	tor2_bk	0
219	17	3.34109	0.410000000000004	tor2_bk	0
220	18	3.34309	0.0600000000000023	tor2_bk	8
221	19	3.34509	0.170000000000002	tor2_bk	30
222	21	3.09905	0.150000000000006	parent	0
223	28	3.36535	0.140000000000001	tor2_bk	600
224	26	3.36932	0.259999999999998	tor2_bk	15
225	25	3.37129	0.149999999999999	tor2_bk	5
226	33	3.37337	0.140000000000001	tor2_bk	5
227	34	3.3754	0.170000000000002	tor2_bk	15
228	36	3.37942	0	tor2_bk	600
229	44	3.39737	0.140000000000001	tor2_bk	600
230	42	3.4013	0.0399999999999991	tor2_bk	15
231	41	3.40327	0	tor2_bk	5
232	1	3.62839	0.130000000000003	tor2_bk	0
233	2	3.63035	0.32	tor2_bk	8
234	3	3.63234	0.0799999999999983	tor2_bk	30
235	5	3.3863	0.0499999999999972	parent	0
236	13	3.40042	0.18	parent	0
237	11	3.65446	0	tor2_bk	30
238	10	3.65647	0.149999999999999	tor2_bk	8
239	9	3.6585	0.0899999999999963	tor2_bk	0
240	17	3.66063	0.18	tor2_bk	0
241	18	3.66262	0.0300000000000011	tor2_bk	8
242	19	3.66461	0	tor2_bk	30
243	21	3.41859	0.190000000000005	parent	0
244	28	3.68468	0.149999999999999	tor2_bk	600
245	26	3.68866	0.25	tor2_bk	15
246	25	3.69066	0.240000000000002	tor2_bk	5
247	33	3.69268	0.839999999999996	tor2_bk	5
248	34	3.69466	0.289999999999999	tor2_bk	15
249	36	3.69862	0.230000000000004	tor2_bk	600
250	44	3.71658	0.32	tor2_bk	600
251	42	3.72053	0.219999999999999	tor2_bk	15
252	41	3.7225	0.189999999999998	tor2_bk	5
253	1	3.94819	0.25	tor2_bk	0
254	2	3.95017	0.410000000000004	tor2_bk	8
255	3	3.95217	0.230000000000004	tor2_bk	30
256	5	3.70621	0.210000000000001	parent	0
257	13	3.72038	0.350000000000001	parent	0
258	11	3.97446	0.200000000000003	tor2_bk	30
259	10	3.97642	0.359999999999999	tor2_bk	8
260	9	3.97842	0.269999999999996	tor2_bk	0
261	17	3.98043	0.420000000000002	tor2_bk	0
262	18	3.98246	0.219999999999999	tor2_bk	8
263	19	3.9845	0.150000000000006	tor2_bk	30
264	21	3.73848	0.210000000000001	parent	0
265	28	4.00467	0.229999999999997	tor2_bk	600
266	26	4.00865	0.289999999999999	tor2_bk	15
267	25	4.0106	0.109999999999999	tor2_bk	5
268	33	4.01263	0.549999999999997	tor2_bk	5
269	34	4.0147	0.270000000000003	tor2_bk	15
270	36	4.0187	0.130000000000003	tor2_bk	600
271	44	4.03686	0.399999999999999	tor2_bk	600
272	42	4.04081	0.130000000000003	tor2_bk	15
273	41	4.04278	0.259999999999998	tor2_bk	5
274	1	4.26886	0.270000000000003	tor2_bk	0
275	2	4.27087	0.32	tor2_bk	8
276	3	4.273	0.300000000000004	tor2_bk	30
277	5	4.02697	0.43	parent	0
278	13	4.04103	0.259999999999998	parent	0
279	11	4.29499	0.200000000000003	tor2_bk	30
280	10	4.29696	0.710000000000001	tor2_bk	8
281	9	4.29892	0.390000000000001	tor2_bk	0
282	17	4.30098	0.350000000000001	tor2_bk	0
283	18	4.30301	0.229999999999997	tor2_bk	8
284	19	4.30499	0.140000000000001	tor2_bk	30
285	21	4.05894	0.270000000000003	parent	0
286	28	4.3251	0.149999999999999	tor2_bk	600
287	26	4.32907	0.289999999999999	tor2_bk	15
288	25	4.33106	0.18	tor2_bk	5
289	33	4.33309	0.239999999999995	tor2_bk	5
290	34	4.33506	0.259999999999998	tor2_bk	15
291	36	4.33901	0.0600000000000023	tor2_bk	600
292	44	4.35718	0.289999999999999	tor2_bk	600
293	42	4.36114	0.25	tor2_bk	15
294	41	4.36313	0.219999999999999	tor2_bk	5
295	1	4.58853	0.100000000000001	tor2_bk	0
296	2	4.59062	0.200000000000003	tor2_bk	8
297	3	4.59261	0.210000000000001	tor2_bk	30
298	5	4.34657	0.210000000000001	parent	0
299	13	4.36056	0.210000000000001	parent	0
300	11	4.6145	0.350000000000001	tor2_bk	30
301	10	4.61648	0.119999999999997	tor2_bk	8
302	9	4.61845	0.149999999999999	tor2_bk	0
303	17	4.62045	0.170000000000002	tor2_bk	0
304	18	4.62242	0	tor2_bk	8
305	19	4.62443	0.0500000000000043	tor2_bk	30
306	21	4.37839	0.220000000000006	parent	0
307	28	4.64451	0.18	tor2_bk	600
308	26	4.64849	0.25	tor2_bk	15
309	25	4.65047	0.330000000000005	tor2_bk	5
310	33	4.65246	0.549999999999997	tor2_bk	5
311	34	4.65451	0.18	tor2_bk	15
312	36	4.65864	0.0799999999999983	tor2_bk	600
313	44	4.67666	0.439999999999998	tor2_bk	600
314	42	4.6808	0.149999999999999	tor2_bk	15
315	41	4.68278	0.289999999999999	tor2_bk	5
316	1	4.90896	0.100000000000001	tor2_bk	0
317	2	4.91096	0.300000000000004	tor2_bk	8
318	3	4.91294	0.240000000000002	tor2_bk	30
319	5	4.66701	0.229999999999997	parent	0
320	13	4.68108	0.32	parent	0
321	11	4.93511	0.0500000000000043	tor2_bk	30
322	10	4.93712	0.240000000000002	tor2_bk	8
323	9	4.93911	0.329999999999998	tor2_bk	0
324	17	4.94116	0.210000000000001	tor2_bk	0
325	18	4.94312	0.0600000000000023	tor2_bk	8
326	19	4.94512	0.0800000000000054	tor2_bk	30
327	21	4.69909	0.25	parent	0
328	28	4.96525	0.32	tor2_bk	600
329	26	4.96934	0.57	tor2_bk	15
330	25	4.97133	0.240000000000002	tor2_bk	5
331	33	4.97334	0.519999999999996	tor2_bk	5
332	34	4.97536	0.32	tor2_bk	15
333	36	4.97937	0.25	tor2_bk	600
334	44	4.99746	0.399999999999999	tor2_bk	600
335	42	5.00151	0.32	tor2_bk	15
336	41	5.0035	0.25	tor2_bk	5
337	1	5.22896	0.25	tor2_bk	0
338	2	5.231	0.390000000000001	tor2_bk	8
339	3	5.23301	0.289999999999999	tor2_bk	30
340	5	4.98699	0.609999999999999	parent	0
341	13	5.00107	0.350000000000001	parent	0
342	11	5.25503	0.0900000000000034	tor2_bk	30
343	10	5.25701	0.32	tor2_bk	8
344	9	5.25903	0.299999999999997	tor2_bk	0
345	17	5.26103	0.330000000000005	tor2_bk	0
346	18	5.26302	0.18	tor2_bk	8
347	19	5.26502	0.280000000000001	tor2_bk	30
348	21	5.01909	0.390000000000001	parent	0
349	28	5.28524	0.339999999999996	tor2_bk	600
350	26	5.28919	0.659999999999997	tor2_bk	15
351	25	5.2912	0.390000000000001	tor2_bk	5
352	33	5.29326	0.359999999999999	tor2_bk	5
353	34	5.29527	0.43	tor2_bk	15
354	36	5.29934	0.380000000000003	tor2_bk	600
355	44	5.31746	0.640000000000001	tor2_bk	600
356	42	5.32148	0.359999999999999	tor2_bk	15
357	41	5.32347	0.450000000000003	tor2_bk	5
358	1	5.54895	0.400000000000006	tor2_bk	0
359	2	5.55091	0.5	tor2_bk	8
360	3	5.5529	0.380000000000003	tor2_bk	30
361	5	5.30685	0.579999999999998	parent	0
362	13	5.32095	0.700000000000003	parent	0
363	11	5.57496	0.359999999999999	tor2_bk	30
364	10	5.57698	0.629999999999995	tor2_bk	8
365	9	5.57903	0.469999999999999	tor2_bk	0
366	17	5.58108	0.480000000000004	tor2_bk	0
367	18	5.58308	0.32	tor2_bk	8
368	19	5.58507	0.490000000000002	tor2_bk	30
369	21	5.33905	0.630000000000003	parent	0
370	28	5.60508	0.559999999999995	tor2_bk	600
371	26	5.60907	0.629999999999995	tor2_bk	15
372	25	5.61106	0.350000000000001	tor2_bk	5
373	33	5.61308	0.549999999999997	tor2_bk	5
374	34	5.61504	0.590000000000003	tor2_bk	15
375	36	5.61899	0.490000000000002	tor2_bk	600
376	44	5.63684	0.68	tor2_bk	600
377	42	5.64083	0.480000000000004	tor2_bk	15
378	41	5.64282	0.450000000000003	tor2_bk	5
379	1	5.86817	0.490000000000002	tor2_bk	0
380	2	5.87015	0.640000000000001	tor2_bk	8
381	3	5.87215	0.620000000000005	tor2_bk	30
382	5	5.62611	0.710000000000001	parent	0
383	13	5.64029	0.799999999999997	parent	0
384	11	5.89437	0.469999999999999	tor2_bk	30
385	10	5.89635	0.619999999999997	tor2_bk	8
386	9	5.89832	0.350000000000001	tor2_bk	0
387	17	5.90043	0.470000000000006	tor2_bk	0
388	18	5.90242	0.439999999999998	tor2_bk	8
389	19	5.90443	0.560000000000002	tor2_bk	30
390	21	5.65851	0.740000000000002	parent	0
391	28	5.9245	0.609999999999999	tor2_bk	600
392	26	5.92847	0.839999999999996	tor2_bk	15
393	25	5.93044	0.380000000000003	tor2_bk	5
394	33	5.93254	0.619999999999997	tor2_bk	5
395	34	5.93457	0.609999999999999	tor2_bk	15
396	36	5.9386	0.810000000000002	tor2_bk	600
397	44	5.95657	0.75	tor2_bk	600
398	42	5.96065	0.620000000000005	tor2_bk	15
399	41	5.96264	0.490000000000002	tor2_bk	5
400	1	6.18839	0.520000000000003	tor2_bk	0
401	2	6.19036	0.730000000000004	tor2_bk	8
402	3	6.19237	0.649999999999999	tor2_bk	30
403	5	5.94635	0.879999999999995	parent	0
404	13	5.96051	0.910000000000004	parent	0
405	11	6.21446	0.5	tor2_bk	30
406	10	6.21643	0.670000000000002	tor2_bk	8
407	9	6.21843	0.629999999999995	tor2_bk	0
408	17	6.22041	0.600000000000001	tor2_bk	0
409	18	6.2224	0.460000000000001	tor2_bk	8
410	19	6.22444	0.620000000000005	tor2_bk	30
411	21	5.97848	0.75	parent	0
412	28	6.24444	0.740000000000002	tor2_bk	600
413	26	6.24838	0.719999999999999	tor2_bk	15
414	25	6.25037	0.490000000000002	tor2_bk	5
415	33	6.25247	0.899999999999999	tor2_bk	5
416	34	6.25445	0.68	tor2_bk	15
417	36	6.25844	0.75	tor2_bk	600
418	44	6.27636	0.850000000000001	tor2_bk	600
419	42	6.28034	0.630000000000003	tor2_bk	15
420	41	6.28234	0.479999999999997	tor2_bk	5
421	1	6.50899	0.580000000000005	tor2_bk	0
422	2	6.51103	0.850000000000001	tor2_bk	8
423	3	6.51309	0.800000000000004	tor2_bk	30
424	5	6.26713	0.949999999999996	parent	0
425	13	6.28101	1.07	parent	0
426	11	6.53502	0.670000000000002	tor2_bk	30
427	10	6.537	0.670000000000002	tor2_bk	8
428	9	6.53899	0.869999999999997	tor2_bk	0
429	17	6.54106	0.730000000000004	tor2_bk	0
430	18	6.54308	0.640000000000001	tor2_bk	8
431	19	6.54506	0.790000000000006	tor2_bk	30
432	21	6.29913	0.920000000000002	parent	0
433	28	6.56521	0.939999999999998	tor2_bk	600
434	26	6.56917	0.82	tor2_bk	15
435	25	6.57111	0.520000000000003	tor2_bk	5
436	33	6.57311	0.589999999999996	tor2_bk	5
437	34	6.57508	0.899999999999999	tor2_bk	15
438	36	6.57905	0.960000000000001	tor2_bk	600
439	44	6.59718	0.989999999999995	tor2_bk	600
440	42	6.60117	0.68	tor2_bk	15
441	41	6.60314	0.689999999999998	tor2_bk	5
442	1	6.82911	0.660000000000004	tor2_bk	0
443	2	6.8311	0.910000000000004	tor2_bk	8
444	3	6.83306	0.950000000000003	tor2_bk	30
445	5	6.58709	1.13	parent	0
446	13	6.60101	1.06	parent	0
447	11	6.85498	0.740000000000002	tor2_bk	30
448	10	6.85699	0.68	tor2_bk	8
449	9	6.85895	0.839999999999996	tor2_bk	0
450	17	6.86093	0.700000000000003	tor2_bk	0
451	18	6.86294	0.640000000000001	tor2_bk	8
452	19	6.86493	0.870000000000005	tor2_bk	30
453	21	6.61888	1.04000000000001	parent	0
454	28	6.88498	1	tor2_bk	600
455	26	6.88895	0.849999999999994	tor2_bk	15
456	25	6.89092	0.830000000000005	tor2_bk	5
457	33	6.89291	0.699999999999996	tor2_bk	5
458	34	6.89488	0.810000000000002	tor2_bk	15
459	36	6.8989	0.980000000000004	tor2_bk	600
460	44	6.91707	1.2	tor2_bk	600
461	42	6.92111	0.770000000000003	tor2_bk	15
462	41	6.92311	0.409999999999997	tor2_bk	5
463	1	7.14903	0.640000000000001	tor2_bk	0
464	2	7.15107	0.910000000000004	tor2_bk	8
465	3	7.15306	0.969999999999999	tor2_bk	30
466	5	6.90708	1.28	parent	0
467	13	6.92115	1.13	parent	0
468	11	7.17511	0.850000000000001	tor2_bk	30
469	10	7.1771	0.759999999999998	tor2_bk	8
470	9	7.17909	0.719999999999999	tor2_bk	0
471	17	7.18108	0.650000000000006	tor2_bk	0
472	18	7.18309	0.549999999999997	tor2_bk	8
473	19	7.1851	0.910000000000004	tor2_bk	30
474	21	6.9393	1.07	parent	0
475	28	7.20541	1.03	tor2_bk	600
476	26	7.20937	0.909999999999997	tor2_bk	15
477	25	7.21135	0.43	tor2_bk	5
478	33	7.21336	0.899999999999999	tor2_bk	5
479	34	7.21536	0.810000000000002	tor2_bk	15
480	36	7.21935	1.05	tor2_bk	600
481	44	7.23725	1.14	tor2_bk	600
482	42	7.24122	0.740000000000002	tor2_bk	15
483	41	7.24335	0.539999999999999	tor2_bk	5
484	1	7.46923	0.600000000000001	tor2_bk	0
485	2	7.47127	0.980000000000004	tor2_bk	8
486	3	7.47331	1.1	tor2_bk	30
487	5	7.2273	1.31	parent	0
488	13	7.2412	1.31	parent	0
489	11	7.49513	1	tor2_bk	30
490	10	7.49713	0.799999999999997	tor2_bk	8
491	9	7.49914	0.600000000000001	tor2_bk	0
492	17	7.5012	0.620000000000005	tor2_bk	0
493	18	7.50333	0.649999999999999	tor2_bk	8
494	19	7.50534	0.910000000000004	tor2_bk	30
495	21	7.25928	1.24	parent	0
496	28	7.52539	1.26	tor2_bk	600
497	26	7.5295	1.07	tor2_bk	15
498	25	7.5315	0.460000000000001	tor2_bk	5
499	33	7.5335	0.729999999999997	tor2_bk	5
500	34	7.53545	1	tor2_bk	15
501	36	7.53944	1.28	tor2_bk	600
502	44	7.55763	1.46	tor2_bk	600
503	42	7.5617	0.850000000000001	tor2_bk	15
504	41	7.56372	0.600000000000001	tor2_bk	5
505	1	7.78959	0.540000000000006	tor2_bk	0
506	2	7.79165	1.1	tor2_bk	8
507	3	7.79366	1.27	tor2_bk	30
508	5	7.54768	1.51	parent	0
509	13	7.56177	1.4	parent	0
510	11	7.81578	1.06	tor2_bk	30
511	10	7.81774	0.799999999999997	tor2_bk	8
512	9	7.81974	0.710000000000001	tor2_bk	0
513	17	7.82174	0.760000000000005	tor2_bk	0
514	18	7.82377	0.710000000000001	tor2_bk	8
515	19	7.82574	1.06	tor2_bk	30
516	21	7.5797	1.39	parent	0
517	28	7.84584	1.61	tor2_bk	600
518	26	7.84982	1.09999999999999	tor2_bk	15
519	25	7.85177	0.68	tor2_bk	5
520	33	7.85376	0.739999999999995	tor2_bk	5
521	34	7.85585	1.16	tor2_bk	15
522	36	7.85982	1.64	tor2_bk	600
523	44	7.87798	1.77	tor2_bk	600
524	42	7.88203	1.23	tor2_bk	15
525	41	7.88403	0.769999999999996	tor2_bk	5
526	1	8.11013	0.630000000000003	tor2_bk	0
527	2	8.11212	1.24	tor2_bk	8
528	3	8.11415	1.52	tor2_bk	30
529	5	7.86813	1.83	parent	0
530	13	7.88206	1.92	parent	0
531	11	8.13619	1.38	tor2_bk	30
532	10	8.13818	1.13	tor2_bk	8
533	9	8.14017	0.809999999999995	tor2_bk	0
534	17	8.14219	0.800000000000004	tor2_bk	0
535	18	8.14415	1.02	tor2_bk	8
536	19	8.14616	1.46	tor2_bk	30
537	21	7.90023	1.72000000000001	parent	0
538	28	8.16622	2.23	tor2_bk	600
539	26	8.17019	1.38	tor2_bk	15
540	25	8.17223	0.730000000000004	tor2_bk	5
541	33	8.17441	0.839999999999996	tor2_bk	5
542	34	8.1764	1.47	tor2_bk	15
543	36	8.18038	1.98	tor2_bk	600
544	44	8.19818	2.12	tor2_bk	600
545	42	8.20215	1.27	tor2_bk	15
546	41	8.20413	0.950000000000003	tor2_bk	5
547	1	8.42994	0.82	tor2_bk	0
548	2	8.43199	1.42	tor2_bk	8
549	3	8.43399	1.86	tor2_bk	30
550	5	8.18797	2.23	parent	0
551	13	8.20196	2.14	parent	0
552	11	8.45596	1.59	tor2_bk	30
553	10	8.45805	1.19	tor2_bk	8
554	9	8.46002	0.780000000000001	tor2_bk	0
555	17	8.46202	0.800000000000004	tor2_bk	0
556	18	8.46405	1.17	tor2_bk	8
557	19	8.46608	1.74	tor2_bk	30
558	21	8.22005	2.05	parent	0
559	28	8.48599	2.15	tor2_bk	600
560	26	8.49001	1.73	tor2_bk	15
561	25	8.49201	0.93	tor2_bk	5
562	33	8.49399	1.06	tor2_bk	5
563	34	8.49595	1.66	tor2_bk	15
564	36	8.49993	2.34	tor2_bk	600
565	44	8.51807	2.39	tor2_bk	600
566	42	8.52212	1.59	tor2_bk	15
567	41	8.52409	0.990000000000002	tor2_bk	5
568	1	8.75006	0.790000000000006	tor2_bk	0
569	2	8.75209	1.51000000000001	tor2_bk	8
570	3	8.75409	2.14	tor2_bk	30
571	5	8.50825	2.56	parent	0
572	13	8.52237	2.63	parent	0
573	11	8.77633	2.01	tor2_bk	30
574	10	8.77829	1.65	tor2_bk	8
575	9	8.78028	0.869999999999997	tor2_bk	0
576	17	8.78227	0.940000000000005	tor2_bk	0
577	18	8.78424	1.37	tor2_bk	8
578	19	8.78624	2.08000000000001	tor2_bk	30
579	21	8.54021	2.49	parent	0
580	28	8.80625	2.67	tor2_bk	600
581	26	8.81027	2.11	tor2_bk	15
582	25	8.81225	1	tor2_bk	5
583	33	8.81433	1.16999999999999	tor2_bk	5
584	34	8.81635	1.88	tor2_bk	15
585	36	8.82038	2.84	tor2_bk	600
586	44	8.83851	2.79	tor2_bk	600
587	42	8.84247	1.96	tor2_bk	15
588	41	8.84448	1.27	tor2_bk	5
589	1	9.06931	0.880000000000003	tor2_bk	0
590	2	9.07137	1.84	tor2_bk	8
591	3	9.07339	2.58	tor2_bk	30
592	5	8.82732	3.11	parent	0
593	13	8.84136	3.11	parent	0
594	11	9.09532	2.37	tor2_bk	30
595	10	9.09729	1.75	tor2_bk	8
596	9	9.09925	1.01	tor2_bk	0
597	17	9.10138	0.970000000000006	tor2_bk	0
598	18	9.10337	1.53	tor2_bk	8
599	19	9.10533	2.47000000000001	tor2_bk	30
600	21	8.85929	2.92	parent	0
601	28	9.12525	3.26	tor2_bk	600
602	26	9.12924	2.29	tor2_bk	15
603	25	9.13122	1.18	tor2_bk	5
604	33	9.13341	1.59999999999999	tor2_bk	5
605	34	9.13544	2.36	tor2_bk	15
606	36	9.13937	3.47	tor2_bk	600
607	44	9.1575	3.42	tor2_bk	600
608	42	9.16154	2.29	tor2_bk	15
609	41	9.16352	1.27	tor2_bk	5
610	1	9.38985	0.940000000000005	tor2_bk	0
611	2	9.39187	2.13	tor2_bk	8
612	3	9.39388	3.09	tor2_bk	30
613	5	9.14784	3.68	parent	0
614	13	9.16188	3.68	parent	0
615	11	9.41588	2.84	tor2_bk	30
616	10	9.41786	1.92	tor2_bk	8
617	9	9.41986	1.12	tor2_bk	0
618	17	9.42186	1.18	tor2_bk	0
619	18	9.42382	1.83	tor2_bk	8
620	19	9.42581	2.95	tor2_bk	30
621	21	9.17981	3.46	parent	0
622	28	9.44579	3.7	tor2_bk	600
623	26	9.4499	2.55	tor2_bk	15
624	25	9.45191	1.4	tor2_bk	5
625	33	9.45393	1.52	tor2_bk	5
626	34	9.4559	2.63	tor2_bk	15
627	36	9.45987	3.91	tor2_bk	600
628	44	9.47785	3.97	tor2_bk	600
629	42	9.48178	2.43	tor2_bk	15
630	41	9.48376	1.48	tor2_bk	5
631	1	9.70971	1.04000000000001	tor2_bk	0
632	2	9.71178	2.43	tor2_bk	8
633	3	9.71376	3.63	tor2_bk	30
634	5	9.46772	4.27	parent	0
635	13	9.48199	4.35	parent	0
636	11	9.73597	3.43	tor2_bk	30
637	10	9.73792	2.3	tor2_bk	8
638	9	9.73991	1.1	tor2_bk	0
639	17	9.74189	1.2	tor2_bk	0
640	18	9.74386	2.14	tor2_bk	8
641	19	9.74585	3.42	tor2_bk	30
642	21	9.49982	3.99	parent	0
643	28	9.76579	4.35	tor2_bk	600
644	26	9.76975	2.95	tor2_bk	15
645	25	9.77174	1.58000000000001	tor2_bk	5
646	33	9.77374	1.75	tor2_bk	5
647	34	9.7757	3.15	tor2_bk	15
648	36	9.77966	4.7	tor2_bk	600
649	44	9.79773	4.76	tor2_bk	600
650	42	9.80171	2.87	tor2_bk	15
651	41	9.80381	1.57	tor2_bk	5
652	1	10.03032	1.11	tor2_bk	0
653	2	10.03238	2.68	tor2_bk	8
654	3	10.0344	4.13	tor2_bk	30
655	5	9.78846	4.94	parent	0
656	13	9.80245	5.06	parent	0
657	11	10.05649	3.96	tor2_bk	30
658	10	10.0585	2.49	tor2_bk	8
659	9	10.06048	1.33	tor2_bk	0
660	17	10.06248	1.17	tor2_bk	0
661	18	10.06456	2.39	tor2_bk	8
662	19	10.06654	3.98	tor2_bk	30
663	21	9.82058	4.66	parent	0
664	28	10.08672	5.11	tor2_bk	600
665	26	10.09079	3.48	tor2_bk	15
666	25	10.09284	1.68	tor2_bk	5
667	33	10.09497	1.98	tor2_bk	5
668	34	10.09697	3.39	tor2_bk	15
669	36	10.10091	5.46	tor2_bk	600
670	44	10.11905	5.39	tor2_bk	600
671	42	10.123	3.45	tor2_bk	15
672	41	10.12499	1.85	tor2_bk	5
673	1	10.35083	1.05	tor2_bk	0
674	2	10.35289	3.03	tor2_bk	8
675	3	10.35489	4.73	tor2_bk	30
676	5	10.10889	5.82	parent	0
677	13	10.1229	5.6	parent	0
678	11	10.37685	4.52	tor2_bk	30
679	10	10.37884	2.7	tor2_bk	8
680	9	10.38081	1.16	tor2_bk	0
681	17	10.38282	1.18	tor2_bk	0
682	18	10.38479	2.68	tor2_bk	8
683	19	10.38677	4.56	tor2_bk	30
684	21	10.14074	5.34	parent	0
685	28	10.40672	5.94	tor2_bk	600
686	26	10.41066	3.75	tor2_bk	15
687	25	10.41278	1.73	tor2_bk	5
688	33	10.41477	2.08	tor2_bk	5
689	34	10.4168	3.85	tor2_bk	15
690	36	10.42083	6.25	tor2_bk	600
691	44	10.43888	6.26	tor2_bk	600
692	42	10.44294	3.92	tor2_bk	15
693	41	10.44498	2.01	tor2_bk	5
694	1	10.67099	1.25	tor2_bk	0
695	2	10.67295	3.47000000000001	tor2_bk	8
696	3	10.675	5.58	tor2_bk	30
697	5	10.42902	6.78	parent	0
698	13	10.44317	6.78	parent	0
699	11	10.69713	5.36	tor2_bk	30
700	10	10.69913	3.26	tor2_bk	8
701	9	10.70125	1.23999999999999	tor2_bk	0
702	17	10.70324	1.23	tor2_bk	0
703	18	10.70521	3.03	tor2_bk	8
704	19	10.70722	5.44	tor2_bk	30
705	21	10.46128	6.35	parent	0
706	28	10.72724	7.02	tor2_bk	600
707	26	10.73123	4.48999999999999	tor2_bk	15
708	25	10.73323	2.34	tor2_bk	5
709	33	10.73524	2.45	tor2_bk	5
710	34	10.73732	4.45	tor2_bk	15
711	36	10.7413	7.49	tor2_bk	600
712	44	10.75945	7.32	tor2_bk	600
713	42	10.76338	4.59	tor2_bk	15
714	41	10.76546	2.36	tor2_bk	5
715	1	10.99177	1.28	tor2_bk	0
716	2	10.99374	3.92	tor2_bk	8
717	3	10.99583	6.48	tor2_bk	30
718	5	10.74987	7.82	parent	0
719	13	10.76387	7.56	parent	0
720	11	11.01796	6.27	tor2_bk	30
721	10	11.01994	3.47	tor2_bk	8
722	9	11.02193	1.27	tor2_bk	0
723	17	11.02394	1.21	tor2_bk	0
724	18	11.02594	3.35	tor2_bk	8
725	19	11.0279	6.24	tor2_bk	30
726	21	10.78185	7.42	parent	0
727	28	11.04796	8.36	tor2_bk	600
728	26	11.05192	5.22	tor2_bk	15
729	25	11.0539	2.41	tor2_bk	5
730	33	11.05594	2.66	tor2_bk	5
731	34	11.0579	5.26	tor2_bk	15
732	36	11.06191	8.74	tor2_bk	600
733	44	11.0799	8.72	tor2_bk	600
734	42	11.08385	5.28	tor2_bk	15
735	41	11.0858	2.75	tor2_bk	5
736	1	11.31086	1.23	tor2_bk	0
737	2	11.31287	4.27	tor2_bk	8
738	3	11.31485	7.48	tor2_bk	30
739	5	11.06883	8.95	parent	0
740	13	11.08308	8.82	parent	0
741	11	11.33706	7.22	tor2_bk	30
742	10	11.33904	3.93	tor2_bk	8
743	9	11.34099	1.21	tor2_bk	0
744	17	11.34308	1.23	tor2_bk	0
745	18	11.34507	3.83	tor2_bk	8
746	19	11.34709	7.25	tor2_bk	30
747	21	11.10108	8.6	parent	0
748	28	11.36696	10.04	tor2_bk	600
749	26	11.37092	6.06	tor2_bk	15
750	25	11.37293	2.82	tor2_bk	5
751	33	11.37503	2.87	tor2_bk	5
752	34	11.37702	5.93	tor2_bk	15
753	36	11.38103	10.26	tor2_bk	600
754	44	11.39891	10.26	tor2_bk	600
755	42	11.4029	5.98	tor2_bk	15
756	41	11.40493	2.94	tor2_bk	5
757	1	11.63101	1.2	tor2_bk	0
758	2	11.63304	4.78	tor2_bk	8
759	3	11.63505	8.58	tor2_bk	30
760	5	11.389	10.46	parent	0
761	13	11.40307	10.4	parent	0
762	11	11.65706	8.35	tor2_bk	30
763	10	11.65907	4.55	tor2_bk	8
764	9	11.66105	1.34	tor2_bk	0
765	17	11.66304	1.39	tor2_bk	0
766	18	11.66506	4.3	tor2_bk	8
767	19	11.66711	8.49	tor2_bk	30
768	21	11.42106	9.92	parent	0
769	28	11.68691	11.46	tor2_bk	600
770	26	11.69086	6.88999999999999	tor2_bk	15
771	25	11.69294	2.99	tor2_bk	5
772	33	11.69498	3.27	tor2_bk	5
773	34	11.69695	6.92	tor2_bk	15
774	36	11.7011	12.2	tor2_bk	600
775	44	11.71896	12.15	tor2_bk	600
776	42	11.72292	7.03	tor2_bk	15
777	41	11.7249	3.42	tor2_bk	5
778	1	11.95084	1.34	tor2_bk	0
779	2	11.9529	5.46	tor2_bk	8
780	3	11.95487	10.04	tor2_bk	30
781	5	11.70885	12.33	parent	0
782	13	11.72311	12.02	parent	0
783	11	11.97717	9.85	tor2_bk	30
784	10	11.97916	5.06	tor2_bk	8
785	9	11.98116	1.36	tor2_bk	0
786	17	11.98324	1.33000000000001	tor2_bk	0
787	18	11.98525	4.95	tor2_bk	8
788	19	11.9873	9.94	tor2_bk	30
789	21	11.74138	11.73	parent	0
790	28	12.0073	13.66	tor2_bk	600
791	26	12.01137	7.91999999999999	tor2_bk	15
792	25	12.01338	3.46	tor2_bk	5
793	33	12.01537	3.83	tor2_bk	5
794	34	12.01744	8.06	tor2_bk	15
795	36	12.02142	14.27	tor2_bk	600
796	44	12.03923	14.05	tor2_bk	600
797	42	12.0432	8.1	tor2_bk	15
798	41	12.04519	3.78	tor2_bk	5
799	1	12.27081	1.40000000000001	tor2_bk	0
800	2	12.27277	6.14	tor2_bk	8
801	3	12.27474	11.55	tor2_bk	30
802	5	12.02871	14.24	parent	0
803	13	12.04289	14.01	parent	0
804	11	12.29687	11.36	tor2_bk	30
805	10	12.29886	5.8	tor2_bk	8
806	9	12.30086	1.39	tor2_bk	0
807	17	12.30291	1.53	tor2_bk	0
808	18	12.30493	5.78	tor2_bk	8
809	19	12.30696	11.56	tor2_bk	30
810	21	12.06089	13.76	parent	0
811	28	12.32719	16.06	tor2_bk	600
812	26	12.3312	9.13	tor2_bk	15
813	25	12.33327	3.79	tor2_bk	5
814	33	12.33533	4.29	tor2_bk	5
815	34	12.3373	9.29	tor2_bk	15
816	36	12.34124	16.76	tor2_bk	600
817	44	12.35921	16.7	tor2_bk	600
818	42	12.36321	9.38	tor2_bk	15
819	41	12.36526	4.04	tor2_bk	5
820	1	12.59115	1.47000000000001	tor2_bk	0
821	2	12.59317	6.85	tor2_bk	8
822	3	12.59517	13.43	tor2_bk	30
823	5	12.34929	16.56	parent	0
824	13	12.36342	16.27	parent	0
825	11	12.61741	13.26	tor2_bk	30
826	10	12.61937	6.53	tor2_bk	8
827	9	12.62136	1.54	tor2_bk	0
828	17	12.62336	1.5	tor2_bk	0
829	18	12.62532	6.53	tor2_bk	8
830	19	12.62729	13.3	tor2_bk	30
831	21	12.3813	15.92	parent	0
832	28	12.64738	18.47	tor2_bk	600
833	26	12.65136	10.42	tor2_bk	15
834	25	12.65333	4.44	tor2_bk	5
835	33	12.65534	4.79	tor2_bk	5
836	34	12.65736	10.5	tor2_bk	15
837	36	12.66142	19.34	tor2_bk	600
838	44	12.6796	19.36	tor2_bk	600
839	42	12.68366	10.61	tor2_bk	15
840	41	12.68571	4.6	tor2_bk	5
841	1	12.91123	1.52	tor2_bk	0
842	2	12.91329	7.6	tor2_bk	8
843	3	12.91529	15.51	tor2_bk	30
844	5	12.66928	19.17	parent	0
845	13	12.6833	18.72	parent	0
846	11	12.93724	15.3	tor2_bk	30
847	10	12.93925	7.25	tor2_bk	8
848	9	12.94123	1.51	tor2_bk	0
849	17	12.94333	1.48	tor2_bk	0
850	18	12.94535	7.3	tor2_bk	8
851	19	12.94732	15.36	tor2_bk	30
852	21	12.70131	18.38	parent	0
853	28	12.96727	21.59	tor2_bk	600
854	26	12.97125	11.82	tor2_bk	15
855	25	12.97329	4.7	tor2_bk	5
856	33	12.97554	5	tor2_bk	5
857	34	12.97758	11.87	tor2_bk	15
858	36	12.98155	22.58	tor2_bk	600
859	44	12.99956	22.35	tor2_bk	600
860	42	13.00352	12.1	tor2_bk	15
861	41	13.00548	4.97	tor2_bk	5
862	1	13.23145	1.53	tor2_bk	0
863	2	13.2335	8.5	tor2_bk	8
864	3	13.23545	17.74	tor2_bk	30
865	5	12.98942	21.89	parent	0
866	13	13.0035	21.86	parent	0
867	11	13.25745	17.59	tor2_bk	30
868	10	13.25945	8.2	tor2_bk	8
869	9	13.26143	1.43	tor2_bk	0
870	17	13.26343	1.47000000000001	tor2_bk	0
871	18	13.26552	8.28	tor2_bk	8
872	19	13.26748	17.68	tor2_bk	30
873	21	13.02146	21.37	parent	0
874	28	13.28728	25.24	tor2_bk	600
875	26	13.29122	13.4	tor2_bk	15
876	25	13.29322	5.19	tor2_bk	5
877	33	13.2953	5.64	tor2_bk	5
878	34	13.29732	13.54	tor2_bk	15
879	36	13.30143	26.23	tor2_bk	600
880	44	13.31952	26.15	tor2_bk	600
881	42	13.32346	13.76	tor2_bk	15
882	41	13.3255	5.81	tor2_bk	5
883	1	13.55205	1.56	tor2_bk	0
884	2	13.55404	9.62	tor2_bk	8
885	3	13.55603	20.6	tor2_bk	30
886	5	13.31018	25.54	parent	0
887	13	13.32417	24.86	parent	0
888	11	13.57813	20.37	tor2_bk	30
889	10	13.5801	9.18	tor2_bk	8
890	9	13.58207	1.46	tor2_bk	0
891	17	13.58419	1.53	tor2_bk	0
892	18	13.58615	9.21	tor2_bk	8
893	19	13.58815	20.43	tor2_bk	30
894	21	13.34212	24.7	parent	0
895	28	13.60818	29.47	tor2_bk	600
896	26	13.6123	15.25	tor2_bk	15
897	25	13.61429	5.67	tor2_bk	5
898	33	13.61631	6.16999999999999	tor2_bk	5
899	34	13.61828	15.52	tor2_bk	15
900	36	13.62226	30.42	tor2_bk	600
901	44	13.64018	30.29	tor2_bk	600
902	42	13.64414	15.76	tor2_bk	15
903	41	13.64616	6.28	tor2_bk	5
904	1	13.87227	1.62	tor2_bk	0
905	2	13.87429	10.64	tor2_bk	8
906	3	13.87628	23.42	tor2_bk	30
907	5	13.63028	29.24	parent	0
908	13	13.6443	28.89	parent	0
909	11	13.89828	23.54	tor2_bk	30
910	10	13.90025	10.45	tor2_bk	8
911	9	13.90222	1.55	tor2_bk	0
912	17	13.9042	1.62	tor2_bk	0
913	18	13.90619	10.52	tor2_bk	8
914	19	13.90818	23.53	tor2_bk	30
915	21	13.6622	28.5	parent	0
916	28	13.9282	33.95	tor2_bk	600
917	26	13.93219	17.39	tor2_bk	15
918	25	13.93419	6.17	tor2_bk	5
919	33	13.93622	6.73	tor2_bk	5
920	34	13.9382	17.57	tor2_bk	15
921	36	13.94216	35.2	tor2_bk	600
922	44	13.96016	35.29	tor2_bk	600
923	42	13.96411	17.83	tor2_bk	15
924	41	13.96609	6.92	tor2_bk	5
925	1	14.1929	1.7	tor2_bk	0
926	2	14.19493	12.08	tor2_bk	8
927	3	14.1969	27.13	tor2_bk	30
928	5	13.95094	33.84	parent	0
929	13	13.96513	33.6	parent	0
930	11	14.21915	27.11	tor2_bk	30
931	10	14.22115	11.9	tor2_bk	8
932	9	14.22312	1.78	tor2_bk	0
933	17	14.22513	1.77	tor2_bk	0
934	18	14.22712	11.84	tor2_bk	8
935	19	14.22909	27.12	tor2_bk	30
936	21	13.98304	32.99	parent	0
937	28	14.24901	39.48	tor2_bk	600
938	26	14.25309	19.89	tor2_bk	15
939	25	14.25511	7.02	tor2_bk	5
940	33	14.25711	7.68	tor2_bk	5
941	34	14.25918	20.11	tor2_bk	15
942	36	14.26318	40.76	tor2_bk	600
943	44	14.28116	41.07	tor2_bk	600
944	42	14.28519	20.33	tor2_bk	15
945	41	14.2872	7.63	tor2_bk	5
946	1	14.51357	1.71	tor2_bk	0
947	2	14.51558	13.45	tor2_bk	8
948	3	14.51764	31.21	tor2_bk	30
949	5	14.27166	38.81	parent	0
950	13	14.2858	38.42	parent	0
951	11	14.53982	30.96	tor2_bk	30
952	10	14.54178	13.17	tor2_bk	8
953	9	14.54389	1.91999999999999	tor2_bk	0
954	17	14.54599	1.83000000000001	tor2_bk	0
955	18	14.54801	13.2	tor2_bk	8
956	19	14.54998	31.14	tor2_bk	30
957	21	14.30414	37.92	parent	0
958	28	14.57005	45.7	tor2_bk	600
959	26	14.57415	22.41	tor2_bk	15
960	25	14.57617	7.78	tor2_bk	5
961	33	14.57817	8.41999999999999	tor2_bk	5
962	34	14.58012	22.74	tor2_bk	15
963	36	14.58422	47.24	tor2_bk	600
964	44	14.6023	47.24	tor2_bk	600
965	42	14.60629	22.98	tor2_bk	15
966	41	14.60833	8.35	tor2_bk	5
967	1	14.8347	1.71	tor2_bk	0
968	2	14.83672	15.03	tor2_bk	8
969	3	14.83876	35.42	tor2_bk	30
970	5	14.59283	44.55	parent	0
971	13	14.60683	43.81	parent	0
972	11	14.86081	35.37	tor2_bk	30
973	10	14.86281	14.77	tor2_bk	8
974	9	14.86483	1.9	tor2_bk	0
975	17	14.86683	1.88	tor2_bk	0
976	18	14.8688	14.71	tor2_bk	8
977	19	14.8709	35.65	tor2_bk	30
978	21	14.62516	43.76	parent	0
979	28	14.89117	52.52	tor2_bk	600
980	26	14.89518	25.27	tor2_bk	15
981	25	14.89716	8.5	tor2_bk	5
982	33	14.89926	9.32	tor2_bk	5
983	34	14.90127	25.56	tor2_bk	15
984	36	14.90535	53.98	tor2_bk	600
985	44	14.92351	54.44	tor2_bk	600
986	42	14.92749	25.82	tor2_bk	15
987	41	14.92948	9.22	tor2_bk	5
988	1	15.15478	1.7	tor2_bk	0
989	2	15.15673	16.78	tor2_bk	8
990	3	15.15871	40.62	tor2_bk	30
991	5	14.91266	51.04	parent	0
992	13	14.92667	50.33	parent	0
993	11	15.18066	40.47	tor2_bk	30
994	10	15.18264	16.54	tor2_bk	8
995	9	15.18462	2.07	tor2_bk	0
996	17	15.18671	1.97000000000001	tor2_bk	0
997	18	15.18871	16.65	tor2_bk	8
998	19	15.19075	40.78	tor2_bk	30
999	21	14.94473	50.05	parent	0
1000	28	15.2109	60.77	tor2_bk	600
1001	26	15.215	28.7	tor2_bk	15
1002	25	15.21697	9.45	tor2_bk	5
1003	33	15.21897	10.2	tor2_bk	5
1004	34	15.22094	29.01	tor2_bk	15
1005	36	15.2249	62.26	tor2_bk	600
1006	44	15.24286	62.77	tor2_bk	600
1007	42	15.24679	29.22	tor2_bk	15
1008	41	15.24877	10.07	tor2_bk	5
1009	1	15.47494	1.76000000000001	tor2_bk	0
1010	2	15.47699	18.69	tor2_bk	8
1011	3	15.47895	46.13	tor2_bk	30
1012	5	15.23295	57.75	parent	0
1013	13	15.24705	57.33	parent	0
1014	11	15.50105	46.05	tor2_bk	30
1015	10	15.50305	18.32	tor2_bk	8
1016	9	15.50505	1.98	tor2_bk	0
1017	17	15.50714	2.09	tor2_bk	0
1018	18	15.50915	18.39	tor2_bk	8
1019	19	15.51114	46.37	tor2_bk	30
1020	21	15.26511	56.92	parent	0
1021	28	15.53134	69.77	tor2_bk	600
1022	26	15.53531	32.05	tor2_bk	15
1023	25	15.5373	10.41	tor2_bk	5
1024	33	15.5393	11.23	tor2_bk	5
1025	34	15.5413	32.52	tor2_bk	15
1026	36	15.54522	71.31	tor2_bk	600
1027	44	15.56337	71.75	tor2_bk	600
1028	42	15.56735	32.86	tor2_bk	15
1029	41	15.56932	11.09	tor2_bk	5
1030	1	15.79465	1.82	tor2_bk	0
1031	2	15.79663	20.7	tor2_bk	8
1032	3	15.79863	52.76	tor2_bk	30
1033	5	15.55262	66.32	parent	0
1034	13	15.56675	65.27	parent	0
1035	11	15.82071	52.19	tor2_bk	30
1036	10	15.82268	20.38	tor2_bk	8
1037	9	15.82467	1.96	tor2_bk	0
1038	17	15.82675	2.09	tor2_bk	0
1039	18	15.82877	20.5	tor2_bk	8
1040	19	15.83075	52.66	tor2_bk	30
1041	21	15.58467	64.91	parent	0
1042	28	15.85063	78.08	tor2_bk	600
1043	26	15.85463	35.93	tor2_bk	15
1044	25	15.85665	11.2	tor2_bk	5
1045	33	15.85877	12.34	tor2_bk	5
1046	34	15.86076	36.28	tor2_bk	15
1047	36	15.86471	80.16	tor2_bk	600
1048	44	15.8827	80.47	tor2_bk	600
1049	42	15.88673	37.06	tor2_bk	15
1050	41	15.88876	12.19	tor2_bk	5
1051	1	16.11444	1.76000000000001	tor2_bk	0
1052	2	16.11646	22.9	tor2_bk	8
1053	3	16.11847	59.68	tor2_bk	30
1054	5	15.87246	74.65	parent	0
1055	13	15.88648	73.85	parent	0
1056	11	16.14051	59.49	tor2_bk	30
1057	10	16.14251	22.75	tor2_bk	8
1058	9	16.1445	1.96	tor2_bk	0
1059	17	16.14654	1.98	tor2_bk	0
1060	18	16.14855	22.69	tor2_bk	8
1061	19	16.15059	59.52	tor2_bk	30
1062	21	15.90465	73.5	parent	0
1063	28	16.17071	86.87	tor2_bk	600
1064	26	16.17478	40.35	tor2_bk	15
1065	25	16.1768	12.41	tor2_bk	5
1066	33	16.17892	13.54	tor2_bk	5
1067	34	16.18092	40.71	tor2_bk	15
1068	36	16.18488	88.15	tor2_bk	600
1069	44	16.20314	89.1	tor2_bk	600
1070	42	16.20708	41.63	tor2_bk	15
1071	41	16.20908	13.29	tor2_bk	5
1072	1	16.43508	2.03	tor2_bk	0
1073	2	16.43711	25.6	tor2_bk	8
1074	3	16.43912	67.17	tor2_bk	30
1075	5	16.19311	83.28	parent	0
1076	13	16.20741	83.12	parent	0
1077	11	16.46141	67.31	tor2_bk	30
1078	10	16.4634	25.48	tor2_bk	8
1079	9	16.46549	2.26	tor2_bk	0
1080	17	16.46752	2.22000000000001	tor2_bk	0
1081	18	16.46961	25.38	tor2_bk	8
1082	19	16.47159	67.28	tor2_bk	30
1083	21	16.22553	82.48	parent	0
1084	28	16.4918	92	tor2_bk	600
1085	26	16.49593	45.4	tor2_bk	15
1086	25	16.49792	13.55	tor2_bk	5
1087	33	16.49995	14.91	tor2_bk	5
1088	34	16.50194	45.68	tor2_bk	15
1089	36	16.50591	93.05	tor2_bk	600
1090	44	16.52396	94.07	tor2_bk	600
1091	42	16.52794	46.7	tor2_bk	15
1092	41	16.5299	14.61	tor2_bk	5
1093	1	16.75571	1.89	tor2_bk	0
1094	2	16.75776	28.11	tor2_bk	8
1095	3	16.75974	75.17	tor2_bk	30
1096	5	16.51376	90.69	parent	0
1097	13	16.52782	90.38	parent	0
1098	11	16.7818	75.15	tor2_bk	30
1099	10	16.78377	27.85	tor2_bk	8
1100	9	16.78577	2.19	tor2_bk	0
1101	17	16.78777	2.13	tor2_bk	0
1102	18	16.7898	27.96	tor2_bk	8
1103	19	16.7918	75.15	tor2_bk	30
1104	21	16.5458	90.42	parent	0
1105	28	16.81165	93.86	tor2_bk	600
1106	26	16.81561	50.8	tor2_bk	15
1107	25	16.81773	14.65	tor2_bk	5
1108	33	16.81986	16.36	tor2_bk	5
1109	34	16.82183	51.03	tor2_bk	15
1110	36	16.82593	94.83	tor2_bk	600
1111	44	16.84393	95.42	tor2_bk	600
1112	42	16.84788	51.9	tor2_bk	15
1113	41	16.84989	15.97	tor2_bk	5
1114	1	17.07547	2.02	tor2_bk	0
1115	2	17.07751	31.13	tor2_bk	8
1116	3	17.0795	82.95	tor2_bk	30
1117	5	16.83348	94.81	parent	0
1118	13	16.84754	95.06	parent	0
1119	11	17.10156	82.38	tor2_bk	30
1120	10	17.10356	30.87	tor2_bk	8
1121	9	17.10555	2.26	tor2_bk	0
1122	17	17.10753	2.18	tor2_bk	0
1123	18	17.10964	30.95	tor2_bk	8
1124	19	17.11161	83.05	tor2_bk	30
1125	21	16.86555	94.8	parent	0
1126	28	17.13157	92.71	tor2_bk	600
1127	26	17.13552	56.44	tor2_bk	15
1128	25	17.13751	16.19	tor2_bk	5
1129	33	17.13952	18.04	tor2_bk	5
1130	34	17.14156	56.69	tor2_bk	15
1131	36	17.14557	93.51	tor2_bk	600
1132	44	17.16358	94.02	tor2_bk	600
1133	42	17.16753	58.23	tor2_bk	15
1134	41	17.1695	17.47	tor2_bk	5
1135	1	17.39552	1.92	tor2_bk	0
1136	2	17.39751	34.17	tor2_bk	8
1137	3	17.39948	88.04	tor2_bk	30
1138	5	17.15343	90.89	parent	0
1139	13	17.1674	91.99	parent	0
1140	11	17.42148	87.97	tor2_bk	30
1141	10	17.42347	33.94	tor2_bk	8
1142	9	17.42557	2.05	tor2_bk	0
1143	17	17.42757	2.15000000000001	tor2_bk	0
1144	18	17.42957	34.3	tor2_bk	8
1145	19	17.43153	88.63	tor2_bk	30
1146	21	17.18549	92.75	parent	0
1147	28	17.45151	91.92	tor2_bk	600
1148	26	17.45547	62.9	tor2_bk	15
1149	25	17.45746	17.57	tor2_bk	5
1150	33	17.45946	19.76	tor2_bk	5
1151	34	17.46144	63.19	tor2_bk	15
1152	36	17.46546	93.09	tor2_bk	600
1153	44	17.48351	93.49	tor2_bk	600
1154	42	17.48754	64.63	tor2_bk	15
1155	41	17.48956	18.85	tor2_bk	5
1156	1	17.71556	1.99	tor2_bk	0
1157	2	17.71755	37.74	tor2_bk	8
1158	3	17.71961	86.19	tor2_bk	30
1159	5	17.47359	88.98	parent	0
1160	13	17.48762	89.55	parent	0
1161	11	17.74171	86.58	tor2_bk	30
1162	10	17.7437	37.44	tor2_bk	8
1163	9	17.7457	2.04	tor2_bk	0
1164	17	17.74769	2.09	tor2_bk	0
1165	18	17.74972	37.64	tor2_bk	8
1166	19	17.75186	86.92	tor2_bk	30
1167	21	17.50582	89.74	parent	0
1168	28	17.77177	92.3	tor2_bk	600
1169	26	17.77574	69.63	tor2_bk	15
1170	25	17.77771	19.01	tor2_bk	5
1171	33	17.7797	21.55	tor2_bk	5
1172	34	17.78174	69.94	tor2_bk	15
1173	36	17.78592	93.34	tor2_bk	600
1174	44	17.80393	93.87	tor2_bk	600
1175	42	17.80789	71.43	tor2_bk	15
1176	41	17.80987	20.51	tor2_bk	5
1177	1	18.03576	1.99	tor2_bk	0
1178	2	18.03775	41.54	tor2_bk	8
1179	3	18.03978	86.04	tor2_bk	30
1180	5	17.79381	87.76	parent	0
1181	13	17.80782	88.82	parent	0
1182	11	18.06178	85.99	tor2_bk	30
1183	10	18.06378	41.58	tor2_bk	8
1184	9	18.06577	2.16	tor2_bk	0
1185	17	18.06777	2.13	tor2_bk	0
1186	18	18.06977	41.62	tor2_bk	8
1187	19	18.07178	86.41	tor2_bk	30
1188	21	17.82574	88.91	parent	0
1189	28	18.09184	92.63	tor2_bk	600
1190	26	18.09583	76.49	tor2_bk	15
1191	25	18.09784	20.77	tor2_bk	5
1192	33	18.09988	23.33	tor2_bk	5
1193	34	18.10202	76.6	tor2_bk	15
1194	36	18.10597	94.13	tor2_bk	600
1195	44	18.12398	94.43	tor2_bk	600
1196	42	18.12792	78.1	tor2_bk	15
1197	41	18.13003	22.44	tor2_bk	5
1198	1	18.35586	2.05	tor2_bk	0
1199	2	18.35791	45.79	tor2_bk	8
1200	3	18.35994	86.93	tor2_bk	30
1201	5	18.11388	87.86	parent	0
1202	13	18.12815	88.37	parent	0
1203	11	18.3822	87.04	tor2_bk	30
1204	10	18.38418	45.55	tor2_bk	8
1205	9	18.38625	2.14	tor2_bk	0
1206	17	18.3883	2.13	tor2_bk	0
1207	18	18.39029	45.79	tor2_bk	8
1208	19	18.39228	87.36	tor2_bk	30
1209	21	18.14623	88.68	parent	0
1210	28	18.41229	94.01	tor2_bk	600
1211	26	18.41633	82.4	tor2_bk	15
1212	25	18.41832	22.68	tor2_bk	5
1213	33	18.42035	25.26	tor2_bk	5
1214	34	18.42242	82.4	tor2_bk	15
1215	36	18.42643	95.24	tor2_bk	600
1216	44	18.44425	95.94	tor2_bk	600
1217	42	18.44821	83.42	tor2_bk	15
1218	41	18.45031	24.28	tor2_bk	5
1219	1	18.67624	2.05	tor2_bk	0
1220	2	18.67822	50.32	tor2_bk	8
1221	3	18.6803	88.34	tor2_bk	30
1222	5	18.43432	88.36	parent	0
1223	13	18.44858	88.93	parent	0
1224	11	18.70264	88.56	tor2_bk	30
1225	10	18.70462	50.02	tor2_bk	8
1226	9	18.7066	2.13	tor2_bk	0
1227	17	18.70864	2.24	tor2_bk	0
1228	18	18.71063	50.27	tor2_bk	8
1229	19	18.71266	88.8	tor2_bk	30
1230	21	18.46672	89.15	parent	0
1231	28	18.73268	95.91	tor2_bk	600
1232	26	18.73668	81.6	tor2_bk	15
1233	25	18.73867	24.45	tor2_bk	5
1234	33	18.74066	27.44	tor2_bk	5
1235	34	18.74273	81.7	tor2_bk	15
1236	36	18.74675	96.53	tor2_bk	600
1237	44	18.76483	97.11	tor2_bk	600
1238	42	18.76879	82.13	tor2_bk	15
1239	41	18.7708	26.32	tor2_bk	5
1240	1	18.99625	2.12	tor2_bk	0
1241	2	18.99821	54.99	tor2_bk	8
1242	3	19.00025	90.26	tor2_bk	30
1243	5	18.75429	88.9	parent	0
1244	13	18.76829	89.47	parent	0
1245	11	19.02224	90.13	tor2_bk	30
1246	10	19.02423	55.1	tor2_bk	8
1247	9	19.02622	2.26	tor2_bk	0
1248	17	19.02824	2.38	tor2_bk	0
1249	18	19.0302	55.28	tor2_bk	8
1250	19	19.03219	90.42	tor2_bk	30
1251	21	18.78619	89.24	parent	0
1252	28	19.05235	96.67	tor2_bk	600
1253	26	19.05631	81.23	tor2_bk	15
1254	25	19.0583	26.55	tor2_bk	5
1255	33	19.06029	29.82	tor2_bk	5
1256	34	19.06231	81.46	tor2_bk	15
1257	36	19.06627	97.54	tor2_bk	600
1258	44	19.0842	98.78	tor2_bk	600
1259	42	19.0882	82.14	tor2_bk	15
1260	41	19.09016	28.46	tor2_bk	5
1261	1	19.31592	2.02	tor2_bk	0
1262	2	19.31788	59.99	tor2_bk	8
1263	3	19.31993	91.67	tor2_bk	30
1264	5	19.07396	89.32	parent	0
1265	13	19.08794	89.85	parent	0
1266	11	19.34189	91.88	tor2_bk	30
1267	10	19.34389	60.23	tor2_bk	8
1268	9	19.34587	2.36	tor2_bk	0
1269	17	19.3479	2.38	tor2_bk	0
1270	18	19.34991	60.65	tor2_bk	8
1271	19	19.35192	91.66	tor2_bk	30
1272	21	19.10595	90.21	parent	0
1273	28	19.37192	98.12	tor2_bk	600
1274	26	19.3759	82.78	tor2_bk	15
1275	25	19.37789	28.78	tor2_bk	5
1276	33	19.38004	32.41	tor2_bk	5
1277	34	19.38201	82.81	tor2_bk	15
1278	36	19.38597	98.96	tor2_bk	600
1279	44	19.4038	99.9	tor2_bk	600
1280	42	19.40786	83.74	tor2_bk	15
1281	41	19.40986	30.77	tor2_bk	5
1282	1	19.63622	2.14	tor2_bk	0
1283	2	19.63825	65.34	tor2_bk	8
1284	3	19.64025	92.98	tor2_bk	30
1285	5	19.39438	89.56	parent	0
1286	13	19.40843	90.53	parent	0
1287	11	19.66253	92.84	tor2_bk	30
1288	10	19.66453	65.34	tor2_bk	8
1289	9	19.66651	2.36	tor2_bk	0
1290	17	19.6685	2.3	tor2_bk	0
1291	18	19.67046	65.99	tor2_bk	8
1292	19	19.67245	92.76	tor2_bk	30
1293	21	19.4264	90.41	parent	0
1294	28	19.69241	98.73	tor2_bk	600
1295	26	19.69638	83.98	tor2_bk	15
1296	25	19.69836	31.02	tor2_bk	5
1297	33	19.70035	35.1	tor2_bk	5
1298	34	19.70233	84.09	tor2_bk	15
1299	36	19.70631	99.54	tor2_bk	600
1300	44	19.7244	99.87	tor2_bk	600
1301	42	19.72836	85.14	tor2_bk	15
1302	41	19.73033	33.3	tor2_bk	5
1303	1	19.95637	2.2	tor2_bk	0
1304	2	19.9584	70.89	tor2_bk	8
1305	3	19.96052	93.39	tor2_bk	30
1306	5	19.71465	90.18	parent	0
1307	13	19.72871	90.73	parent	0
1308	11	19.98275	93.6	tor2_bk	30
1309	10	19.98475	70.9	tor2_bk	8
1310	9	19.98677	2.37	tor2_bk	0
1311	17	19.98875	2.29000000000001	tor2_bk	0
1312	18	19.99085	71.47	tor2_bk	8
1313	19	19.99285	94.17	tor2_bk	30
1314	21	19.74681	91.04	parent	0
1315	28	20.01281	99.14	tor2_bk	600
1316	26	20.01694	85.65	tor2_bk	15
1317	25	20.01892	33.57	tor2_bk	5
1318	33	20.02102	38.11	tor2_bk	5
1319	34	20.02302	85.78	tor2_bk	15
1320	36	20.02698	99.45	tor2_bk	600
1321	44	20.04498	100.52	tor2_bk	600
1322	42	20.04893	86.65	tor2_bk	15
1323	41	20.0509	36	tor2_bk	5
1324	1	20.27633	2.36	tor2_bk	0
1325	2	20.27831	74.91	tor2_bk	8
1326	3	20.28026	93.77	tor2_bk	30
1327	5	20.03419	90.74	parent	0
1328	13	20.04827	91.45	parent	0
1329	11	20.30227	94.25	tor2_bk	30
1330	10	20.30424	74.69	tor2_bk	8
1331	9	20.30624	2.51	tor2_bk	0
1332	17	20.30824	2.54000000000001	tor2_bk	0
1333	18	20.31028	75.5	tor2_bk	8
1334	19	20.3123	94.65	tor2_bk	30
1335	21	20.06627	91.66	parent	0
1336	28	20.33247	99	tor2_bk	600
1337	26	20.33646	87.36	tor2_bk	15
1338	25	20.33844	36.62	tor2_bk	5
1339	33	20.34049	41.07	tor2_bk	5
1340	34	20.34247	87.26	tor2_bk	15
1341	36	20.3466	99.31	tor2_bk	600
1342	44	20.36443	99.87	tor2_bk	600
1343	42	20.36841	88.48	tor2_bk	15
1344	41	20.37039	38.91	tor2_bk	5
1345	1	20.59625	2.3	tor2_bk	0
1346	2	20.59827	73.8	tor2_bk	8
1347	3	20.60036	94.37	tor2_bk	30
1348	5	20.35437	90.87	parent	0
1349	13	20.36832	91.74	parent	0
1350	11	20.62226	94.07	tor2_bk	30
1351	10	20.62425	73.72	tor2_bk	8
1352	9	20.62623	2.26	tor2_bk	0
1353	17	20.62832	2.42	tor2_bk	0
1354	18	20.63037	74.54	tor2_bk	8
1355	19	20.63245	94.65	tor2_bk	30
1356	21	20.38642	91.63	parent	0
1357	28	20.65247	98.47	tor2_bk	600
1358	26	20.65642	88.11	tor2_bk	15
1359	25	20.65855	39.14	tor2_bk	5
1360	33	20.6606	44.17	tor2_bk	5
1361	34	20.66264	88.27	tor2_bk	15
1362	36	20.66671	99.56	tor2_bk	600
1363	44	20.68465	100.34	tor2_bk	600
1364	42	20.68868	89.47	tor2_bk	15
1365	41	20.69076	41.77	tor2_bk	5
1366	1	20.91635	2.05	tor2_bk	0
1367	2	20.91838	75.08	tor2_bk	8
1368	3	20.92043	94.46	tor2_bk	30
1369	5	20.67439	90.65	parent	0
1370	13	20.68853	91.69	parent	0
1371	11	20.94263	94.41	tor2_bk	30
1372	10	20.94463	74.86	tor2_bk	8
1373	9	20.94661	2.36	tor2_bk	0
1374	17	20.94873	2.38	tor2_bk	0
1375	18	20.95071	75.71	tor2_bk	8
1376	19	20.95269	94.64	tor2_bk	30
1377	21	20.70666	92.1	parent	0
1378	28	20.97262	98.47	tor2_bk	600
1379	26	20.97656	88.55	tor2_bk	15
1380	25	20.97853	41.93	tor2_bk	5
1381	33	20.98059	47.32	tor2_bk	5
1382	34	20.98256	89.12	tor2_bk	15
1383	36	20.98658	99.22	tor2_bk	600
1384	44	21.0047	100.2	tor2_bk	600
1385	42	21.00866	89.88	tor2_bk	15
1386	41	21.01068	44.77	tor2_bk	5
1387	1	21.23614	2.23	tor2_bk	0
1388	2	21.23821	76.69	tor2_bk	8
1389	3	21.24023	94.99	tor2_bk	30
1390	5	20.99423	91.34	parent	0
1391	13	21.0083	91.74	parent	0
1392	11	21.26227	95.03	tor2_bk	30
1393	10	21.26425	76.37	tor2_bk	8
1394	9	21.26625	2.46	tor2_bk	0
1395	17	21.26822	2.42	tor2_bk	0
1396	18	21.27019	77.28	tor2_bk	8
1397	19	21.27217	95.4	tor2_bk	30
1398	21	21.02617	92.18	parent	0
1399	28	21.29226	98.67	tor2_bk	600
1400	26	21.29624	89.32	tor2_bk	15
1401	25	21.29821	44.72	tor2_bk	5
1402	33	21.30032	50.25	tor2_bk	5
1403	34	21.30231	89.44	tor2_bk	15
1404	36	21.30627	99.06	tor2_bk	600
1405	44	21.32439	99.97	tor2_bk	600
1406	42	21.32834	90.47	tor2_bk	15
1407	41	21.33033	47.82	tor2_bk	5
1408	1	21.55547	2.24	tor2_bk	0
1409	2	21.55746	78.02	tor2_bk	8
1410	3	21.55947	95.41	tor2_bk	30
1411	5	21.31367	91.61	parent	0
1412	13	21.32757	92.08	parent	0
1413	11	21.58161	95.74	tor2_bk	30
1414	10	21.58363	78.13	tor2_bk	8
1415	9	21.58565	2.6	tor2_bk	0
1416	17	21.5878	2.54000000000001	tor2_bk	0
1417	18	21.58978	79.16	tor2_bk	8
1418	19	21.59176	96.44	tor2_bk	30
1419	21	21.34575	92.6	parent	0
1420	28	21.61172	98.88	tor2_bk	600
1421	26	21.61567	90.17	tor2_bk	15
1422	25	21.61765	47.99	tor2_bk	5
1423	33	21.61973	53.76	tor2_bk	5
1424	34	21.62174	90.81	tor2_bk	15
1425	36	21.62573	99.71	tor2_bk	600
1426	44	21.64361	100.12	tor2_bk	600
1427	42	21.64769	91.66	tor2_bk	15
1428	41	21.64968	51.21	tor2_bk	5
1429	1	21.87619	2.24	tor2_bk	0
1430	2	21.87824	79.59	tor2_bk	8
1431	3	21.88026	96.3	tor2_bk	30
1432	5	21.63426	91.6	parent	0
1433	13	21.64826	91.99	parent	0
1434	11	21.90225	96.12	tor2_bk	30
1435	10	21.90424	79.24	tor2_bk	8
1436	9	21.90622	2.6	tor2_bk	0
1437	17	21.90822	2.63	tor2_bk	0
1438	18	21.9102	80.26	tor2_bk	8
1439	19	21.91218	96.56	tor2_bk	30
1440	21	21.66626	92.56	parent	0
1441	28	21.93223	98.96	tor2_bk	600
1442	26	21.93633	91.05	tor2_bk	15
1443	25	21.93832	51.07	tor2_bk	5
1444	33	21.94049	57.06	tor2_bk	5
1445	34	21.94255	90.87	tor2_bk	15
1446	36	21.94649	99.45	tor2_bk	600
1447	44	21.9645	100.34	tor2_bk	600
1448	42	21.96861	92.13	tor2_bk	15
1449	41	21.97058	54.55	tor2_bk	5
1450	1	22.19652	2.26000000000001	tor2_bk	0
1451	2	22.19852	80.27	tor2_bk	8
1452	3	22.20046	96.98	tor2_bk	30
1453	5	21.95446	92.19	parent	0
1454	13	21.96843	92.63	parent	0
1455	11	22.22246	96.6	tor2_bk	30
1456	10	22.22444	80.47	tor2_bk	8
1457	9	22.22646	2.48	tor2_bk	0
1458	17	22.22846	2.62	tor2_bk	0
1459	18	22.23044	81.26	tor2_bk	8
1460	19	22.23243	97.09	tor2_bk	30
1461	21	21.98642	92.71	parent	0
1462	28	22.25234	98.91	tor2_bk	600
1463	26	22.25643	91.97	tor2_bk	15
1464	25	22.25843	54.61	tor2_bk	5
1465	33	22.26045	61.01	tor2_bk	5
1466	34	22.26243	91.95	tor2_bk	15
1467	36	22.26637	100.27	tor2_bk	600
1468	44	22.2843	100.76	tor2_bk	600
1469	42	22.28841	93.2	tor2_bk	15
1470	41	22.29041	57.84	tor2_bk	5
1471	1	22.51641	2.21	tor2_bk	0
1472	2	22.51842	80.66	tor2_bk	8
1473	3	22.52044	96.9	tor2_bk	30
1474	5	22.27463	92.08	parent	0
1475	13	22.28861	92.64	parent	0
1476	11	22.54258	97.15	tor2_bk	30
1477	10	22.54456	81.08	tor2_bk	8
1478	9	22.54655	2.34	tor2_bk	0
1479	17	22.54857	2.51000000000001	tor2_bk	0
1480	18	22.55054	81.81	tor2_bk	8
1481	19	22.55254	97.23	tor2_bk	30
1482	21	22.30664	92.63	parent	0
1483	28	22.57283	99.47	tor2_bk	600
1484	26	22.57679	92.41	tor2_bk	15
1485	25	22.57877	57.64	tor2_bk	5
1486	33	22.5808	64.56	tor2_bk	5
1487	34	22.58282	92.6	tor2_bk	15
1488	36	22.58684	100.38	tor2_bk	600
1489	44	22.60471	101.33	tor2_bk	600
1490	42	22.60866	93.71	tor2_bk	15
1491	41	22.61065	61.39	tor2_bk	5
1492	1	22.83643	2.2	tor2_bk	0
1493	2	22.83846	81.73	tor2_bk	8
1494	3	22.84046	98.56	tor2_bk	30
1495	5	22.59441	92.25	parent	0
1496	13	22.60841	92.76	parent	0
1497	11	22.86238	97.84	tor2_bk	30
1498	10	22.86434	81.59	tor2_bk	8
1499	9	22.86634	2.45	tor2_bk	0
1500	17	22.86834	2.53	tor2_bk	0
1501	18	22.8703	82.5	tor2_bk	8
1502	19	22.87228	98.57	tor2_bk	30
1503	21	22.62635	93.12	parent	0
1504	28	22.89248	99.83	tor2_bk	600
1505	26	22.89644	93.49	tor2_bk	15
1506	25	22.89846	61.39	tor2_bk	5
1507	33	22.90061	68.54	tor2_bk	5
1508	34	22.90258	93.69	tor2_bk	15
1509	36	22.9066	100.92	tor2_bk	600
1510	44	22.92482	101.17	tor2_bk	600
1511	42	22.92875	94.66	tor2_bk	15
1512	41	22.93071	65.1	tor2_bk	5
1513	1	23.15622	2.23	tor2_bk	0
1514	2	23.15824	82.19	tor2_bk	8
1515	3	23.16028	98.86	tor2_bk	30
1516	5	22.91425	92.85	parent	0
1517	13	22.92813	93.34	parent	0
1518	11	23.1822	98.55	tor2_bk	30
1519	10	23.18419	82.53	tor2_bk	8
1520	9	23.18625	2.54	tor2_bk	0
1521	17	23.18851	2.66	tor2_bk	0
1522	18	23.19056	83.23	tor2_bk	8
1523	19	23.19257	99.24	tor2_bk	30
1524	21	22.94655	94.07	parent	0
1525	28	23.21249	100.27	tor2_bk	600
1526	26	23.21643	94.51	tor2_bk	15
1527	25	23.21841	65.03	tor2_bk	5
1528	33	23.22055	72.57	tor2_bk	5
1529	34	23.22251	94.64	tor2_bk	15
1530	36	23.22651	100.73	tor2_bk	600
1531	44	23.24469	101.69	tor2_bk	600
1532	42	23.24877	96	tor2_bk	15
1533	41	23.25075	68.71	tor2_bk	5
1534	1	23.47666	2.54000000000001	tor2_bk	0
1535	2	23.47869	83.45	tor2_bk	8
1536	3	23.48074	99.87	tor2_bk	30
1537	5	23.23471	93.13	parent	0
1538	13	23.24876	93.82	parent	0
1539	11	23.50269	100.08	tor2_bk	30
1540	10	23.5047	83.54	tor2_bk	8
1541	9	23.50668	2.61	tor2_bk	0
1542	17	23.50869	2.68	tor2_bk	0
1543	18	23.51065	84.58	tor2_bk	8
1544	19	23.51262	100.56	tor2_bk	30
1545	21	23.26672	93.89	parent	0
1546	28	23.53271	100.47	tor2_bk	600
1547	26	23.53673	95.67	tor2_bk	15
1548	25	23.53873	68.85	tor2_bk	5
1549	33	23.54076	76.34	tor2_bk	5
1550	34	23.54285	95.64	tor2_bk	15
1551	36	23.54692	101.52	tor2_bk	600
1552	44	23.56484	102.7	tor2_bk	600
1553	42	23.56884	97.54	tor2_bk	15
1554	41	23.57081	72.38	tor2_bk	5
1555	1	23.79708	2.35	tor2_bk	0
1556	2	23.79905	84.4	tor2_bk	8
1557	3	23.80103	100.85	tor2_bk	30
1558	5	23.55503	93.86	parent	0
1559	13	23.56921	94.32	parent	0
1560	11	23.8232	100.88	tor2_bk	30
1561	10	23.82518	84.46	tor2_bk	8
1562	9	23.82716	2.55	tor2_bk	0
1563	17	23.82926	2.68	tor2_bk	0
1564	18	23.83122	85.17	tor2_bk	8
1565	19	23.8332	101.42	tor2_bk	30
1566	21	23.5872	94.58	parent	0
1567	28	23.85313	101.12	tor2_bk	600
1568	26	23.85713	96.81	tor2_bk	15
1569	25	23.85914	71.92	tor2_bk	5
1570	33	23.86124	76.88	tor2_bk	5
1571	34	23.86321	97.13	tor2_bk	15
1572	36	23.86716	102.14	tor2_bk	600
1573	44	23.88513	102.96	tor2_bk	600
1574	42	23.88908	98.4	tor2_bk	15
1575	41	23.89107	73.1	tor2_bk	5
1576	1	24.1173	2.45	tor2_bk	0
1577	2	24.11926	85.22	tor2_bk	8
1578	3	24.12123	101.86	tor2_bk	30
1579	5	23.87532	94.43	parent	0
1580	13	23.88939	94.58	parent	0
1581	11	24.14337	101.87	tor2_bk	30
1582	10	24.14537	84.78	tor2_bk	8
1583	9	24.14736	2.55	tor2_bk	0
1584	17	24.14934	2.68	tor2_bk	0
1585	18	24.15132	86.02	tor2_bk	8
1586	19	24.15332	102.61	tor2_bk	30
1587	21	23.90745	95.16	parent	0
1588	28	24.17348	101.75	tor2_bk	600
1589	26	24.17755	98.22	tor2_bk	15
1590	25	24.17957	72.48	tor2_bk	5
1591	33	24.18156	77.55	tor2_bk	5
1592	34	24.18365	98.39	tor2_bk	15
1593	36	24.18762	102.53	tor2_bk	600
1594	44	24.2056	103.21	tor2_bk	600
1595	42	24.20953	99.71	tor2_bk	15
1596	41	24.21157	73.91	tor2_bk	5
1597	1	24.43769	2.33000000000001	tor2_bk	0
1598	2	24.43972	85.92	tor2_bk	8
1599	3	24.44172	102.89	tor2_bk	30
1600	5	24.19571	94.79	parent	0
1601	13	24.20964	94.74	parent	0
1602	11	24.46371	102.8	tor2_bk	30
1603	10	24.46568	85.59	tor2_bk	8
1604	9	24.46769	2.63	tor2_bk	0
1605	17	24.46968	2.57	tor2_bk	0
1606	18	24.47164	86.85	tor2_bk	8
1607	19	24.4736	103.25	tor2_bk	30
1608	21	24.22756	94.96	parent	0
1609	28	24.49347	102.02	tor2_bk	600
1610	26	24.49745	99.02	tor2_bk	15
1611	25	24.49947	72.87	tor2_bk	5
1612	33	24.50151	78.89	tor2_bk	5
1613	34	24.50364	99.48	tor2_bk	15
1614	36	24.50761	103.35	tor2_bk	600
1615	44	24.52582	103.69	tor2_bk	600
1616	42	24.52984	100.87	tor2_bk	15
1617	41	24.53194	74.72	tor2_bk	5
1618	1	24.75792	2.35	tor2_bk	0
1619	2	24.75989	86.73	tor2_bk	8
1620	3	24.7619	103.84	tor2_bk	30
1621	5	24.51603	95.33	parent	0
1622	13	24.53008	95.29	parent	0
1623	11	24.78408	103.48	tor2_bk	30
1624	10	24.78609	86.74	tor2_bk	8
1625	9	24.78804	2.26	tor2_bk	0
1626	17	24.79003	2.38	tor2_bk	0
1627	18	24.792	87.53	tor2_bk	8
1628	19	24.79397	103.25	tor2_bk	30
1629	21	24.54806	95.61	parent	0
1630	28	24.81397	102.41	tor2_bk	600
1631	26	24.81807	99.86	tor2_bk	15
1632	25	24.82006	73.65	tor2_bk	5
1633	33	24.82206	79.57	tor2_bk	5
1634	34	24.82415	100.43	tor2_bk	15
1635	36	24.8281	102.93	tor2_bk	600
1636	44	24.8462	103.75	tor2_bk	600
1637	42	24.85014	101.8	tor2_bk	15
1638	41	24.85211	75.67	tor2_bk	5
1639	1	25.07819	2.11	tor2_bk	0
1640	2	25.08024	87.08	tor2_bk	8
1641	3	25.08223	103.85	tor2_bk	30
1642	5	24.83634	95.05	parent	0
1643	13	24.85037	94.68	parent	0
1644	11	25.10431	104	tor2_bk	30
1645	10	25.10638	87.04	tor2_bk	8
1646	9	25.10841	2.05	tor2_bk	0
1647	17	25.1104	2.29000000000001	tor2_bk	0
1648	18	25.1124	88.15	tor2_bk	8
1649	19	25.1144	104.11	tor2_bk	30
1650	21	24.8684	95.55	parent	0
1651	28	25.1345	102.53	tor2_bk	600
1652	26	25.13849	101.47	tor2_bk	15
1653	25	25.1406	74.59	tor2_bk	5
1654	33	25.14275	80.42	tor2_bk	5
1655	34	25.14474	101.76	tor2_bk	15
1656	36	25.14871	103.8	tor2_bk	600
1657	44	25.16668	104.55	tor2_bk	600
1658	42	25.17067	103.17	tor2_bk	15
1659	41	25.17276	76.07	tor2_bk	5
1660	1	25.39939	2.08000000000001	tor2_bk	0
1661	2	25.40146	88.72	tor2_bk	8
1662	3	25.40348	105.27	tor2_bk	30
1663	5	25.15753	95.67	parent	0
1664	13	25.1717	95.87	parent	0
1665	11	25.42566	105.11	tor2_bk	30
1666	10	25.42767	88.8	tor2_bk	8
1667	9	25.42969	2.22	tor2_bk	0
1668	17	25.43168	2.38	tor2_bk	0
1669	18	25.43377	89.68	tor2_bk	8
1670	19	25.43576	105.82	tor2_bk	30
1671	21	25.18973	95.98	parent	0
1672	28	25.45572	103.17	tor2_bk	600
1673	26	25.45975	102.95	tor2_bk	15
1674	25	25.46176	75.47	tor2_bk	5
1675	33	25.46383	81.18	tor2_bk	5
1676	34	25.46582	102.86	tor2_bk	15
1677	36	25.46979	104.6	tor2_bk	600
1678	44	25.48783	105.06	tor2_bk	600
1679	42	25.49179	104.22	tor2_bk	15
1680	41	25.49381	76.88	tor2_bk	5
1681	1	25.71975	2.18	tor2_bk	0
1682	2	25.72175	89.91	tor2_bk	8
1683	3	25.72378	106.1	tor2_bk	30
1684	5	25.47789	96.34	parent	0
1685	13	25.49205	95.96	parent	0
1686	11	25.74608	106.24	tor2_bk	30
1687	10	25.74813	90.31	tor2_bk	8
1688	9	25.75014	2.16999999999999	tor2_bk	0
1689	17	25.75218	2.32	tor2_bk	0
1690	18	25.75426	90.9	tor2_bk	8
1691	19	25.75624	106.5	tor2_bk	30
1692	21	25.51018	96.84	parent	0
1693	28	25.77629	103.69	tor2_bk	600
1694	26	25.78025	103.82	tor2_bk	15
1695	25	25.78229	76.13	tor2_bk	5
1696	33	25.78437	82.07	tor2_bk	5
1697	34	25.78637	104.3	tor2_bk	15
1698	36	25.79031	104.81	tor2_bk	600
1699	44	25.8082	105.13	tor2_bk	600
1700	42	25.81229	105.52	tor2_bk	15
1701	41	25.81428	77.11	tor2_bk	5
1702	1	26.03989	2	tor2_bk	0
1703	2	26.04187	91.37	tor2_bk	8
1704	3	26.04388	106.83	tor2_bk	30
1705	5	25.79786	96.13	parent	0
1706	13	25.8117	96.42	parent	0
1707	11	26.06577	106.18	tor2_bk	30
1708	10	26.06776	91.02	tor2_bk	8
1709	9	26.06976	1.73999999999999	tor2_bk	0
1710	17	26.07183	2.09	tor2_bk	0
1711	18	26.07381	91.66	tor2_bk	8
1712	19	26.07581	106.78	tor2_bk	30
1713	21	25.82983	96.81	parent	0
1714	28	26.09604	104.28	tor2_bk	600
1715	26	26.09999	104.85	tor2_bk	15
1716	25	26.102	76.5	tor2_bk	5
1717	33	26.10398	82.49	tor2_bk	5
1718	34	26.106	105.53	tor2_bk	15
1719	36	26.11004	105.04	tor2_bk	600
1720	44	26.1284	105.77	tor2_bk	600
1721	42	26.13246	106.81	tor2_bk	15
1722	41	26.13449	77.88	tor2_bk	5
1723	1	26.36021	1.97000000000001	tor2_bk	0
1724	2	26.36223	92.57	tor2_bk	8
1725	3	26.36421	107.93	tor2_bk	30
1726	5	26.11819	97.07	parent	0
1727	13	26.13211	96.72	parent	0
1728	11	26.38607	107.99	tor2_bk	30
1729	10	26.38806	92.48	tor2_bk	8
1730	9	26.39004	1.9	tor2_bk	0
1731	17	26.39202	2.19	tor2_bk	0
1732	18	26.394	93.7	tor2_bk	8
1733	19	26.39603	108.53	tor2_bk	30
1734	21	26.15001	97.28	parent	0
1735	28	26.41616	105.07	tor2_bk	600
1736	26	26.42015	105.88	tor2_bk	15
1737	25	26.42224	77.36	tor2_bk	5
1738	33	26.42428	83.46	tor2_bk	5
1739	34	26.42631	106.61	tor2_bk	15
1740	36	26.4304	106	tor2_bk	600
1741	44	26.44837	107.07	tor2_bk	600
1742	42	26.4523	108.26	tor2_bk	15
1743	41	26.45429	78.64	tor2_bk	5
1744	1	26.68037	2.18	tor2_bk	0
1745	2	26.6824	94.37	tor2_bk	8
1746	3	26.68442	109.31	tor2_bk	30
1747	5	26.43844	97.76	parent	0
1748	13	26.45254	98.11	parent	0
1749	11	26.70661	109.18	tor2_bk	30
1750	10	26.70857	94.1	tor2_bk	8
1751	9	26.71057	2.08	tor2_bk	0
1752	17	26.71267	2.29000000000001	tor2_bk	0
1753	18	26.71467	95.04	tor2_bk	8
1754	19	26.71665	109.39	tor2_bk	30
1755	21	26.47061	98.11	parent	0
1756	28	26.73675	105.88	tor2_bk	600
1757	26	26.74073	107.99	tor2_bk	15
1758	25	26.74276	78.3	tor2_bk	5
1759	33	26.74479	84.36	tor2_bk	5
1760	34	26.74681	108.09	tor2_bk	15
1761	36	26.75093	106.92	tor2_bk	600
1762	44	26.769	107.42	tor2_bk	600
1763	42	26.77298	109.2	tor2_bk	15
1764	41	26.77498	78.89	tor2_bk	5
1765	1	27.00031	2.18	tor2_bk	0
1766	2	27.0023	95.81	tor2_bk	8
1767	3	27.00428	110.09	tor2_bk	30
1768	5	26.75823	98.27	parent	0
1769	13	26.77221	97.91	parent	0
1770	11	27.02621	110.36	tor2_bk	30
1771	10	27.02835	95.28	tor2_bk	8
1772	9	27.03034	2.1	tor2_bk	0
1773	17	27.03234	2.19	tor2_bk	0
1774	18	27.03432	96.97	tor2_bk	8
1775	19	27.03629	110.06	tor2_bk	30
1776	21	26.7904	98.73	parent	0
1777	28	27.0565	106.31	tor2_bk	600
1778	26	27.06048	109.03	tor2_bk	15
1779	25	27.06246	78.32	tor2_bk	5
1780	33	27.06455	84.92	tor2_bk	5
1781	34	27.06655	109.24	tor2_bk	15
1782	36	27.07047	107.4	tor2_bk	600
1783	44	27.08846	108.33	tor2_bk	600
1784	42	27.09242	111.3	tor2_bk	15
1785	41	27.09439	80.18	tor2_bk	5
1786	1	27.32026	2.12	tor2_bk	0
1787	2	27.32228	97.83	tor2_bk	8
1788	3	27.32429	111.75	tor2_bk	30
1789	5	27.07827	99.16	parent	0
1790	13	27.09266	99.07	parent	0
1791	11	27.3467	111.52	tor2_bk	30
1792	10	27.34866	97.62	tor2_bk	8
1793	9	27.35065	2.13	tor2_bk	0
1794	17	27.35265	2.29000000000001	tor2_bk	0
1795	18	27.3546	98.97	tor2_bk	8
1796	19	27.35662	111.54	tor2_bk	30
1797	21	27.11058	99.73	parent	0
1798	28	27.37661	107.57	tor2_bk	600
1799	26	27.38057	110.73	tor2_bk	15
1800	25	27.38254	79.61	tor2_bk	5
1801	33	27.38463	85.96	tor2_bk	5
1802	34	27.38662	111.47	tor2_bk	15
1803	36	27.39062	108.88	tor2_bk	600
1804	44	27.40852	109.49	tor2_bk	600
1805	42	27.41259	112.74	tor2_bk	15
1806	41	27.41461	81.08	tor2_bk	5
1807	1	27.64086	2.12	tor2_bk	0
1808	2	27.64285	99.32	tor2_bk	8
1809	3	27.64482	112.37	tor2_bk	30
1810	5	27.39879	99.52	parent	0
1811	13	27.41269	99.32	parent	0
1812	11	27.66668	112.6	tor2_bk	30
1813	10	27.66866	99.76	tor2_bk	8
1814	9	27.67064	2.14	tor2_bk	0
1815	17	27.67263	2.22000000000001	tor2_bk	0
1816	18	27.67468	100.5	tor2_bk	8
1817	19	27.67669	112.77	tor2_bk	30
1818	21	27.43067	99.89	parent	0
1819	28	27.69684	108.32	tor2_bk	600
1820	26	27.70095	112.26	tor2_bk	15
1821	25	27.70293	80.27	tor2_bk	5
1822	33	27.70506	86.7	tor2_bk	5
1823	34	27.7071	112.42	tor2_bk	15
1824	36	27.71118	109.16	tor2_bk	600
1825	44	27.72926	109.9	tor2_bk	600
1826	42	27.73323	114.32	tor2_bk	15
1827	41	27.73523	81.39	tor2_bk	5
1828	1	27.96178	2.2	tor2_bk	0
1829	2	27.96374	101.4	tor2_bk	8
1830	3	27.96572	113.47	tor2_bk	30
1831	5	27.71984	99.91	parent	0
1832	13	27.73407	100.07	parent	0
1833	11	27.98808	113.31	tor2_bk	30
1834	10	27.99007	101.05	tor2_bk	8
1835	9	27.99205	2.01	tor2_bk	0
1836	17	27.99405	2.19	tor2_bk	0
1837	18	27.99601	101.79	tor2_bk	8
1838	19	27.99796	113.48	tor2_bk	30
1839	21	27.75196	100.2	parent	0
1840	28	28.01796	108.57	tor2_bk	600
1841	26	28.02195	112.84	tor2_bk	15
1842	25	28.02397	80.49	tor2_bk	5
1843	33	28.02602	87.3	tor2_bk	5
1844	34	28.02811	113.5	tor2_bk	15
1845	36	28.03213	109.71	tor2_bk	600
1846	44	28.05021	110.49	tor2_bk	600
1847	42	28.05418	115.43	tor2_bk	15
1848	41	28.05618	82.12	tor2_bk	5
1849	1	28.283	2.02	tor2_bk	0
1850	2	28.285	102.75	tor2_bk	8
1851	3	28.28714	114.88	tor2_bk	30
1852	5	28.04111	100.34	parent	0
1853	13	28.05509	100.43	parent	0
1854	11	28.30904	114.6	tor2_bk	30
1855	10	28.31101	103.34	tor2_bk	8
1856	9	28.31312	2.07	tor2_bk	0
1857	17	28.31513	2.21	tor2_bk	0
1858	18	28.31714	104.24	tor2_bk	8
1859	19	28.31919	115.04	tor2_bk	30
1860	21	28.07322	100.8	parent	0
1861	28	28.33911	109.52	tor2_bk	600
1862	26	28.34307	115.16	tor2_bk	15
1863	25	28.34505	81.5	tor2_bk	5
1864	33	28.34705	88.51	tor2_bk	5
1865	34	28.34902	115.43	tor2_bk	15
1866	36	28.35299	110.37	tor2_bk	600
1867	44	28.37113	111.56	tor2_bk	600
1868	42	28.3751	117.06	tor2_bk	15
1869	41	28.37706	83.09	tor2_bk	5
1870	1	28.60399	2.18	tor2_bk	0
1871	2	28.60608	105.27	tor2_bk	8
1872	3	28.60806	116.34	tor2_bk	30
1873	5	28.36204	101.07	parent	0
1874	13	28.37595	100.93	parent	0
1875	11	28.63019	116.72	tor2_bk	30
1876	10	28.63216	104.79	tor2_bk	8
1877	9	28.63415	2.25	tor2_bk	0
1878	17	28.63615	2.3	tor2_bk	0
1879	18	28.63819	106.18	tor2_bk	8
1880	19	28.64025	115.93	tor2_bk	30
1881	21	28.39417	101.74	parent	0
1882	28	28.66016	110.63	tor2_bk	600
1883	26	28.6641	116.86	tor2_bk	15
1884	25	28.6661	82.2	tor2_bk	5
1885	33	28.66813	89.99	tor2_bk	5
1886	34	28.67018	117.36	tor2_bk	15
1887	36	28.67433	112.53	tor2_bk	600
1888	44	28.69252	112.88	tor2_bk	600
1889	42	28.69649	119.56	tor2_bk	15
1890	41	28.6985	83.92	tor2_bk	5
1891	1	28.92394	2.33000000000001	tor2_bk	0
1892	2	28.926	107.38	tor2_bk	8
1893	3	28.92797	117.91	tor2_bk	30
1894	5	28.68194	102.14	parent	0
1895	13	28.69593	101.87	parent	0
1896	11	28.94989	117.78	tor2_bk	30
1897	10	28.9519	107.04	tor2_bk	8
1898	9	28.95388	2.29	tor2_bk	0
1899	17	28.956	2.45	tor2_bk	0
1900	18	28.95798	107.7	tor2_bk	8
1901	19	28.95997	117.97	tor2_bk	30
1902	21	28.71392	102.19	parent	0
1903	28	28.97996	111.34	tor2_bk	600
1904	26	28.9839	118.07	tor2_bk	15
1905	25	28.98588	82.94	tor2_bk	5
1906	33	28.9879	91	tor2_bk	5
1907	34	28.98987	118.6	tor2_bk	15
1908	36	28.99383	112.65	tor2_bk	600
1909	44	29.01193	113.44	tor2_bk	600
1910	42	29.01589	120.24	tor2_bk	15
1911	41	29.01785	84.3	tor2_bk	5
1912	1	29.2441	2.24	tor2_bk	0
1913	2	29.24613	109.02	tor2_bk	8
1914	3	29.24813	118.74	tor2_bk	30
1915	5	29.00211	102.17	parent	0
1916	13	29.01627	101.69	parent	0
1917	11	29.27024	118.7	tor2_bk	30
1918	10	29.27223	108.51	tor2_bk	8
1919	9	29.27424	2.1	tor2_bk	0
1920	17	29.27623	2.24	tor2_bk	0
1921	18	29.2783	109.61	tor2_bk	8
1922	19	29.28028	118.88	tor2_bk	30
1923	21	29.03424	102.47	parent	0
1924	28	29.30041	112.36	tor2_bk	600
1925	26	29.30437	120.29	tor2_bk	15
1926	25	29.30634	83.95	tor2_bk	5
1927	33	29.30834	92.08	tor2_bk	5
1928	34	29.3103	120.88	tor2_bk	15
1929	36	29.31424	114.07	tor2_bk	600
1930	44	29.33245	114.57	tor2_bk	600
1931	42	29.33639	123.43	tor2_bk	15
1932	41	29.33841	85.67	tor2_bk	5
1933	1	29.56418	2.35	tor2_bk	0
1934	2	29.56623	111.41	tor2_bk	8
1935	3	29.56822	120.85	tor2_bk	30
1936	5	29.32225	103.24	parent	0
1937	13	29.33617	103.2	parent	0
1938	11	29.59013	120.84	tor2_bk	30
1939	10	29.59211	111.63	tor2_bk	8
1940	9	29.59412	2.39	tor2_bk	0
1941	17	29.5961	2.51000000000001	tor2_bk	0
1942	18	29.59806	112.53	tor2_bk	8
1943	19	29.60002	121.18	tor2_bk	30
1944	21	29.35399	103.95	parent	0
1945	28	29.61984	113.84	tor2_bk	600
1946	26	29.62383	122.43	tor2_bk	15
1947	25	29.62579	85.1	tor2_bk	5
1948	33	29.62777	94	tor2_bk	5
1949	34	29.62974	122.63	tor2_bk	15
1950	36	29.63376	115.05	tor2_bk	600
1951	44	29.65188	116.37	tor2_bk	600
1952	42	29.65587	125.1	tor2_bk	15
1953	41	29.65782	86.82	tor2_bk	5
1954	1	29.88465	2.44	tor2_bk	0
1955	2	29.8867	113.53	tor2_bk	8
1956	3	29.88874	122.69	tor2_bk	30
1957	5	29.6428	104.42	parent	0
1958	13	29.65698	103.92	parent	0
1959	11	29.91096	122.14	tor2_bk	30
1960	10	29.91299	113.54	tor2_bk	8
1961	9	29.91499	2.54	tor2_bk	0
1962	17	29.91704	2.56	tor2_bk	0
1963	18	29.91905	114.62	tor2_bk	8
1964	19	29.92103	122.45	tor2_bk	30
1965	21	29.67505	104.49	parent	0
1966	28	29.94109	115.03	tor2_bk	600
1967	26	29.94516	124.11	tor2_bk	15
1968	25	29.94714	86.11	tor2_bk	5
1969	33	29.94928	95.28	tor2_bk	5
1970	34	29.95127	124.77	tor2_bk	15
1971	36	29.95523	116.12	tor2_bk	600
1972	44	29.97327	117.08	tor2_bk	600
1973	42	29.97725	126.68	tor2_bk	15
1974	41	29.97923	88.16	tor2_bk	5
1975	1	30.20519	2.47000000000001	tor2_bk	0
1976	2	30.20722	115.75	tor2_bk	8
1977	3	30.20922	123.88	tor2_bk	30
1978	5	29.96322	104.61	parent	0
1979	13	29.97737	104.78	parent	0
1980	11	30.23136	123.33	tor2_bk	30
1981	10	30.23335	115.8	tor2_bk	8
1982	9	30.23533	2.37	tor2_bk	0
1983	17	30.23733	2.65000000000001	tor2_bk	0
1984	18	30.23943	116.57	tor2_bk	8
1985	19	30.24145	123.91	tor2_bk	30
1986	21	29.99544	105.25	parent	0
1987	28	30.26132	115.59	tor2_bk	600
1988	26	30.26529	125.67	tor2_bk	15
1989	25	30.26725	87.1	tor2_bk	5
1990	33	30.26929	97.07	tor2_bk	5
1991	34	30.27131	126.32	tor2_bk	15
1992	36	30.27545	117.26	tor2_bk	600
1993	44	30.29328	117.48	tor2_bk	600
1994	42	30.29731	128.25	tor2_bk	15
1995	41	30.29932	88.41	tor2_bk	5
1996	1	30.52479	2.32	tor2_bk	0
1997	2	30.52678	117.13	tor2_bk	8
1998	3	30.52881	125.34	tor2_bk	30
1999	5	30.28273	105.05	parent	0
[truncated: 2,621 more rows]
