# Supplementary material for: A precisely adjustable, variation-suppressed eukaryotic transcriptional controller to enable genetic discovery
Source: eLife. 2021 Aug 3;10:e69549. doi: 10.7554/eLife.69549 (PMC8421071; doi:10.7554/eLife.69549)
Supplement: Figure 5—source data 2. [file elife-69549-fig5-data2.zip]

Archive with 1 entries (1 files):
- Figure 5- source data 2/whi5_data.csv
