# Supplementary material for: A precisely adjustable, variation-suppressed eukaryotic transcriptional controller to enable genetic discovery
Source: eLife. 2021 Aug 3;10:e69549. doi: 10.7554/eLife.69549 (PMC8421071; doi:10.7554/eLife.69549)
Supplement: Figure 5—source data 2. [file elife-69549-fig5-data2.zip › Figure 5- source data 2/whi5_data.csv]

	Mode	Median	Mean	CV	Q1	Q3	CoD	Dose	Strain
1	14.8120778162417	23.8033600705022	27.5625523788664	0.509395187141187	17.5135920999361	33.6865588825666	0.679440496414306	0.1	Haploid
2	16.1637519981474	24.2462644532623	27.9111283411635	0.50102585135817	17.957577786948	34.1171337807468	0.666476109132123	0.5	Haploid
3	17.0609557951263	23.3461255165326	26.9044896562904	0.494232395616597	17.5135920999361	32.7867435314511	0.65420497378459	1	Haploid
4	20.652245383097	24.2462644532623	27.6166000657527	0.507533347585692	17.5135920999361	33.6865588825666	0.667029216554406	2	Haploid
5	18.4090044021334	23.8033600705022	27.10179696095	0.497211831668267	17.5135920999361	33.2346210532874	0.660454192466436	3	Haploid
6	17.0609557951263	22.8947840688769	26.2218890826591	0.499016654634221	17.0609557951263	31.8787797398402	0.647213963675561	4	Haploid
7	16.1637519981474	22.8947840688769	26.1631149638172	0.502699629130437	17.0609557951263	31.8787797398402	0.647213963675561	6	Haploid
8	21.1106243417776	24.6946290622844	28.0790919733119	0.505738020763043	17.957577786948	34.5770191011652	0.672998216425925	8	Haploid
9	18.4090044021334	23.8033600705022	27.2900896557903	0.502051481657886	17.5135920999361	33.2346210532874	0.660454192466436	9	Haploid
10	18.8679337814605	26.0515637494588	29.531627616624	0.500524395783742	18.8679337814605	36.3781871307657	0.672138283816798	10	Haploid
11	24.6946290622844	33.6865588825666	37.7283886218227	0.475387114391924	24.6946290622844	46.7022834788211	0.653306694021694	12	Haploid
12	32.3429079952892	39.0701348166294	43.2672167116792	0.453165229471991	28.279649457078	53.8772567877388	0.655170693697368	15	Haploid
13	24.6946290622844	35.4830347587085	40.0622677951945	0.479781748878047	25.5868712309825	49.8432489993078	0.683604937775852	17	Haploid
14	26.0515637494588	38.1585662254721	43.1016755688795	0.478315080818858	27.3913494735098	53.8772567877388	0.694101218524002	20	Haploid
15	28.7309120146298	43.5463106524332	48.7850971937588	0.463074938585574	30.9877354541377	62.4343292619522	0.722141401571465	30	Haploid
16	35.5614214051277	49.549092881122	63.5031160979905	0.673239808274917	34.2954903559927	77.467461212506	0.871296896596903	40	Haploid
17	30.4894736772213	52.069753644399	65.7142576664615	0.668164473118537	35.5614214051277	80.0440721230233	0.854289632743068	50	Haploid
18	35.5614214051277	54.6048498489429	70.3230251932301	0.663767944646775	38.1037800655372	87.6374748297734	0.907129950934114	60	Haploid
19	35.5614214051277	57.1491419088269	74.5409774138006	0.677947527212546	39.3771861558294	93.9868125958638	0.955563366588356	80	Haploid
20	35.5614214051277	59.6973667264448	77.4422338980061	0.671857633691127	40.650058567546	97.8370161297843	0.957947740380071	90	Haploid
21	29.2098774822998	60.961942245894	79.4349804998496	0.686761449698117	40.650058567546	100.374301593486	0.979697181973604	100	Haploid
22	38.1037800655372	62.2442512641913	79.8767910047278	0.658085611068027	41.9208840583376	101.632898958472	0.959317747219599	400	Haploid
23	52.069753644399	60.961942245894	76.1045374194552	0.660995914655243	41.9208840583376	91.4605999697322	0.812633490441838	800	Haploid
24	15.2687846119669	26.0515637494588	29.9968336615289	0.506775274276295	18.4090044021334	38.1585662254721	0.758095061520018	0.1	Haploid Parent
25	18.4090044021334	24.6946290622844	29.2868229160516	0.520095043899124	17.957577786948	36.8313542898593	0.764286697941815	100	Haploid Parent
26	17.5135920999361	24.6946290622844	28.7960629530373	0.51261331436187	17.957577786948	36.3781871307657	0.745935859063017	400	Haploid Parent
27	17.0609557951263	25.5868712309825	29.89249809931	0.506335522171227	18.4090044021334	37.721744547284	0.7547910008538	800	Haploid Parent
28	22.4492975037771	26.9325303169609	29.7709129154564	0.430647786100297	20.652245383097	35.4830347587085	0.550664538425181	0.1	Diploid
29	24.2462644532623	27.3913494735098	30.4689193233409	0.449992637602677	21.1106243417776	35.9287524319303	0.540978388249302	0.5	Diploid
30	22.4492975037771	27.3913494735098	30.0107059474981	0.441936985774087	20.652245383097	35.9287524319303	0.557712830600304	1	Diploid
31	20.652245383097	26.9325303169609	29.6818614498783	0.434974446002655	20.652245383097	35.4830347587085	0.550664538425181	2	Diploid
32	23.3461255165326	27.3913494735098	30.1208932955648	0.440617307016037	21.1106243417776	35.4830347587085	0.524706182542429	3	Diploid
33	24.6946290622844	27.8331369876184	30.7600377896006	0.430794193794522	21.5570017688298	36.8313542898593	0.548783003792362	4	Diploid
34	21.5570017688298	26.9325303169609	29.9807921281472	0.434806827418432	21.1106243417776	35.4830347587085	0.533645010245464	6	Diploid
35	25.1484873492471	27.3913494735098	29.9677190941584	0.427806569546657	21.1106243417776	35.4830347587085	0.524706182542429	8	Diploid
36	26.0515637494588	26.9325303169609	29.8971237448845	0.430175634829693	21.1106243417776	35.4830347587085	0.533645010245464	9	Diploid
37	23.3461255165326	27.8331369876184	31.2887082144538	0.470699883529772	20.652245383097	37.721744547284	0.613279745354624	10	Diploid
38	27.8331369876184	33.2346210532874	37.1441041343239	0.455063471819195	24.6946290622844	45.7987956158419	0.635005481775157	12	Diploid
39	28.7309120146298	42.6546053133282	46.2342322203404	0.408687602070774	31.8787797398402	56.5770588332748	0.579029600954184	15	Diploid
40	29.6477879249751	41.311100175006	44.8074052294255	0.40781484049608	30.5366953627101	55.2336903458555	0.597829515034014	17	Diploid
41	36.8313542898593	43.0989205659758	46.8892013491762	0.402349890373879	32.3429079952892	57.4726268521772	0.583070724901785	20	Diploid
42	39.3771861558294	48.2557304549579	54.2337870878188	0.473858423362556	36.8313542898593	64.784525739151	0.579271543208391	30	Diploid
43	38.1037800655372	50.7990007463888	56.7087213404506	0.464826838522868	38.1037800655372	67.3129364407965	0.574994703558922	40	Diploid
44	34.2954903559927	50.7990007463888	57.3511570406878	0.486229255099618	38.1037800655372	68.6014445492016	0.600359535336577	50	Diploid
45	39.3771861558294	58.4504012286862	65.391432986671	0.486527856210935	43.1881522572705	78.7487413785824	0.608389136324004	60	Diploid
46	35.5614214051277	54.6048498489429	63.2940771385026	0.524628027379704	40.650058567546	74.9467461342335	0.628088670906792	80	Diploid
47	39.3771861558294	55.9026844689086	64.6555338584149	0.522118190818477	41.9208840583376	76.2001550044908	0.613195435457455	90	Diploid
48	41.9208840583376	55.9026844689086	65.1634994492161	0.536170757820277	41.9208840583376	76.2001550044908	0.613195435457455	100	Diploid
49	45.7369192959781	57.1491419088269	65.928067316742	0.517121188864841	43.1881522572705	77.467461212506	0.599821936257995	400	Diploid
50	48.2557304549579	57.1491419088269	66.8428176333667	0.525037550724713	44.4503577382778	78.7487413785824	0.600155706537512	800	Diploid
51	26.5003503900896	32.7867435314511	37.3807823920512	0.441312810454854	24.6946290622844	46.7022834788211	0.671236360983078	0.1	Diploid Parent
52	24.2462644532623	33.6865588825666	37.9913091802949	0.433447542657262	26.0515637494588	46.2646478055988	0.600034100443566	100	Diploid Parent
53	26.5003503900896	33.6865588825666	37.9696450967823	0.434504806993495	26.0515637494588	46.2646478055988	0.600034100443566	400	Diploid Parent
54	25.5868712309825	34.5770191011652	38.3751409227398	0.421127003248979	26.5003503900896	46.7022834788211	0.584258956205125	800	Diploid Parent
