# Supplementary material for: A precisely adjustable, variation-suppressed eukaryotic transcriptional controller to enable genetic discovery
Source: eLife. 2021 Aug 3;10:e69549. doi: 10.7554/eLife.69549 (PMC8421071; doi:10.7554/eLife.69549)
Supplement: Figure 5—figure supplement 1—source data 1. [file elife-69549-fig5-figsupp1-data1.zip]

Archive with 23 entries (19 files):
- Figure5- figure supplement 1- source data 1/SD/
- Figure5- figure supplement 1- source data 1/SD/SD_0atc.JPG
- Figure5- figure supplement 1- source data 1/SD/SD_10000atc.JPG
- Figure5- figure supplement 1- source data 1/SD/SD_1000atc.JPG
- Figure5- figure supplement 1- source data 1/SD/SD_100atc.JPG
- Figure5- figure supplement 1- source data 1/SD/SD_10atc.JPG
- Figure5- figure supplement 1- source data 1/Sglycerol/
- Figure5- figure supplement 1- source data 1/Sglycerol/Sglycerol_0atc.JPG
- Figure5- figure supplement 1- source data 1/Sglycerol/Sglycerol_1000atc.JPG
- Figure5- figure supplement 1- source data 1/Sglycerol/Sglycerol_100atc.JPG
- Figure5- figure supplement 1- source data 1/Sglycerol/Sglycerol_10atc.JPG
- Figure5- figure supplement 1- source data 1/SProline/
- Figure5- figure supplement 1- source data 1/SProline/SPro_0atc.JPG
- Figure5- figure supplement 1- source data 1/SProline/SPro_1000atc.JPG
- Figure5- figure supplement 1- source data 1/SProline/SPro_100atc.JPG
- Figure5- figure supplement 1- source data 1/SProline/SPro_10atc.JPG
- Figure5- figure supplement 1- source data 1/SProline/SPro_1atc.JPG
- Figure5- figure supplement 1- source data 1/YPE/
- Figure5- figure supplement 1- source data 1/YPE/YPE_0atc.JPG
- Figure5- figure supplement 1- source data 1/YPE/YPE_10000atc.JPG
- Figure5- figure supplement 1- source data 1/YPE/YPE_1000atc.JPG
- Figure5- figure supplement 1- source data 1/YPE/YPE_100atc.JPG
- Figure5- figure supplement 1- source data 1/YPE/YPE_10atc.JPG
