# Supplementary material for: A precisely adjustable, variation-suppressed eukaryotic transcriptional controller to enable genetic discovery
Source: eLife. 2021 Aug 3;10:e69549. doi: 10.7554/eLife.69549 (PMC8421071; doi:10.7554/eLife.69549)
Supplement: Figure 5—figure supplement 3—source data 1. [file elife-69549-fig5-figsupp3-data1.zip]

Archive with 4 entries (4 files):
- Figure 5- figure supplement 3- source data 1/PanelA_pma_data.csv
- Figure 5- figure supplement 3- source data 1/PanelB_2773_data.csv
- Figure 5- figure supplement 3- source data 1/PanelC_TPI1_data.csv
- Figure 5- figure supplement 3- source data 1/PanelD_2772_tor2_data.csv
