# Supplementary material for: A precisely adjustable, variation-suppressed eukaryotic transcriptional controller to enable genetic discovery
Source: eLife. 2021 Aug 3;10:e69549. doi: 10.7554/eLife.69549 (PMC8421071; doi:10.7554/eLife.69549)
Supplement: Figure 5—figure supplement 3—source data 1. [file elife-69549-fig5-figsupp3-data1.zip › Figure 5- figure supplement 3- source data 1/PanelA_pma_data.csv]

	Wells	Time	Amplitude	Strain	Dose
1	1	0.11305	5.3	PMA1	0
2	2	0.11515	1.61	PMA1	5
3	3	0.11713	2.61	PMA1	12
4	4	0.11913	1.17	PMA1	20
5	5	0.7211	5.57	parent	0
6	13	0.73508	4	parent	0
7	12	0.13709	2.94	PMA1	20
8	11	0.13911	3.67	PMA1	12
9	10	0.14109	2.37	PMA1	5
10	9	0.14321	4.72	PMA1	0
11	17	0.14522	4.84999999999999	PMA1	0
12	18	0.14728	3.77	PMA1	5
13	19	0.1493	5.97	PMA1	12
14	20	0.15132	4.70999999999999	PMA1	20
15	21	0.7533	3.35	parent	0
16	28	0.16929	2.73	PMA1	600
17	26	0.17325	3.54	PMA1	8
18	25	0.17525	3.98	PMA1	3
19	33	0.17723	4.8	PMA1	3
20	34	0.17919	4.86	PMA1	8
21	36	0.18318	4.57	PMA1	600
22	44	0.20117	5.77	PMA1	600
23	42	0.20525	3.18	PMA1	8
24	41	0.20722	2.18	PMA1	3
25	1	0.43256	1.75	PMA1	0
26	2	0.43455	1.59	PMA1	5
27	3	0.43664	0.589999999999996	PMA1	12
28	4	0.43862	2.86	PMA1	20
29	5	1.04061	1.7	parent	0
30	13	1.05474	1.15	parent	0
31	12	0.45671	2.78	PMA1	20
32	11	0.45868	2.13	PMA1	12
33	10	0.46067	2.33	PMA1	5
34	9	0.46272	1.95	PMA1	0
35	17	0.46478	3.57	PMA1	0
36	18	0.46677	1.45	PMA1	5
37	19	0.46875	2.85	PMA1	12
38	20	0.47072	2.15	PMA1	20
39	21	1.07273	2.06	parent	0
40	28	0.48884	3.31	PMA1	600
41	26	0.49282	1.98	PMA1	8
42	25	0.49493	2.98	PMA1	3
43	33	0.49691	2.5	PMA1	3
44	34	0.49896	3.04	PMA1	8
45	36	0.50302	3.63	PMA1	600
46	44	0.52099	2.49	PMA1	600
47	42	0.52494	3.15	PMA1	8
48	41	0.52692	2.82	PMA1	3
49	1	0.75278	1.62	PMA1	0
50	2	0.75484	1.13	PMA1	5
51	3	0.75684	0.719999999999999	PMA1	12
52	4	0.75889	3.04	PMA1	20
53	5	1.36091	1.23999999999999	parent	0
54	13	1.37503	0.950000000000003	parent	0
55	12	0.77703	1.06	PMA1	20
56	11	0.77903	1.24	PMA1	12
57	10	0.78107	2.11	PMA1	5
58	9	0.78311	1.7	PMA1	0
59	17	0.78512	4.57	PMA1	0
60	18	0.78716	1.83	PMA1	5
61	19	0.78918	1.74	PMA1	12
62	20	0.79118	1.82	PMA1	20
63	21	1.39328	0.460000000000001	parent	0
64	28	0.8093	4.59999999999999	PMA1	600
65	26	0.81326	1.55	PMA1	8
66	25	0.81524	2.55	PMA1	3
67	33	0.81725	2.57	PMA1	3
68	34	0.81927	3.39	PMA1	8
69	36	0.82331	2.46	PMA1	600
70	44	0.84122	3.97	PMA1	600
71	42	0.84518	2.6	PMA1	8
72	41	0.84716	2.23	PMA1	3
73	1	1.07221	1.5	PMA1	0
74	2	1.07427	0.93	PMA1	5
75	3	1.07626	0.509999999999998	PMA1	12
76	4	1.07834	4.14	PMA1	20
77	5	1.68041	1.73	parent	0
78	13	1.69459	0.410000000000004	parent	0
79	12	1.09662	0.869999999999997	PMA1	20
80	11	1.09871	1.66	PMA1	12
81	10	1.1007	1.86	PMA1	5
82	9	1.10275	1.44	PMA1	0
83	17	1.10479	3.8	PMA1	0
84	18	1.1068	2.04	PMA1	5
85	19	1.10878	1.61	PMA1	12
86	20	1.11076	1.56	PMA1	20
87	21	1.71288	0.530000000000001	parent	0
88	28	1.12887	2.25	PMA1	600
89	26	1.13284	1.79	PMA1	8
90	25	1.13492	2.4	PMA1	3
91	33	1.13695	2.09	PMA1	3
92	34	1.13896	3.04	PMA1	8
93	36	1.14295	2.88	PMA1	600
94	44	1.16095	1.88	PMA1	600
95	42	1.16492	2.59	PMA1	8
96	41	1.16695	2.09	PMA1	3
97	1	1.39306	1.53	PMA1	0
98	2	1.39502	1.94	PMA1	5
99	3	1.39704	0.799999999999997	PMA1	12
100	4	1.39905	4.26	PMA1	20
101	5	2.00105	0.599999999999994	parent	0
102	13	2.01516	0.450000000000003	parent	0
103	12	1.41719	1.36	PMA1	20
104	11	1.41919	1.07	PMA1	12
105	10	1.42119	2.11	PMA1	5
106	9	1.42316	1.32	PMA1	0
107	17	1.42516	2.98	PMA1	0
108	18	1.42722	1.76000000000001	PMA1	5
109	19	1.4292	1.18	PMA1	12
110	20	1.4312	1.62	PMA1	20
111	21	2.03318	0	parent	0
112	28	1.44919	2.54	PMA1	600
113	26	1.45317	2.1	PMA1	8
114	25	1.45527	2.04	PMA1	3
115	33	1.45729	2.44	PMA1	3
116	34	1.45925	2.66	PMA1	8
117	36	1.46318	2.44	PMA1	600
118	44	1.48111	2.07	PMA1	600
119	42	1.48506	2.54	PMA1	8
120	41	1.48707	2.35	PMA1	3
121	1	1.71251	1.26000000000001	PMA1	0
122	2	1.71456	3.12	PMA1	5
123	3	1.71657	1.61	PMA1	12
124	4	1.71856	3.33	PMA1	20
125	5	2.32055	1.25	parent	0
126	13	2.33467	1.18	parent	0
127	12	1.73667	2.28	PMA1	20
128	11	1.73877	1.07	PMA1	12
129	10	1.74075	2.27	PMA1	5
130	9	1.74273	1.41999999999999	PMA1	0
131	17	1.74473	2.73999999999999	PMA1	0
132	18	1.7467	1.48	PMA1	5
133	19	1.74866	1.03	PMA1	12
134	20	1.75063	0.799999999999997	PMA1	20
135	21	2.35261	0.200000000000003	parent	0
136	28	1.76866	2.27999999999999	PMA1	600
137	26	1.77265	1.64	PMA1	8
138	25	1.77475	2.41	PMA1	3
139	33	1.77674	2.09	PMA1	3
140	34	1.7788	2.7	PMA1	8
141	36	1.78278	2.37	PMA1	600
142	44	1.80089	2.28	PMA1	600
143	42	1.8049	2.95	PMA1	8
144	41	1.8069	2.12	PMA1	3
145	1	2.03366	1.72000000000001	PMA1	0
146	2	2.0357	2.2	PMA1	5
147	3	2.03769	1.84999999999999	PMA1	12
148	4	2.03969	3.57	PMA1	20
149	5	2.64167	1.45	parent	0
150	13	2.65555	2.5	parent	0
151	12	2.0576	3.82	PMA1	20
152	11	2.05963	0.630000000000003	PMA1	12
153	10	2.06162	2.16	PMA1	5
154	9	2.06363	1.02	PMA1	0
155	17	2.06565	3.41999999999999	PMA1	0
156	18	2.06763	1.3	PMA1	5
157	19	2.06971	1.15	PMA1	12
158	20	2.07171	0.68	PMA1	20
159	21	2.67372	0.180000000000007	parent	0
160	28	2.08983	3.43	PMA1	600
161	26	2.09385	1.94	PMA1	8
162	25	2.09593	2.01	PMA1	3
163	33	2.09793	2.2	PMA1	3
164	34	2.09989	3.25	PMA1	8
165	36	2.10384	2.41	PMA1	600
166	44	2.12187	2.37	PMA1	600
167	42	2.12595	2.51	PMA1	8
168	41	2.12796	1.8	PMA1	3
169	1	2.35309	1.45	PMA1	0
170	2	2.35512	2.53	PMA1	5
171	3	2.3571	1.88	PMA1	12
172	4	2.35908	3.01	PMA1	20
173	5	2.96106	1.31	parent	0
174	13	2.97508	1.96	parent	0
175	12	2.37705	2.96	PMA1	20
176	11	2.37906	1.21	PMA1	12
177	10	2.38102	2.14	PMA1	5
178	9	2.38299	1.34999999999999	PMA1	0
179	17	2.38499	2.18	PMA1	0
180	18	2.38695	1.26000000000001	PMA1	5
181	19	2.38893	0.789999999999999	PMA1	12
182	20	2.39093	0.409999999999997	PMA1	20
183	21	2.9929	0.0300000000000011	parent	0
184	28	2.40879	0.959999999999994	PMA1	600
185	26	2.41278	1.25	PMA1	8
186	25	2.41477	1.58	PMA1	3
187	33	2.41679	2.14	PMA1	3
188	34	2.41877	2.44	PMA1	8
189	36	2.42272	2.7	PMA1	600
190	44	2.44049	1.93	PMA1	600
191	42	2.44455	2.63	PMA1	8
192	41	2.44666	1.09	PMA1	3
193	1	2.67184	1.89	PMA1	0
194	2	2.67388	2.89	PMA1	5
195	3	2.67585	0.919999999999995	PMA1	12
196	4	2.67782	2.53	PMA1	20
197	5	3.27978	1.77999999999999	parent	0
198	13	3.29368	1.43	parent	0
199	12	2.69566	1.67	PMA1	20
200	11	2.69763	1.51	PMA1	12
201	10	2.69963	2.93	PMA1	5
202	9	2.70161	1	PMA1	0
203	17	2.70362	2.52999999999999	PMA1	0
204	18	2.70567	1	PMA1	5
205	19	2.70766	0.969999999999999	PMA1	12
206	20	2.70964	0.909999999999997	PMA1	20
207	21	3.3116	0.0600000000000023	parent	0
208	28	2.72759	2.37	PMA1	600
209	26	2.73152	1.66	PMA1	8
210	25	2.73363	1.88	PMA1	3
211	33	2.73572	2.02	PMA1	3
212	34	2.73773	2.53	PMA1	8
213	36	2.74169	2.22	PMA1	600
214	44	2.75963	1.85	PMA1	600
215	42	2.76365	2.24	PMA1	8
216	41	2.7656	1.34	PMA1	3
217	1	2.99077	1.24	PMA1	0
218	2	2.99291	2.72	PMA1	5
219	3	2.99488	0.809999999999995	PMA1	12
220	4	2.99686	0.579999999999998	PMA1	20
221	5	3.59885	1.09999999999999	parent	0
222	13	3.6128	0.390000000000001	parent	0
223	12	3.01479	1.72	PMA1	20
224	11	3.01685	1.04	PMA1	12
225	10	3.01882	1.62	PMA1	5
226	9	3.02086	1.64	PMA1	0
227	17	3.02291	2.94	PMA1	0
228	18	3.02489	0.82	PMA1	5
229	19	3.0269	0.649999999999999	PMA1	12
230	20	3.02889	1.29	PMA1	20
231	21	3.63087	0.0800000000000054	parent	0
232	28	3.04687	1.07	PMA1	600
233	26	3.05083	1.91	PMA1	8
234	25	3.05283	1.64	PMA1	3
235	33	3.05487	1.76	PMA1	3
236	34	3.05691	2.47	PMA1	8
237	36	3.06105	1.82	PMA1	600
238	44	3.07912	2.49	PMA1	600
239	42	3.08311	2.36	PMA1	8
240	41	3.08509	1.34	PMA1	3
241	1	3.31128	1.77	PMA1	0
242	2	3.31326	1.14	PMA1	5
243	3	3.31524	0.18	PMA1	12
244	4	3.31719	0.43	PMA1	20
245	5	3.91917	0.709999999999994	parent	0
246	13	3.93321	0.219999999999999	parent	0
247	12	3.33519	1.49	PMA1	20
248	11	3.33719	0.479999999999997	PMA1	12
249	10	3.33916	0.859999999999999	PMA1	5
250	9	3.34117	0.899999999999999	PMA1	0
251	17	3.3432	2.57	PMA1	0
252	18	3.34527	0.740000000000002	PMA1	5
253	19	3.34725	1	PMA1	12
254	20	3.34925	1.08	PMA1	20
255	21	3.95122	0.120000000000005	parent	0
256	28	3.36705	1.4	PMA1	600
257	26	3.37108	1.72	PMA1	8
258	25	3.37308	1.98	PMA1	3
259	33	3.37524	1.76	PMA1	3
260	34	3.37723	2.06	PMA1	8
261	36	3.3812	3.63	PMA1	600
262	44	3.39926	2.04	PMA1	600
263	42	3.40321	2.39	PMA1	8
264	41	3.40522	1.31	PMA1	3
265	1	3.63109	2.36000000000001	PMA1	0
266	2	3.63308	0.859999999999999	PMA1	5
267	3	3.6351	0.289999999999999	PMA1	12
268	4	3.63712	0.479999999999997	PMA1	20
269	5	4.23912	0.349999999999994	parent	0
270	13	4.2533	0.310000000000002	parent	0
271	12	3.65537	1.16	PMA1	20
272	11	3.65736	0.380000000000003	PMA1	12
273	10	3.65935	1.44	PMA1	5
274	9	3.66132	1.18	PMA1	0
275	17	3.66332	2.84999999999999	PMA1	0
276	18	3.66537	0.890000000000001	PMA1	5
277	19	3.66741	1.43	PMA1	12
278	20	3.66942	0.909999999999997	PMA1	20
279	21	4.27137	0.25	parent	0
280	28	3.68722	1.82	PMA1	600
281	26	3.69119	1.4	PMA1	8
282	25	3.69315	1.77999999999999	PMA1	3
283	33	3.69517	1.58	PMA1	3
284	34	3.69713	1.5	PMA1	8
285	36	3.70111	2.73	PMA1	600
286	44	3.719	2.23	PMA1	600
287	42	3.72308	2.8	PMA1	8
288	41	3.72505	1.69	PMA1	3
289	1	3.95111	1.01000000000001	PMA1	0
290	2	3.95314	0.600000000000001	PMA1	5
291	3	3.95514	0.029999999999994	PMA1	12
292	4	3.95713	0.359999999999999	PMA1	20
293	5	4.55911	0.199999999999996	parent	0
294	13	4.57304	0.130000000000003	parent	0
295	12	3.97504	0.469999999999999	PMA1	20
296	11	3.97706	0.600000000000001	PMA1	12
297	10	3.97906	0.509999999999998	PMA1	5
298	9	3.98107	0.939999999999998	PMA1	0
299	17	3.98306	1.41	PMA1	0
300	18	3.98501	0.579999999999998	PMA1	5
301	19	3.987	0.409999999999997	PMA1	12
302	20	3.98897	0.799999999999997	PMA1	20
303	21	4.59095	0.120000000000005	parent	0
304	28	4.00695	1.91999999999999	PMA1	600
305	26	4.01097	0.989999999999995	PMA1	8
306	25	4.01298	1.34	PMA1	3
307	33	4.01501	1.43	PMA1	3
308	34	4.01699	2.09	PMA1	8
309	36	4.02112	2.61	PMA1	600
310	44	4.03947	2.14	PMA1	600
311	42	4.04345	3.12	PMA1	8
312	41	4.04541	1.54	PMA1	3
313	1	4.27057	1.1	PMA1	0
314	2	4.27257	0.329999999999998	PMA1	5
315	3	4.27457	0.0399999999999991	PMA1	12
316	4	4.27659	0.159999999999997	PMA1	20
317	5	4.87874	0.0899999999999963	parent	0
318	13	4.89291	0	parent	0
319	12	4.29493	0.289999999999999	PMA1	20
320	11	4.29696	0.280000000000001	PMA1	12
321	10	4.29897	0.439999999999998	PMA1	5
322	9	4.30094	0.559999999999995	PMA1	0
323	17	4.30297	2.59	PMA1	0
324	18	4.30498	0.550000000000004	PMA1	5
325	19	4.30701	0.589999999999996	PMA1	12
326	20	4.30901	0.209999999999994	PMA1	20
327	21	4.911	0.0600000000000023	parent	0
328	28	4.3271	0.979999999999997	PMA1	600
329	26	4.33105	0.989999999999995	PMA1	8
330	25	4.33315	0.640000000000001	PMA1	3
331	33	4.3353	1.32	PMA1	3
332	34	4.33727	1.32	PMA1	8
333	36	4.34135	1.94	PMA1	600
334	44	4.35944	1.46	PMA1	600
335	42	4.36352	1.75	PMA1	8
336	41	4.36549	1.71	PMA1	3
337	1	4.59051	0.700000000000003	PMA1	0
338	2	4.59253	0.18	PMA1	5
339	3	4.5946	0.0399999999999991	PMA1	12
340	4	4.59657	0	PMA1	20
341	5	5.19854	0	parent	0
342	13	5.21257	0.100000000000001	parent	0
343	12	4.61458	0.0600000000000023	PMA1	20
344	11	4.61654	0.130000000000003	PMA1	12
345	10	4.61857	0.230000000000004	PMA1	5
346	9	4.62057	0.669999999999995	PMA1	0
347	17	4.62263	1.66999999999999	PMA1	0
348	18	4.62461	0.850000000000001	PMA1	5
349	19	4.62668	0.789999999999999	PMA1	12
350	20	4.62871	0.119999999999997	PMA1	20
351	21	5.23075	0.400000000000006	parent	0
352	28	4.64677	0.539999999999999	PMA1	600
353	26	4.65084	0.609999999999999	PMA1	8
354	25	4.65285	0.32	PMA1	3
355	33	4.65486	1.36	PMA1	3
356	34	4.65682	1.17	PMA1	8
357	36	4.66082	0.850000000000001	PMA1	600
358	44	4.67872	1.98	PMA1	600
359	42	4.6827	1.75	PMA1	8
360	41	4.68467	1.16	PMA1	3
361	1	4.91061	0.740000000000002	PMA1	0
362	2	4.91263	0.130000000000003	PMA1	5
363	3	4.91465	0.00999999999999801	PMA1	12
364	4	4.91663	0.18	PMA1	20
365	5	5.51862	0.0599999999999952	parent	0
366	13	5.5329	0.479999999999997	parent	0
367	12	4.93489	0	PMA1	20
368	11	4.93686	0.0900000000000034	PMA1	12
369	10	4.93884	0.259999999999998	PMA1	5
370	9	4.94083	0.739999999999995	PMA1	0
371	17	4.94283	1.38	PMA1	0
372	18	4.94484	0.380000000000003	PMA1	5
373	19	4.94683	0.159999999999997	PMA1	12
374	20	4.94886	0.029999999999994	PMA1	20
375	21	5.55086	1.03	parent	0
376	28	4.9671	0.489999999999995	PMA1	600
377	26	4.97105	0.640000000000001	PMA1	8
378	25	4.97303	0.279999999999994	PMA1	3
379	33	4.9751	1.03	PMA1	3
380	34	4.97713	2.05	PMA1	8
381	36	4.9811	0.609999999999999	PMA1	600
382	44	4.99909	0.850000000000001	PMA1	600
383	42	5.00304	1.79	PMA1	8
384	41	5.00503	0.950000000000003	PMA1	3
385	1	5.23055	0.640000000000001	PMA1	0
386	2	5.23259	0.210000000000001	PMA1	5
387	3	5.23464	0.0599999999999952	PMA1	12
388	4	5.23661	0.149999999999999	PMA1	20
389	5	5.8386	0.109999999999999	parent	0
390	13	5.85265	0.380000000000003	parent	0
391	12	5.25468	0.130000000000003	PMA1	20
392	11	5.25671	0.159999999999997	PMA1	12
393	10	5.25874	0.0900000000000034	PMA1	5
394	9	5.26077	0.409999999999997	PMA1	0
395	17	5.26277	1.41	PMA1	0
396	18	5.26481	0.210000000000001	PMA1	5
397	19	5.26683	0.229999999999997	PMA1	12
398	20	5.26886	0.0799999999999983	PMA1	20
399	21	5.87098	1.58000000000001	parent	0
400	28	5.28713	0.199999999999996	PMA1	600
401	26	5.29117	0.140000000000001	PMA1	8
402	25	5.29321	0.43	PMA1	3
403	33	5.29522	0.740000000000002	PMA1	3
404	34	5.29719	1.38	PMA1	8
405	36	5.30118	0.350000000000001	PMA1	600
406	44	5.31926	0.609999999999999	PMA1	600
407	42	5.32324	1.47	PMA1	8
408	41	5.32523	0.409999999999997	PMA1	3
409	1	5.55093	0.680000000000007	PMA1	0
410	2	5.55294	0.18	PMA1	5
411	3	5.55492	0.229999999999997	PMA1	12
412	4	5.55692	0.329999999999998	PMA1	20
413	5	6.15894	0.289999999999999	parent	0
414	13	6.17298	0.57	parent	0
415	12	5.57507	0.0700000000000003	PMA1	20
416	11	5.57711	0.0700000000000003	PMA1	12
417	10	5.57907	0	PMA1	5
418	9	5.58103	0.669999999999995	PMA1	0
419	17	5.58307	1.33	PMA1	0
420	18	5.58514	0.109999999999999	PMA1	5
421	19	5.58712	0.310000000000002	PMA1	12
422	20	5.58912	0	PMA1	20
423	21	6.19112	1.64	parent	0
424	28	5.60728	0	PMA1	600
425	26	5.61122	0.25	PMA1	8
426	25	5.61319	0.140000000000001	PMA1	3
427	33	5.6152	1.38	PMA1	3
428	34	5.61718	0.979999999999997	PMA1	8
429	36	5.6212	0.380000000000003	PMA1	600
430	44	5.63932	0.190000000000005	PMA1	600
431	42	5.64335	0.960000000000001	PMA1	8
432	41	5.64532	0.229999999999997	PMA1	3
433	1	5.87125	0.530000000000001	PMA1	0
434	2	5.87324	0.490000000000002	PMA1	5
435	3	5.87522	0.479999999999997	PMA1	12
436	4	5.8772	0.579999999999998	PMA1	20
437	5	6.47918	0.779999999999994	parent	0
438	13	6.4933	0.899999999999999	parent	0
439	12	5.89527	0.219999999999999	PMA1	20
440	11	5.89726	0.0600000000000023	PMA1	12
441	10	5.89926	0.0200000000000031	PMA1	5
442	9	5.90125	0.460000000000001	PMA1	0
443	17	5.90325	1.38999999999999	PMA1	0
444	18	5.9053	0.0500000000000043	PMA1	5
445	19	5.90735	0.32	PMA1	12
446	20	5.90932	0	PMA1	20
447	21	6.51131	1.73	parent	0
448	28	5.92716	0.199999999999996	PMA1	600
449	26	5.93125	0	PMA1	8
450	25	5.93323	0.529999999999994	PMA1	3
451	33	5.93524	0.710000000000001	PMA1	3
452	34	5.93721	0.5	PMA1	8
453	36	5.94118	0	PMA1	600
454	44	5.95914	0	PMA1	600
455	42	5.96321	0.579999999999998	PMA1	8
456	41	5.96522	0.339999999999996	PMA1	3
457	1	6.1914	0.920000000000002	PMA1	0
458	2	6.19335	0.630000000000003	PMA1	5
459	3	6.19533	0.979999999999997	PMA1	12
460	4	6.19736	1.17	PMA1	20
461	5	6.79943	1.77999999999999	parent	0
462	13	6.81329	0.93	parent	0
463	12	6.21528	0.57	PMA1	20
464	11	6.21726	0.390000000000001	PMA1	12
465	10	6.21925	0.140000000000001	PMA1	5
466	9	6.22129	0.640000000000001	PMA1	0
467	17	6.22334	0.729999999999997	PMA1	0
468	18	6.22542	0	PMA1	5
469	19	6.22741	0.32	PMA1	12
470	20	6.22939	0.0799999999999983	PMA1	20
471	21	6.83136	2.2	parent	0
472	28	6.24761	0.339999999999996	PMA1	600
473	26	6.25171	0.280000000000001	PMA1	8
474	25	6.25372	0.169999999999995	PMA1	3
475	33	6.25571	1.2	PMA1	3
476	34	6.25772	0.299999999999997	PMA1	8
477	36	6.26174	0.350000000000001	PMA1	600
478	44	6.27974	0.260000000000005	PMA1	600
479	42	6.28378	0	PMA1	8
480	41	6.28573	0.130000000000003	PMA1	3
481	1	6.51135	0.830000000000005	PMA1	0
482	2	6.51341	1.05	PMA1	5
483	3	6.51542	0.93	PMA1	12
484	4	6.5174	1.38	PMA1	20
485	5	7.11952	1.63	parent	0
486	13	7.1336	1.84	parent	0
487	12	6.53566	1.24	PMA1	20
488	11	6.53768	0.899999999999999	PMA1	12
489	10	6.53968	0.439999999999998	PMA1	5
490	9	6.54168	0.589999999999996	PMA1	0
491	17	6.54369	1.12	PMA1	0
492	18	6.54569	0.170000000000002	PMA1	5
493	19	6.5477	0.409999999999997	PMA1	12
494	20	6.54973	0.469999999999999	PMA1	20
495	21	7.15174	2.18000000000001	parent	0
496	28	6.56772	0.809999999999995	PMA1	600
497	26	6.57169	0.369999999999997	PMA1	8
498	25	6.5737	0.0499999999999972	PMA1	3
499	33	6.57571	0.68	PMA1	3
500	34	6.57774	0.380000000000003	PMA1	8
501	36	6.58174	0.240000000000002	PMA1	600
502	44	6.59984	0.5	PMA1	600
503	42	6.60385	0.350000000000001	PMA1	8
504	41	6.60601	0.189999999999998	PMA1	3
505	1	6.83195	0.82	PMA1	0
506	2	6.83391	0.869999999999997	PMA1	5
507	3	6.83589	1.09999999999999	PMA1	12
508	4	6.83789	1.92	PMA1	20
509	5	7.43989	1.57	parent	0
510	13	7.45395	1.46	parent	0
511	12	6.85593	1.67	PMA1	20
512	11	6.85801	1.33	PMA1	12
513	10	6.86001	0.619999999999997	PMA1	5
514	9	6.862	0.789999999999999	PMA1	0
515	17	6.86408	0.989999999999995	PMA1	0
516	18	6.86608	0.109999999999999	PMA1	5
517	19	6.86819	0.609999999999999	PMA1	12
518	20	6.87017	1.06	PMA1	20
519	21	7.47215	1.44	parent	0
520	28	6.88807	1.27999999999999	PMA1	600
521	26	6.89213	0.339999999999996	PMA1	8
522	25	6.89409	0.43	PMA1	3
523	33	6.89621	0.359999999999999	PMA1	3
524	34	6.89819	0.5	PMA1	8
525	36	6.9022	0.530000000000001	PMA1	600
526	44	6.92009	0.710000000000001	PMA1	600
527	42	6.92419	0.799999999999997	PMA1	8
528	41	6.92614	0.609999999999999	PMA1	3
529	1	7.1525	0.790000000000006	PMA1	0
530	2	7.15452	1.31	PMA1	5
531	3	7.15661	1.45	PMA1	12
532	4	7.15863	2.11	PMA1	20
533	5	7.76063	1.09999999999999	parent	0
534	13	7.77464	1.16	parent	0
535	12	7.17662	1.42	PMA1	20
536	11	7.17859	1.61	PMA1	12
537	10	7.18057	1.1	PMA1	5
538	9	7.18257	0.849999999999994	PMA1	0
539	17	7.18456	1.09	PMA1	0
540	18	7.18658	0.240000000000002	PMA1	5
541	19	7.18861	1.2	PMA1	12
542	20	7.1906	1.64	PMA1	20
543	21	7.79259	1.49	parent	0
544	28	7.20843	1.29	PMA1	600
545	26	7.2125	0.699999999999996	PMA1	8
546	25	7.21452	0.529999999999994	PMA1	3
547	33	7.21657	0.359999999999999	PMA1	3
548	34	7.21856	0.649999999999999	PMA1	8
549	36	7.22251	1.3	PMA1	600
550	44	7.24062	1.09	PMA1	600
551	42	7.24469	0.910000000000004	PMA1	8
552	41	7.24672	0.729999999999997	PMA1	3
553	1	7.47265	0.770000000000003	PMA1	0
554	2	7.47463	1.25	PMA1	5
555	3	7.47666	1.52	PMA1	12
556	4	7.47867	1.11	PMA1	20
557	5	8.08071	1.23999999999999	parent	0
558	13	8.09486	0.979999999999997	parent	0
559	12	7.49686	1.3	PMA1	20
560	11	7.49893	2.28	PMA1	12
561	10	7.50098	1.59	PMA1	5
562	9	7.50297	1.11	PMA1	0
563	17	7.50507	0.939999999999998	PMA1	0
564	18	7.50707	0.670000000000002	PMA1	5
565	19	7.5091	1.43	PMA1	12
566	20	7.51117	2.56	PMA1	20
567	21	8.11317	1.05	parent	0
568	28	7.52915	1.32	PMA1	600
569	26	7.53309	0.780000000000001	PMA1	8
570	25	7.53511	1.02	PMA1	3
571	33	7.53711	0.420000000000002	PMA1	3
572	34	7.5391	0.859999999999999	PMA1	8
573	36	7.54318	2.29	PMA1	600
574	44	7.56099	1.32	PMA1	600
575	42	7.565	1.81	PMA1	8
576	41	7.56701	1.37	PMA1	3
577	1	7.79227	1.01000000000001	PMA1	0
578	2	7.79429	1.02	PMA1	5
579	3	7.79632	1.45	PMA1	12
580	4	7.79829	1.4	PMA1	20
581	5	8.40029	0.709999999999994	parent	0
582	13	8.4144	0.649999999999999	parent	0
583	12	7.81639	1.12	PMA1	20
584	11	7.81846	1.51	PMA1	12
585	10	7.82048	1.75	PMA1	5
586	9	7.82251	1.41	PMA1	0
587	17	7.82451	1.27	PMA1	0
588	18	7.82652	1.53	PMA1	5
589	19	7.82855	2.29	PMA1	12
590	20	7.83053	1.27	PMA1	20
591	21	8.43262	0.460000000000001	parent	0
592	28	7.84877	1.79	PMA1	600
593	26	7.85281	1.14	PMA1	8
594	25	7.85492	2.08	PMA1	3
595	33	7.85695	0.649999999999999	PMA1	3
596	34	7.85895	0.789999999999999	PMA1	8
597	36	7.86299	1.52	PMA1	600
598	44	7.88102	1.88	PMA1	600
599	42	7.885	1.28	PMA1	8
600	41	7.88697	1.13	PMA1	3
601	1	8.11257	0.790000000000006	PMA1	0
602	2	8.11455	1.74	PMA1	5
603	3	8.11653	1.01	PMA1	12
604	4	8.11853	0.82	PMA1	20
605	5	8.72051	0.559999999999995	parent	0
606	13	8.73453	0.160000000000004	parent	0
607	12	8.13649	0.619999999999997	PMA1	20
608	11	8.13846	0.859999999999999	PMA1	12
609	10	8.14044	2.28	PMA1	5
610	9	8.14242	1.41	PMA1	0
611	17	8.14447	1.02999999999999	PMA1	0
612	18	8.14645	1.38	PMA1	5
613	19	8.14856	1.9	PMA1	12
614	20	8.15054	1.11	PMA1	20
615	21	8.7525	0.470000000000006	parent	0
616	28	8.16854	1.84	PMA1	600
617	26	8.1725	1.66	PMA1	8
618	25	8.1745	1.82	PMA1	3
619	33	8.17662	0.560000000000002	PMA1	3
620	34	8.17858	1.76	PMA1	8
621	36	8.18258	1.93	PMA1	600
622	44	8.20055	1.96	PMA1	600
623	42	8.20452	2.22	PMA1	8
624	41	8.2065	1.74	PMA1	3
625	1	8.432	1.26000000000001	PMA1	0
626	2	8.43396	1.78	PMA1	5
627	3	8.43593	0.809999999999995	PMA1	12
628	4	8.43789	0.369999999999997	PMA1	20
629	5	9.03987	0.349999999999994	parent	0
630	13	9.054	0.18	parent	0
631	12	8.45597	0.68	PMA1	20
632	11	8.45792	1.18	PMA1	12
633	10	8.45992	1.53	PMA1	5
634	9	8.4619	1.65	PMA1	0
635	17	8.46391	1.29	PMA1	0
636	18	8.46588	1.79	PMA1	5
637	19	8.46787	1.41	PMA1	12
638	20	8.46989	0.890000000000001	PMA1	20
639	21	9.07188	0.210000000000001	parent	0
640	28	8.48772	1.43	PMA1	600
641	26	8.4918	1.84	PMA1	8
642	25	8.49381	2.84999999999999	PMA1	3
643	33	8.49594	0.880000000000003	PMA1	3
644	34	8.49794	2.46	PMA1	8
645	36	8.50202	1.76	PMA1	600
646	44	8.52027	2.37	PMA1	600
647	42	8.52423	1.93	PMA1	8
648	41	8.52619	1.88	PMA1	3
649	1	8.75208	1.57	PMA1	0
650	2	8.7541	1.49	PMA1	5
651	3	8.7561	0.469999999999999	PMA1	12
652	4	8.7582	0.339999999999996	PMA1	20
653	5	9.36017	0.329999999999998	parent	0
654	13	9.37431	0.0600000000000023	parent	0
655	12	8.7763	0.25	PMA1	20
656	11	8.77827	0.649999999999999	PMA1	12
657	10	8.78025	1.18	PMA1	5
658	9	8.78224	1.79	PMA1	0
659	17	8.78424	1.18	PMA1	0
660	18	8.78619	2.32	PMA1	5
661	19	8.78818	0.869999999999997	PMA1	12
662	20	8.79013	0.379999999999995	PMA1	20
663	21	9.3921	0.170000000000002	parent	0
664	28	8.80814	1.16	PMA1	600
665	26	8.81225	1.48999999999999	PMA1	8
666	25	8.81424	2.23	PMA1	3
667	33	8.81624	1.47	PMA1	3
668	34	8.81826	1.59	PMA1	8
669	36	8.82229	1.41	PMA1	600
670	44	8.84066	2.36	PMA1	600
671	42	8.8448	2.28	PMA1	8
672	41	8.84678	2.18	PMA1	3
673	1	9.07288	1.75	PMA1	0
674	2	9.0749	1.38	PMA1	5
675	3	9.07691	0.379999999999995	PMA1	12
676	4	9.0789	0.119999999999997	PMA1	20
677	5	9.68102	0.389999999999993	parent	0
678	13	9.69517	0.0399999999999991	parent	0
679	12	9.09715	0.380000000000003	PMA1	20
680	11	9.09925	0.439999999999998	PMA1	12
681	10	9.10121	1.18	PMA1	5
682	9	9.10321	2.16	PMA1	0
683	17	9.10526	1.68	PMA1	0
684	18	9.10729	1.7	PMA1	5
685	19	9.10926	0.640000000000001	PMA1	12
686	20	9.11123	0.349999999999994	PMA1	20
687	21	9.71319	0.310000000000002	parent	0
688	28	9.12923	0.609999999999999	PMA1	600
689	26	9.13318	1.29	PMA1	8
690	25	9.13516	2.2	PMA1	3
691	33	9.13717	1.49	PMA1	3
692	34	9.13918	1.41	PMA1	8
693	36	9.14324	0.859999999999999	PMA1	600
694	44	9.16109	1.98	PMA1	600
695	42	9.16501	2.08	PMA1	8
696	41	9.16698	2.47	PMA1	3
697	1	9.39282	1.92	PMA1	0
698	2	9.3948	1.32	PMA1	5
699	3	9.39687	0.359999999999999	PMA1	12
700	4	9.39885	0.159999999999997	PMA1	20
701	5	10.00083	0.659999999999997	parent	0
702	13	10.01483	0.280000000000001	parent	0
703	12	9.41683	0.359999999999999	PMA1	20
704	11	9.41896	0.270000000000003	PMA1	12
705	10	9.42096	1.24	PMA1	5
706	9	9.42295	2.34999999999999	PMA1	0
707	17	9.42505	1.83	PMA1	0
708	18	9.42705	1.67	PMA1	5
709	19	9.42904	0.689999999999998	PMA1	12
710	20	9.43104	0.409999999999997	PMA1	20
711	21	10.03302	0.460000000000001	parent	0
712	28	9.44914	0.519999999999996	PMA1	600
713	26	9.4531	1.25	PMA1	8
714	25	9.45513	1.84	PMA1	3
715	33	9.4572	2.32	PMA1	3
716	34	9.45918	1.14	PMA1	8
717	36	9.46325	0.789999999999999	PMA1	600
718	44	9.48138	1.55	PMA1	600
719	42	9.48536	2.25	PMA1	8
720	41	9.48734	3.32	PMA1	3
721	1	9.71336	1.89	PMA1	0
722	2	9.71536	0.899999999999999	PMA1	5
723	3	9.71738	0.0899999999999963	PMA1	12
724	4	9.71941	0.0700000000000003	PMA1	20
725	5	10.32139	0.769999999999996	parent	0
726	13	10.33544	0.310000000000002	parent	0
727	12	9.73745	0.149999999999999	PMA1	20
728	11	9.73943	0.0900000000000034	PMA1	12
729	10	9.74142	0.509999999999998	PMA1	5
730	9	9.74348	2.68	PMA1	0
731	17	9.74552	1.61	PMA1	0
732	18	9.74752	0.850000000000001	PMA1	5
733	19	9.74949	0.189999999999998	PMA1	12
734	20	9.75146	0.329999999999998	PMA1	20
735	21	10.35343	0.460000000000001	parent	0
736	28	9.76956	0.279999999999994	PMA1	600
737	26	9.77359	0.670000000000002	PMA1	8
738	25	9.77555	1.58	PMA1	3
739	33	9.77755	2.49	PMA1	3
740	34	9.77951	0.759999999999998	PMA1	8
741	36	9.78345	0.450000000000003	PMA1	600
742	44	9.80164	1.2	PMA1	600
743	42	9.80563	1.51	PMA1	8
744	41	9.80762	2.24	PMA1	3
745	1	10.03343	1.98	PMA1	0
746	2	10.03541	0.43	PMA1	5
747	3	10.03754	0.0399999999999991	PMA1	12
748	4	10.03952	0.100000000000001	PMA1	20
749	5	10.64149	1.22	parent	0
750	13	10.65536	0.890000000000001	parent	0
751	12	10.05733	0.240000000000002	PMA1	20
752	11	10.05934	0.119999999999997	PMA1	12
753	10	10.06135	0.57	PMA1	5
754	9	10.06338	2.47	PMA1	0
755	17	10.06538	2.45	PMA1	0
756	18	10.06739	0.82	PMA1	5
757	19	10.06943	0.170000000000002	PMA1	12
758	20	10.0714	0.349999999999994	PMA1	20
759	21	10.67341	0.900000000000006	parent	0
760	28	10.08955	0.339999999999996	PMA1	600
761	26	10.09355	0.43	PMA1	8
762	25	10.09553	1.22	PMA1	3
763	33	10.09755	1.38	PMA1	3
764	34	10.09961	0.380000000000003	PMA1	8
765	36	10.10358	0.560000000000002	PMA1	600
766	44	10.12153	0.93	PMA1	600
767	42	10.12555	0.899999999999999	PMA1	8
768	41	10.12753	1.18	PMA1	3
769	1	10.35346	2.36000000000001	PMA1	0
770	2	10.3555	0.189999999999998	PMA1	5
771	3	10.35754	0	PMA1	12
772	4	10.35951	0.159999999999997	PMA1	20
773	5	10.9616	1.48999999999999	parent	0
774	13	10.97573	1.02	parent	0
775	12	10.37771	0.240000000000002	PMA1	20
776	11	10.37969	0	PMA1	12
777	10	10.38168	0.270000000000003	PMA1	5
778	9	10.38366	2.32	PMA1	0
779	17	10.38574	2.06	PMA1	0
780	18	10.38775	0.300000000000004	PMA1	5
781	19	10.38976	0	PMA1	12
782	20	10.3918	0.199999999999996	PMA1	20
783	21	10.99384	1.18000000000001	parent	0
784	28	10.41005	0.439999999999998	PMA1	600
785	26	10.41421	0.259999999999998	PMA1	8
786	25	10.41617	1.11	PMA1	3
787	33	10.41817	1.18	PMA1	3
788	34	10.42015	0.159999999999997	PMA1	8
789	36	10.42411	0.390000000000001	PMA1	600
790	44	10.44199	0.850000000000001	PMA1	600
791	42	10.44598	0.469999999999999	PMA1	8
792	41	10.448	1.66	PMA1	3
793	1	10.67452	2.24	PMA1	0
794	2	10.67663	0.189999999999998	PMA1	5
795	3	10.67868	0.409999999999997	PMA1	12
796	4	10.68066	0.719999999999999	PMA1	20
797	5	11.28262	2.06	parent	0
798	13	11.29704	1.67	parent	0
799	12	10.69908	0.509999999999998	PMA1	20
800	11	10.7011	0.219999999999999	PMA1	12
801	10	10.70324	0.259999999999998	PMA1	5
802	9	10.70523	2.45	PMA1	0
803	17	10.70723	2.33	PMA1	0
804	18	10.70925	0.240000000000002	PMA1	5
805	19	10.71125	0.129999999999995	PMA1	12
806	20	10.71345	0.609999999999999	PMA1	20
807	21	11.31541	1.62	parent	0
808	28	10.73147	0.809999999999995	PMA1	600
809	26	10.73549	0.289999999999999	PMA1	8
810	25	10.73745	0.759999999999998	PMA1	3
811	33	10.73946	1.11	PMA1	3
812	34	10.7415	0.0600000000000023	PMA1	8
813	36	10.74551	0.729999999999997	PMA1	600
814	44	10.76392	1.26000000000001	PMA1	600
815	42	10.76797	0.469999999999999	PMA1	8
816	41	10.77004	1.5	PMA1	3
817	1	10.99663	2.51000000000001	PMA1	0
818	2	10.99866	0.130000000000003	PMA1	5
819	3	11.00068	0.509999999999998	PMA1	12
820	4	11.00268	0.850000000000001	PMA1	20
821	5	11.60467	2.45999999999999	parent	0
822	13	11.61881	2.02	parent	0
823	12	11.0209	0.899999999999999	PMA1	20
824	11	11.0229	0.350000000000001	PMA1	12
825	10	11.02487	0.350000000000001	PMA1	5
826	9	11.02683	2.48	PMA1	0
827	17	11.02882	2.02999999999999	PMA1	0
828	18	11.0308	0.0900000000000034	PMA1	5
829	19	11.0328	0.25	PMA1	12
830	20	11.03485	0.729999999999997	PMA1	20
831	21	11.63703	2.15000000000001	parent	0
832	28	11.05316	1.27999999999999	PMA1	600
833	26	11.05724	0.339999999999996	PMA1	8
834	25	11.05922	0.669999999999995	PMA1	3
835	33	11.06122	1.09	PMA1	3
836	34	11.06331	0	PMA1	8
837	36	11.06729	1.12	PMA1	600
838	44	11.0851	1.56	PMA1	600
839	42	11.08918	0.490000000000002	PMA1	8
840	41	11.0912	1.42	PMA1	3
841	1	11.31715	2.43000000000001	PMA1	0
842	2	11.31913	0	PMA1	5
843	3	11.32115	0.779999999999994	PMA1	12
844	4	11.32322	1.17	PMA1	20
845	5	11.92521	3.09	parent	0
846	13	11.9392	2.55	parent	0
847	12	11.3412	1.24	PMA1	20
848	11	11.34321	0.590000000000003	PMA1	12
849	10	11.34519	0.0500000000000043	PMA1	5
850	9	11.34714	2.65	PMA1	0
851	17	11.34913	2.33	PMA1	0
852	18	11.35121	0.0799999999999983	PMA1	5
853	19	11.35319	0.399999999999999	PMA1	12
854	20	11.3552	1.09	PMA1	20
855	21	11.95723	2.65000000000001	parent	0
856	28	11.37311	1.57	PMA1	600
857	26	11.37706	0.199999999999996	PMA1	8
858	25	11.37906	0.339999999999996	PMA1	3
859	33	11.38106	0.759999999999998	PMA1	3
860	34	11.38316	0.189999999999998	PMA1	8
861	36	11.38714	1.62	PMA1	600
862	44	11.40525	2.01000000000001	PMA1	600
863	42	11.40921	0.410000000000004	PMA1	8
864	41	11.41118	0.670000000000002	PMA1	3
865	1	11.63697	2.37	PMA1	0
866	2	11.63899	0.149999999999999	PMA1	5
867	3	11.64099	1.19	PMA1	12
868	4	11.64308	1.67	PMA1	20
869	5	12.2451	3.86	parent	0
870	13	12.25909	3.29	parent	0
871	12	11.66108	1.55	PMA1	20
872	11	11.66305	0.979999999999997	PMA1	12
873	10	11.66512	0.170000000000002	PMA1	5
874	9	11.66713	2.59999999999999	PMA1	0
875	17	11.66911	2.08	PMA1	0
876	18	11.67111	0.0900000000000034	PMA1	5
877	19	11.6731	0.869999999999997	PMA1	12
878	20	11.67508	1.41	PMA1	20
879	21	12.27716	3.54000000000001	parent	0
880	28	11.69324	2.19	PMA1	600
881	26	11.69721	0.5	PMA1	8
882	25	11.69917	0.32	PMA1	3
883	33	11.70117	0.469999999999999	PMA1	3
884	34	11.70312	0.420000000000002	PMA1	8
885	36	11.7071	2.14	PMA1	600
886	44	11.72495	2.74	PMA1	600
887	42	11.72897	0.770000000000003	PMA1	8
888	41	11.731	0.450000000000003	PMA1	3
889	1	11.95661	2.31	PMA1	0
890	2	11.9586	0.100000000000001	PMA1	5
891	3	11.96055	1.23999999999999	PMA1	12
892	4	11.96254	1.91	PMA1	20
893	5	12.56455	4.48999999999999	parent	0
894	13	12.57867	3.97	parent	0
895	12	11.98065	1.79	PMA1	20
896	11	11.98263	1.18	PMA1	12
897	10	11.98465	0.119999999999997	PMA1	5
898	9	11.98662	2.36	PMA1	0
899	17	11.98862	2.70999999999999	PMA1	0
900	18	11.99063	0.0799999999999983	PMA1	5
901	19	11.99266	1.09	PMA1	12
902	20	11.99465	1.64	PMA1	20
903	21	12.59664	4.1	parent	0
904	28	12.01287	2.58	PMA1	600
905	26	12.01684	0.689999999999998	PMA1	8
906	25	12.01891	0.25	PMA1	3
907	33	12.02094	0.219999999999999	PMA1	3
908	34	12.02292	0.530000000000001	PMA1	8
909	36	12.02702	2.61	PMA1	600
910	44	12.0449	3.24	PMA1	600
911	42	12.04886	0.960000000000001	PMA1	8
912	41	12.05086	0.460000000000001	PMA1	3
913	1	12.2762	2.19	PMA1	0
914	2	12.27824	0.339999999999996	PMA1	5
915	3	12.28022	1.66999999999999	PMA1	12
916	4	12.28222	2.38	PMA1	20
917	5	12.8842	5.52999999999999	parent	0
918	13	12.89832	4.98	parent	0
919	12	12.30038	2.44	PMA1	20
920	11	12.3024	1.48	PMA1	12
921	10	12.3044	0.300000000000004	PMA1	5
922	9	12.30639	1.94	PMA1	0
923	17	12.3084	2.91	PMA1	0
924	18	12.3104	0.18	PMA1	5
925	19	12.31248	1.37	PMA1	12
926	20	12.31446	2.26	PMA1	20
927	21	12.91644	5.1	parent	0
928	28	12.33238	3.27999999999999	PMA1	600
929	26	12.33645	0.939999999999998	PMA1	8
930	25	12.33841	0.0899999999999963	PMA1	3
931	33	12.34043	0.0700000000000003	PMA1	3
932	34	12.34246	0.850000000000001	PMA1	8
933	36	12.34651	3.16	PMA1	600
934	44	12.36462	3.85	PMA1	600
935	42	12.36858	1.16	PMA1	8
936	41	12.37065	0.109999999999999	PMA1	3
937	1	12.59616	2.39	PMA1	0
938	2	12.59817	0.579999999999998	PMA1	5
939	3	12.60022	2.08	PMA1	12
940	4	12.60219	2.99	PMA1	20
941	5	13.2042	6.59999999999999	parent	0
942	13	13.21822	5.93	parent	0
943	12	12.62021	2.94	PMA1	20
944	11	12.62221	1.86	PMA1	12
945	10	12.6242	0.600000000000001	PMA1	5
946	9	12.62624	1.88	PMA1	0
947	17	12.62832	2.54	PMA1	0
948	18	12.63038	0.32	PMA1	5
949	19	12.63236	1.84	PMA1	12
950	20	12.63433	2.8	PMA1	20
951	21	13.23629	6.17	parent	0
952	28	12.65219	4.16999999999999	PMA1	600
953	26	12.65615	1.38	PMA1	8
954	25	12.65819	0	PMA1	3
955	33	12.66038	0	PMA1	3
956	34	12.66238	1.24	PMA1	8
957	36	12.66643	4.1	PMA1	600
958	44	12.68446	4.67	PMA1	600
959	42	12.68854	1.55	PMA1	8
960	41	12.69055	0.229999999999997	PMA1	3
961	1	12.917	1.87	PMA1	0
962	2	12.91906	0.810000000000002	PMA1	5
963	3	12.92104	2.43	PMA1	12
964	4	12.92304	3.61	PMA1	20
965	5	13.52505	7.70999999999999	parent	0
966	13	13.53924	7	parent	0
967	12	12.94124	3.62	PMA1	20
968	11	12.94322	2.22	PMA1	12
969	10	12.94523	0.789999999999999	PMA1	5
970	9	12.94722	1.68	PMA1	0
971	17	12.94921	2.34999999999999	PMA1	0
972	18	12.95119	0.530000000000001	PMA1	5
973	19	12.95316	2.24	PMA1	12
974	20	12.95512	3.45	PMA1	20
975	21	13.5571	7.22000000000001	parent	0
976	28	12.97315	4.93	PMA1	600
977	26	12.97712	1.61	PMA1	8
978	25	12.9791	0.189999999999998	PMA1	3
979	33	12.9811	0.0399999999999991	PMA1	3
980	34	12.98308	1.62	PMA1	8
981	36	12.98707	4.98	PMA1	600
982	44	13.00487	5.6	PMA1	600
983	42	13.00897	1.79	PMA1	8
984	41	13.01096	0.0600000000000023	PMA1	3
985	1	13.23763	1.78	PMA1	0
986	2	13.23963	0.920000000000002	PMA1	5
987	3	13.24165	2.86	PMA1	12
988	4	13.24364	4.29	PMA1	20
989	5	13.84566	9.02	parent	0
990	13	13.85975	8.27	parent	0
991	12	13.26176	4.32	PMA1	20
992	11	13.26374	2.79	PMA1	12
993	10	13.26575	0.850000000000001	PMA1	5
994	9	13.26772	1.73	PMA1	0
995	17	13.2697	2	PMA1	0
996	18	13.2717	0.829999999999998	PMA1	5
997	19	13.27373	2.71	PMA1	12
998	20	13.27579	4.25	PMA1	20
999	21	13.87775	8.72000000000001	parent	0
1000	28	13.29375	6.07	PMA1	600
1001	26	13.29774	2.1	PMA1	8
1002	25	13.29977	0.229999999999997	PMA1	3
1003	33	13.30185	0.0899999999999963	PMA1	3
1004	34	13.30393	1.87	PMA1	8
1005	36	13.30796	6.08	PMA1	600
1006	44	13.32608	6.79	PMA1	600
1007	42	13.33005	2.24	PMA1	8
1008	41	13.33208	0.170000000000002	PMA1	3
1009	1	13.55716	1.89	PMA1	0
1010	2	13.55918	1.16	PMA1	5
1011	3	13.5612	3.45	PMA1	12
1012	4	13.5632	5.19	PMA1	20
1013	5	14.16522	10.73	parent	0
1014	13	14.1793	9.83	parent	0
1015	12	13.5813	5.13	PMA1	20
1016	11	13.58326	3.27	PMA1	12
1017	10	13.58536	1.1	PMA1	5
1018	9	13.58738	1.58	PMA1	0
1019	17	13.58937	2.12	PMA1	0
1020	18	13.59137	0.890000000000001	PMA1	5
1021	19	13.59338	3.23	PMA1	12
1022	20	13.59536	5.02	PMA1	20
1023	21	14.19736	10.23	parent	0
1024	28	13.61335	6.91999999999999	PMA1	600
1025	26	13.61732	2.26	PMA1	8
1026	25	13.6193	0.219999999999999	PMA1	3
1027	33	13.62144	0.100000000000001	PMA1	3
1028	34	13.6234	2.14	PMA1	8
1029	36	13.62733	7.14	PMA1	600
1030	44	13.6452	7.84	PMA1	600
1031	42	13.64928	2.51	PMA1	8
1032	41	13.65133	0	PMA1	3
1033	1	13.87794	1.69	PMA1	0
1034	2	13.87999	1.38	PMA1	5
1035	3	13.88204	4.01	PMA1	12
1036	4	13.88403	6.07	PMA1	20
1037	5	14.4861	12.37	parent	0
1038	13	14.50012	11.46	parent	0
1039	12	13.90208	6.07	PMA1	20
1040	11	13.90411	4.01	PMA1	12
1041	10	13.90609	1.3	PMA1	5
1042	9	13.90819	1.83	PMA1	0
1043	17	13.91019	1.84999999999999	PMA1	0
1044	18	13.91217	1.26000000000001	PMA1	5
1045	19	13.91417	3.91	PMA1	12
1046	20	13.91617	5.95999999999999	PMA1	20
1047	21	14.51817	11.94	parent	0
1048	28	13.93398	8.31	PMA1	600
1049	26	13.93805	2.78	PMA1	8
1050	25	13.94007	0.32	PMA1	3
1051	33	13.9422	0.329999999999998	PMA1	3
1052	34	13.94421	2.79	PMA1	8
1053	36	13.94818	8.26	PMA1	600
1054	44	13.96606	9.31	PMA1	600
1055	42	13.97005	3.06	PMA1	8
1056	41	13.97208	0.140000000000001	PMA1	3
1057	1	14.19876	1.45	PMA1	0
1058	2	14.20076	1.65	PMA1	5
1059	3	14.20277	4.77999999999999	PMA1	12
1060	4	14.20489	7.14	PMA1	20
1061	5	14.80686	14.57	parent	0
1062	13	14.821	13.48	parent	0
1063	12	14.22298	7.14	PMA1	20
1064	11	14.22501	4.56	PMA1	12
1065	10	14.22705	1.56	PMA1	5
1066	9	14.22906	1.61	PMA1	0
1067	17	14.23116	1.83	PMA1	0
1068	18	14.23314	1.42	PMA1	5
1069	19	14.23512	4.59	PMA1	12
1070	20	14.23709	6.89	PMA1	20
1071	21	14.8391	14.07	parent	0
1072	28	14.25532	9.95	PMA1	600
1073	26	14.25933	3.36	PMA1	8
1074	25	14.26136	0.640000000000001	PMA1	3
1075	33	14.26336	0.380000000000003	PMA1	3
1076	34	14.26534	3.35	PMA1	8
1077	36	14.26942	9.95	PMA1	600
1078	44	14.28754	10.96	PMA1	600
1079	42	14.29152	3.79	PMA1	8
1080	41	14.29349	0.339999999999996	PMA1	3
1081	1	14.51923	1.44	PMA1	0
1082	2	14.52129	1.81	PMA1	5
1083	3	14.52332	5.38999999999999	PMA1	12
1084	4	14.52532	8.19	PMA1	20
1085	5	15.12734	16.53	parent	0
1086	13	15.14135	15.59	parent	0
1087	12	14.54331	8.3	PMA1	20
1088	11	14.54527	5.22	PMA1	12
1089	10	14.54739	1.9	PMA1	5
1090	9	14.54953	1.27	PMA1	0
1091	17	14.55157	1.76	PMA1	0
1092	18	14.55356	1.77	PMA1	5
1093	19	14.55561	5.22	PMA1	12
1094	20	14.55761	8.11	PMA1	20
1095	21	15.15958	16.23	parent	0
1096	28	14.57557	11.56	PMA1	600
1097	26	14.57954	3.89	PMA1	8
1098	25	14.58153	0.579999999999998	PMA1	3
1099	33	14.58353	0.469999999999999	PMA1	3
1100	34	14.58559	3.93	PMA1	8
1101	36	14.58957	11.71	PMA1	600
1102	44	14.60765	12.75	PMA1	600
1103	42	14.61176	4.29	PMA1	8
1104	41	14.61382	0.490000000000002	PMA1	3
1105	1	14.84008	1.32	PMA1	0
1106	2	14.84211	2.03	PMA1	5
1107	3	14.8441	6.20999999999999	PMA1	12
1108	4	14.84608	9.61	PMA1	20
1109	5	15.44818	19.1	parent	0
1110	13	15.46233	18.02	parent	0
1111	12	14.8643	9.59	PMA1	20
1112	11	14.86628	5.98	PMA1	12
1113	10	14.86826	2.08	PMA1	5
1114	9	14.87023	1.16999999999999	PMA1	0
1115	17	14.87223	1.36	PMA1	0
1116	18	14.87425	2	PMA1	5
1117	19	14.87627	5.97	PMA1	12
1118	20	14.87826	9.4	PMA1	20
1119	21	15.48041	18.73	parent	0
1120	28	14.89631	13.22	PMA1	600
1121	26	14.90024	4.37	PMA1	8
1122	25	14.90221	0.669999999999995	PMA1	3
1123	33	14.90434	0.640000000000001	PMA1	3
1124	34	14.90633	4.43	PMA1	8
1125	36	14.9104	13.53	PMA1	600
1126	44	14.92861	14.82	PMA1	600
1127	42	14.93257	4.86	PMA1	8
1128	41	14.93458	0.57	PMA1	3
1129	1	15.16068	1.35	PMA1	0
1130	2	15.16268	2.38	PMA1	5
1131	3	15.16465	7.29	PMA1	12
1132	4	15.16664	11.21	PMA1	20
1133	5	15.76862	20.97	parent	0
1134	13	15.78261	20.23	parent	0
1135	12	15.1846	11.05	PMA1	20
1136	11	15.18657	6.9	PMA1	12
1137	10	15.18858	2.46	PMA1	5
1138	9	15.19055	1.12	PMA1	0
1139	17	15.19255	1.06	PMA1	0
1140	18	15.19453	2.33	PMA1	5
1141	19	15.1965	7.03	PMA1	12
1142	20	15.19851	10.99	PMA1	20
1143	21	15.80047	20.86	parent	0
1144	28	15.21642	15.47	PMA1	600
1145	26	15.22049	5.01	PMA1	8
1146	25	15.22245	0.989999999999995	PMA1	3
1147	33	15.22452	0.740000000000002	PMA1	3
1148	34	15.22651	4.92	PMA1	8
1149	36	15.23056	15.69	PMA1	600
1150	44	15.24857	17.06	PMA1	600
1151	42	15.2525	5.39	PMA1	8
1152	41	15.25446	0.670000000000002	PMA1	3
1153	1	15.48041	1.04000000000001	PMA1	0
1154	2	15.48241	2.86	PMA1	5
1155	3	15.48441	8.3	PMA1	12
1156	4	15.48643	12.91	PMA1	20
1157	5	16.08847	22.82	parent	0
1158	13	16.1027	21.98	parent	0
1159	12	15.5047	12.91	PMA1	20
1160	11	15.50666	8.09	PMA1	12
1161	10	15.50867	2.81	PMA1	5
1162	9	15.51063	1.08	PMA1	0
1163	17	15.51266	1.08	PMA1	0
1164	18	15.51468	2.77	PMA1	5
1165	19	15.51686	8.08	PMA1	12
1166	20	15.51886	12.73	PMA1	20
1167	21	16.12084	22.71	parent	0
1168	28	15.53694	18.05	PMA1	600
1169	26	15.54092	5.89	PMA1	8
1170	25	15.54291	1.05	PMA1	3
1171	33	15.54492	0.939999999999998	PMA1	3
1172	34	15.5469	5.8	PMA1	8
1173	36	15.55086	18.44	PMA1	600
1174	44	15.56876	19.57	PMA1	600
1175	42	15.57277	6.23	PMA1	8
1176	41	15.57479	0.839999999999996	PMA1	3
1177	1	15.8	0.970000000000006	PMA1	0
1178	2	15.80208	3.04	PMA1	5
1179	3	15.80411	9.27	PMA1	12
1180	4	15.80608	14.58	PMA1	20
1181	5	16.40807	24.42	parent	0
1182	13	16.42203	23.68	parent	0
1183	12	15.824	14.66	PMA1	20
1184	11	15.826	9.16	PMA1	12
1185	10	15.82799	3.1	PMA1	5
1186	9	15.82997	0.799999999999997	PMA1	0
1187	17	15.83196	1.12	PMA1	0
1188	18	15.83404	3.01000000000001	PMA1	5
1189	19	15.83602	9.05	PMA1	12
1190	20	15.83802	14.31	PMA1	20
1191	21	16.44	24.33	parent	0
1192	28	15.85607	20	PMA1	600
1193	26	15.86003	6.57	PMA1	8
1194	25	15.862	1.16999999999999	PMA1	3
1195	33	15.86401	1.03	PMA1	3
1196	34	15.86604	6.49	PMA1	8
1197	36	15.87008	20.13	PMA1	600
1198	44	15.88813	21.14	PMA1	600
1199	42	15.89217	7.05	PMA1	8
1200	41	15.89427	0.950000000000003	PMA1	3
1201	1	16.12003	0.890000000000001	PMA1	0
1202	2	16.12211	3.49	PMA1	5
1203	3	16.12415	10.62	PMA1	12
1204	4	16.12621	17.1	PMA1	20
1205	5	16.72827	25.72	parent	0
1206	13	16.74231	25.16	parent	0
1207	12	16.14432	17.14	PMA1	20
1208	11	16.14637	10.42	PMA1	12
1209	10	16.14837	3.55	PMA1	5
1210	9	16.15035	0.769999999999996	PMA1	0
1211	17	16.15236	0.829999999999998	PMA1	0
1212	18	16.15433	3.41	PMA1	5
1213	19	16.15629	10.46	PMA1	12
1214	20	16.15832	16.92	PMA1	20
1215	21	16.76028	25.88	parent	0
1216	28	16.17644	21.78	PMA1	600
1217	26	16.18044	7.47	PMA1	8
1218	25	16.18243	1.4	PMA1	3
1219	33	16.18446	1.32	PMA1	3
1220	34	16.18653	7.52	PMA1	8
1221	36	16.19056	22.07	PMA1	600
1222	44	16.20881	22.92	PMA1	600
1223	42	16.21283	7.92	PMA1	8
1224	41	16.21495	1.16	PMA1	3
1225	1	16.44084	0.880000000000003	PMA1	0
1226	2	16.44301	3.84	PMA1	5
1227	3	16.445	12.04	PMA1	12
1228	4	16.44702	18.8	PMA1	20
1229	5	17.04902	26.92	parent	0
1230	13	17.06328	26.26	parent	0
1231	12	16.46526	18.77	PMA1	20
1232	11	16.46726	11.58	PMA1	12
1233	10	16.46926	3.88	PMA1	5
1234	9	16.47126	0.759999999999998	PMA1	0
1235	17	16.47332	0.769999999999996	PMA1	0
1236	18	16.47529	3.72	PMA1	5
1237	19	16.47726	11.63	PMA1	12
1238	20	16.47924	18.7	PMA1	20
1239	21	17.08121	26.91	parent	0
1240	28	16.49727	23.44	PMA1	600
1241	26	16.50123	8.36	PMA1	8
1242	25	16.50321	1.43	PMA1	3
1243	33	16.50532	1.38	PMA1	3
1244	34	16.50731	8.37	PMA1	8
1245	36	16.51127	23.79	PMA1	600
1246	44	16.5294	24.69	PMA1	600
1247	42	16.53352	8.89	PMA1	8
1248	41	16.5355	1.45	PMA1	3
1249	1	16.76138	0.940000000000005	PMA1	0
1250	2	16.76338	4.44	PMA1	5
1251	3	16.76544	13.71	PMA1	12
1252	4	16.76748	20.35	PMA1	20
1253	5	17.36946	28.22	parent	0
1254	13	17.38375	27.46	parent	0
1255	12	16.78575	20.28	PMA1	20
1256	11	16.78775	13.21	PMA1	12
1257	10	16.78972	4.47	PMA1	5
1258	9	16.7917	0.839999999999996	PMA1	0
1259	17	16.79373	0.82	PMA1	0
1260	18	16.79568	4.28	PMA1	5
1261	19	16.79766	13.28	PMA1	12
1262	20	16.79966	20.12	PMA1	20
1263	21	17.40166	28.08	parent	0
1264	28	16.81764	25.14	PMA1	600
1265	26	16.8216	9.32	PMA1	8
1266	25	16.82358	1.81	PMA1	3
1267	33	16.82558	1.58	PMA1	3
1268	34	16.82762	9.28	PMA1	8
1269	36	16.83167	25.19	PMA1	600
1270	44	16.84965	25.75	PMA1	600
1271	42	16.85361	9.7	PMA1	8
1272	41	16.85561	1.44	PMA1	3
1273	1	17.08061	0.790000000000006	PMA1	0
1274	2	17.08263	4.7	PMA1	5
1275	3	17.08465	15.52	PMA1	12
1276	4	17.08662	21.74	PMA1	20
1277	5	17.6886	29.68	parent	0
1278	13	17.70286	28.91	parent	0
1279	12	17.10486	21.79	PMA1	20
1280	11	17.10682	15.13	PMA1	12
1281	10	17.10888	4.95	PMA1	5
1282	9	17.11091	1	PMA1	0
1283	17	17.11292	0.82	PMA1	0
1284	18	17.1149	4.83	PMA1	5
1285	19	17.11702	15.17	PMA1	12
1286	20	17.11898	21.79	PMA1	20
1287	21	17.72099	29.59	parent	0
1288	28	17.13713	26.51	PMA1	600
1289	26	17.14109	10.56	PMA1	8
1290	25	17.14308	1.98999999999999	PMA1	3
1291	33	17.14509	1.84	PMA1	3
1292	34	17.14711	10.54	PMA1	8
1293	36	17.15112	26.66	PMA1	600
1294	44	17.16936	27.35	PMA1	600
1295	42	17.17334	11.21	PMA1	8
1296	41	17.17536	1.71	PMA1	3
1297	1	17.40217	0.650000000000006	PMA1	0
1298	2	17.40419	5.24	PMA1	5
1299	3	17.40633	17.03	PMA1	12
1300	4	17.4083	23.11	PMA1	20
1301	5	18.0103	30.66	parent	0
1302	13	18.02434	30.2	parent	0
1303	12	17.42635	23.01	PMA1	20
1304	11	17.42831	16.68	PMA1	12
1305	10	17.43029	5.35	PMA1	5
1306	9	17.43231	0.729999999999997	PMA1	0
1307	17	17.43429	0.82	PMA1	0
1308	18	17.43624	5.27	PMA1	5
1309	19	17.43822	16.66	PMA1	12
1310	20	17.44036	22.94	PMA1	20
1311	21	18.04234	30.67	parent	0
1312	28	17.45867	27.64	PMA1	600
1313	26	17.46263	11.58	PMA1	8
1314	25	17.4646	2.11	PMA1	3
1315	33	17.46664	2.02	PMA1	3
1316	34	17.46862	11.67	PMA1	8
1317	36	17.47262	27.94	PMA1	600
1318	44	17.49061	28.65	PMA1	600
1319	42	17.4946	12.23	PMA1	8
1320	41	17.49657	1.92	PMA1	3
1321	1	17.72277	0.760000000000005	PMA1	0
1322	2	17.72475	5.84	PMA1	5
1323	3	17.72674	18.31	PMA1	12
1324	4	17.72873	24.09	PMA1	20
1325	5	18.3307	32.13	parent	0
1326	13	18.34486	31.49	parent	0
1327	12	17.74692	24.11	PMA1	20
1328	11	17.74892	17.89	PMA1	12
1329	10	17.75091	5.92	PMA1	5
1330	9	17.75292	0.849999999999994	PMA1	0
1331	17	17.75493	0.68	PMA1	0
1332	18	17.75699	5.74	PMA1	5
1333	19	17.75897	17.98	PMA1	12
1334	20	17.76097	24.13	PMA1	20
1335	21	18.36296	32.07	parent	0
1336	28	17.77901	29.22	PMA1	600
1337	26	17.78295	12.97	PMA1	8
1338	25	17.78492	2.41	PMA1	3
1339	33	17.78694	2.4	PMA1	3
1340	34	17.78892	13.01	PMA1	8
1341	36	17.79299	29.33	PMA1	600
1342	44	17.81105	30.14	PMA1	600
1343	42	17.81501	13.61	PMA1	8
1344	41	17.8171	2.12	PMA1	3
1345	1	18.0441	0.610000000000007	PMA1	0
1346	2	18.04612	6.36	PMA1	5
1347	3	18.04817	19.61	PMA1	12
1348	4	18.05015	25.04	PMA1	20
1349	5	18.65212	33.67	parent	0
1350	13	18.6661	32.92	parent	0
1351	12	18.06806	25.11	PMA1	20
1352	11	18.07005	19.09	PMA1	12
1353	10	18.07204	6.51	PMA1	5
1354	9	18.07402	0.710000000000001	PMA1	0
1355	17	18.07603	0.609999999999999	PMA1	0
1356	18	18.078	6.42	PMA1	5
1357	19	18.08005	19.22	PMA1	12
1358	20	18.08206	25.13	PMA1	20
1359	21	18.68409	33.78	parent	0
1360	28	18.10027	30.72	PMA1	600
1361	26	18.10424	14.5	PMA1	8
1362	25	18.10625	2.54	PMA1	3
1363	33	18.1083	2.61	PMA1	3
1364	34	18.11033	14.87	PMA1	8
1365	36	18.11438	31.01	PMA1	600
1366	44	18.13235	31.69	PMA1	600
1367	42	18.13632	15.58	PMA1	8
1368	41	18.13832	2.64	PMA1	3
1369	1	18.36514	0.710000000000001	PMA1	0
1370	2	18.36713	7.08	PMA1	5
1371	3	18.36916	20.87	PMA1	12
1372	4	18.37116	26.38	PMA1	20
1373	5	18.97318	35.48	parent	0
1374	13	18.98708	34.75	parent	0
1375	12	18.38908	26.41	PMA1	20
1376	11	18.39106	20.66	PMA1	12
1377	10	18.39308	7.4	PMA1	5
1378	9	18.39503	0.759999999999998	PMA1	0
1379	17	18.39704	0.769999999999996	PMA1	0
1380	18	18.39914	7.19	PMA1	5
1381	19	18.40112	20.74	PMA1	12
1382	20	18.40313	26.34	PMA1	20
1383	21	19.00516	35.63	parent	0
1384	28	18.42158	32.1	PMA1	600
1385	26	18.42557	16.17	PMA1	8
1386	25	18.42753	2.87	PMA1	3
1387	33	18.42954	2.81	PMA1	3
1388	34	18.43159	16.38	PMA1	8
1389	36	18.43566	32.52	PMA1	600
1390	44	18.45367	33.11	PMA1	600
1391	42	18.45759	17.12	PMA1	8
1392	41	18.45959	2.76	PMA1	3
1393	1	18.68621	0.740000000000002	PMA1	0
1394	2	18.68824	7.71	PMA1	5
1395	3	18.69026	21.78	PMA1	12
1396	4	18.69226	27.55	PMA1	20
1397	5	19.29437	36.85	parent	0
1398	13	19.30869	36.14	parent	0
1399	12	18.71064	27.6	PMA1	20
1400	11	18.71263	21.53	PMA1	12
1401	10	18.71474	7.93	PMA1	5
1402	9	18.71674	0.759999999999998	PMA1	0
1403	17	18.71878	0.709999999999994	PMA1	0
1404	18	18.72074	7.89	PMA1	5
1405	19	18.72272	21.84	PMA1	12
1406	20	18.72471	27.66	PMA1	20
1407	21	19.32667	36.97	parent	0
1408	28	18.74285	33.56	PMA1	600
1409	26	18.74681	17.31	PMA1	8
1410	25	18.7488	3.07	PMA1	3
1411	33	18.75081	2.88	PMA1	3
1412	34	18.75283	17.43	PMA1	8
1413	36	18.75687	33.82	PMA1	600
1414	44	18.77503	34.43	PMA1	600
1415	42	18.77897	17.95	PMA1	8
1416	41	18.78097	2.84	PMA1	3
1417	1	19.00739	0.410000000000004	PMA1	0
1418	2	19.00935	8.3	PMA1	5
1419	3	19.01144	22.21	PMA1	12
1420	4	19.01343	28.34	PMA1	20
1421	5	19.61541	37.66	parent	0
1422	13	19.62927	37.16	parent	0
1423	12	19.03126	28.35	PMA1	20
1424	11	19.03334	22.08	PMA1	12
1425	10	19.03543	8.43	PMA1	5
1426	9	19.03747	0.519999999999996	PMA1	0
1427	17	19.03947	0.409999999999997	PMA1	0
1428	18	19.04147	8.36	PMA1	5
1429	19	19.04345	22.25	PMA1	12
1430	20	19.04541	28.32	PMA1	20
1431	21	19.64741	37.87	parent	0
1432	28	19.06337	35.18	PMA1	600
1433	26	19.06745	18.42	PMA1	8
1434	25	19.06945	3.16999999999999	PMA1	3
1435	33	19.07146	3.08	PMA1	3
1436	34	19.07348	18.57	PMA1	8
1437	36	19.07752	35.27	PMA1	600
1438	44	19.09548	35.99	PMA1	600
1439	42	19.09945	19.06	PMA1	8
1440	41	19.10144	2.9	PMA1	3
1441	1	19.32687	0.560000000000002	PMA1	0
1442	2	19.32888	9.09	PMA1	5
1443	3	19.33091	23.31	PMA1	12
1444	4	19.33292	29.97	PMA1	20
1445	5	19.93491	39.12	parent	0
1446	13	19.94889	38.63	parent	0
1447	12	19.35086	29.89	PMA1	20
1448	11	19.35284	23.1	PMA1	12
1449	10	19.35483	9.43	PMA1	5
1450	9	19.35683	0.589999999999996	PMA1	0
1451	17	19.35886	0.639999999999993	PMA1	0
1452	18	19.36088	9.37	PMA1	5
1453	19	19.36293	23.31	PMA1	12
1454	20	19.36495	29.91	PMA1	20
1455	21	19.96695	39.38	parent	0
1456	28	19.38282	37.04	PMA1	600
1457	26	19.38677	19.73	PMA1	8
1458	25	19.38876	3.54	PMA1	3
1459	33	19.39078	3.64	PMA1	3
1460	34	19.39275	20.03	PMA1	8
1461	36	19.39671	37.11	PMA1	600
1462	44	19.41477	37.61	PMA1	600
1463	42	19.41889	20.57	PMA1	8
1464	41	19.42092	3.37	PMA1	3
1465	1	19.64645	0.530000000000001	PMA1	0
1466	2	19.6485	9.94	PMA1	5
1467	3	19.65051	24.25	PMA1	12
1468	4	19.65248	31.31	PMA1	20
1469	5	20.25445	40.09	parent	0
1470	13	20.26857	39.55	parent	0
1471	12	19.67054	31.19	PMA1	20
1472	11	19.67253	23.98	PMA1	12
1473	10	19.67452	10.09	PMA1	5
1474	9	19.67649	0.369999999999997	PMA1	0
1475	17	19.67851	0.439999999999998	PMA1	0
1476	18	19.68057	9.99	PMA1	5
1477	19	19.6826	24.08	PMA1	12
1478	20	19.68459	31.18	PMA1	20
1479	21	20.28657	40.23	parent	0
1480	28	19.70262	37.92	PMA1	600
1481	26	19.70659	20.43	PMA1	8
1482	25	19.70859	3.66	PMA1	3
1483	33	19.71061	3.75	PMA1	3
1484	34	19.71261	20.71	PMA1	8
1485	36	19.71664	38.25	PMA1	600
1486	44	19.73473	38.82	PMA1	600
1487	42	19.73872	21.03	PMA1	8
1488	41	19.74082	3.58	PMA1	3
1489	1	19.96607	0.490000000000002	PMA1	0
1490	2	19.96803	10.67	PMA1	5
1491	3	19.97002	25.18	PMA1	12
1492	4	19.97199	32.51	PMA1	20
1493	5	20.57394	41.25	parent	0
1494	13	20.58795	40.58	parent	0
1495	12	19.98992	32.49	PMA1	20
1496	11	19.99188	24.95	PMA1	12
1497	10	19.99393	11.03	PMA1	5
1498	9	19.99597	0.379999999999995	PMA1	0
1499	17	19.99796	0.519999999999996	PMA1	0
1500	18	20.00007	10.9	PMA1	5
1501	19	20.00207	24.94	PMA1	12
1502	20	20.00405	32.62	PMA1	20
1503	21	20.60601	41.62	parent	0
1504	28	20.02216	39.35	PMA1	600
1505	26	20.02623	21.24	PMA1	8
1506	25	20.02825	3.98999999999999	PMA1	3
1507	33	20.03027	4.02	PMA1	3
1508	34	20.03225	21.49	PMA1	8
1509	36	20.03621	39.41	PMA1	600
1510	44	20.05428	39.9	PMA1	600
1511	42	20.05837	21.67	PMA1	8
1512	41	20.06037	3.95	PMA1	3
1513	1	20.28591	0.470000000000006	PMA1	0
1514	2	20.2879	11.44	PMA1	5
1515	3	20.28986	25.95	PMA1	12
1516	4	20.29187	33.78	PMA1	20
1517	5	20.89383	42.14	parent	0
1518	13	20.90795	41.62	parent	0
1519	12	20.30992	33.74	PMA1	20
1520	11	20.3119	25.84	PMA1	12
1521	10	20.31391	11.9	PMA1	5
1522	9	20.31589	0.43	PMA1	0
1523	17	20.31789	0.549999999999997	PMA1	0
1524	18	20.31985	11.78	PMA1	5
1525	19	20.32183	25.87	PMA1	12
1526	20	20.3238	33.91	PMA1	20
1527	21	20.92578	42.57	parent	0
1528	28	20.34176	40.48	PMA1	600
1529	26	20.34573	21.87	PMA1	8
1530	25	20.34774	4.31	PMA1	3
1531	33	20.34985	4.3	PMA1	3
1532	34	20.35182	22.17	PMA1	8
1533	36	20.35575	40.52	PMA1	600
1534	44	20.37371	40.89	PMA1	600
1535	42	20.37769	22.19	PMA1	8
1536	41	20.37967	4.15	PMA1	3
1537	1	20.60527	0.350000000000001	PMA1	0
1538	2	20.60727	12.33	PMA1	5
1539	3	20.60932	26.99	PMA1	12
1540	4	20.61132	35.01	PMA1	20
1541	5	21.2133	43.04	parent	0
1542	13	21.22734	42.49	parent	0
1543	12	20.62932	34.92	PMA1	20
1544	11	20.6313	26.68	PMA1	12
1545	10	20.63328	12.91	PMA1	5
1546	9	20.6353	0.5	PMA1	0
1547	17	20.63731	0.379999999999995	PMA1	0
1548	18	20.63927	12.77	PMA1	5
1549	19	20.64124	27.02	PMA1	12
1550	20	20.64326	35.15	PMA1	20
1551	21	21.24528	43.75	parent	0
1552	28	20.66145	41.51	PMA1	600
1553	26	20.66558	22.46	PMA1	8
1554	25	20.66756	4.61	PMA1	3
1555	33	20.66959	4.6	PMA1	3
1556	34	20.67162	22.63	PMA1	8
1557	36	20.67566	41.73	PMA1	600
1558	44	20.69392	42.2	PMA1	600
1559	42	20.69801	23.16	PMA1	8
1560	41	20.69996	4.47	PMA1	3
1561	1	20.92582	0.670000000000002	PMA1	0
1562	2	20.92785	13.62	PMA1	5
1563	3	20.92989	28.09	PMA1	12
1564	4	20.93195	36.16	PMA1	20
1565	5	21.53396	44.32	parent	0
1566	13	21.54809	43.75	parent	0
1567	12	20.95008	36.2	PMA1	20
1568	11	20.95208	28.07	PMA1	12
1569	10	20.95408	14.06	PMA1	5
1570	9	20.95614	0.640000000000001	PMA1	0
1571	17	20.95815	0.519999999999996	PMA1	0
1572	18	20.96026	14.11	PMA1	5
1573	19	20.96223	28.2	PMA1	12
1574	20	20.96423	36.4	PMA1	20
1575	21	21.5662	44.93	parent	0
1576	28	20.98219	42.92	PMA1	600
1577	26	20.98627	23.44	PMA1	8
1578	25	20.98826	5.02	PMA1	3
1579	33	20.99028	5	PMA1	3
1580	34	20.99233	23.52	PMA1	8
1581	36	20.99647	42.92	PMA1	600
1582	44	21.01437	43.22	PMA1	600
1583	42	21.01835	23.77	PMA1	8
1584	41	21.02042	4.79	PMA1	3
1585	1	21.24616	0.5	PMA1	0
1586	2	21.2482	14.48	PMA1	5
1587	3	21.25021	29.27	PMA1	12
1588	4	21.25217	37.29	PMA1	20
1589	5	21.85415	45.18	parent	0
1590	13	21.86833	44.53	parent	0
1591	12	21.27033	37.13	PMA1	20
1592	11	21.27236	29.11	PMA1	12
1593	10	21.27433	14.92	PMA1	5
1594	9	21.27644	0.439999999999998	PMA1	0
1595	17	21.27843	0.439999999999998	PMA1	0
1596	18	21.28043	14.83	PMA1	5
1597	19	21.28244	29.15	PMA1	12
1598	20	21.28446	37.45	PMA1	20
1599	21	21.88659	45.72	parent	0
1600	28	21.30285	43.65	PMA1	600
1601	26	21.30683	24.15	PMA1	8
1602	25	21.30882	5.13	PMA1	3
1603	33	21.31083	5.18	PMA1	3
1604	34	21.31282	24.19	PMA1	8
1605	36	21.31688	43.72	PMA1	600
1606	44	21.33475	43.89	PMA1	600
1607	42	21.33874	24.39	PMA1	8
1608	41	21.34081	5.05	PMA1	3
1609	1	21.56758	0.400000000000006	PMA1	0
1610	2	21.56956	15.1	PMA1	5
1611	3	21.57162	30.05	PMA1	12
1612	4	21.57362	38.18	PMA1	20
1613	5	22.1756	45.98	parent	0
1614	13	22.18971	45.41	parent	0
1615	12	21.59172	38.27	PMA1	20
1616	11	21.59371	30.06	PMA1	12
1617	10	21.59569	15.65	PMA1	5
1618	9	21.59767	0.369999999999997	PMA1	0
1619	17	21.59968	0.5	PMA1	0
1620	18	21.60179	15.47	PMA1	5
1621	19	21.60375	30.1	PMA1	12
1622	20	21.60572	38.22	PMA1	20
1623	21	22.20781	46.49	parent	0
1624	28	21.62416	44.35	PMA1	600
1625	26	21.62812	24.57	PMA1	8
1626	25	21.63015	5.43	PMA1	3
1627	33	21.6322	5.42	PMA1	3
1628	34	21.63422	24.74	PMA1	8
1629	36	21.63829	44.44	PMA1	600
1630	44	21.6564	44.68	PMA1	600
1631	42	21.66039	25.16	PMA1	8
1632	41	21.6624	5.15	PMA1	3
1633	1	21.88951	0.350000000000001	PMA1	0
1634	2	21.89155	15.9	PMA1	5
1635	3	21.89354	31.13	PMA1	12
1636	4	21.89552	39.23	PMA1	20
1637	5	22.4975	46.97	parent	0
1638	13	22.51136	46.54	parent	0
1639	12	21.91338	39.16	PMA1	20
1640	11	21.91539	31.02	PMA1	12
1641	10	21.91741	16.55	PMA1	5
1642	9	21.9194	0.409999999999997	PMA1	0
1643	17	21.92146	0.329999999999998	PMA1	0
1644	18	21.92355	16.45	PMA1	5
1645	19	21.92557	31.13	PMA1	12
1646	20	21.92759	39.46	PMA1	20
1647	21	22.52961	47.52	parent	0
1648	28	21.94579	45.41	PMA1	600
1649	26	21.94995	25.54	PMA1	8
1650	25	21.95199	5.70999999999999	PMA1	3
1651	33	21.95414	5.73	PMA1	3
1652	34	21.95619	25.79	PMA1	8
1653	36	21.96017	45.13	PMA1	600
1654	44	21.97831	45.62	PMA1	600
1655	42	21.98229	26.16	PMA1	8
1656	41	21.98428	5.59	PMA1	3
1657	1	22.20951	0.220000000000006	PMA1	0
1658	2	22.21157	16.58	PMA1	5
1659	3	22.21363	32.08	PMA1	12
1660	4	22.21568	40.39	PMA1	20
1661	5	22.81766	47.91	parent	0
1662	13	22.83196	47.17	parent	0
1663	12	22.23394	40.1	PMA1	20
1664	11	22.23601	31.98	PMA1	12
1665	10	22.23803	16.99	PMA1	5
1666	9	22.24001	0.129999999999995	PMA1	0
1667	17	22.24215	0.269999999999996	PMA1	0
1668	18	22.24413	16.88	PMA1	5
1669	19	22.24618	31.98	PMA1	12
1670	20	22.2482	40.22	PMA1	20
1671	21	22.85023	48.41	parent	0
1672	28	22.26646	45.84	PMA1	600
1673	26	22.27049	26.38	PMA1	8
1674	25	22.27252	5.81	PMA1	3
1675	33	22.27456	5.96	PMA1	3
1676	34	22.27662	26.42	PMA1	8
1677	36	22.28061	45.91	PMA1	600
1678	44	22.29841	46.22	PMA1	600
1679	42	22.30239	26.92	PMA1	8
1680	41	22.30438	5.78	PMA1	3
1681	1	22.53022	0	PMA1	0
1682	2	22.53222	16.94	PMA1	5
1683	3	22.53424	32.93	PMA1	12
1684	4	22.53627	41.43	PMA1	20
1685	5	23.13825	48.9	parent	0
1686	13	23.1523	48.24	parent	0
1687	12	22.55431	41.28	PMA1	20
1688	11	22.55647	32.99	PMA1	12
1689	10	22.55844	17.52	PMA1	5
1690	9	22.56044	0.369999999999997	PMA1	0
1691	17	22.56244	0.32	PMA1	0
1692	18	22.56451	17.38	PMA1	5
1693	19	22.56655	32.98	PMA1	12
1694	20	22.56863	41.43	PMA1	20
1695	21	23.17063	49.39	parent	0
1696	28	22.58661	46.88	PMA1	600
1697	26	22.59054	27.38	PMA1	8
1698	25	22.59255	6.22	PMA1	3
1699	33	22.59475	6.34	PMA1	3
1700	34	22.59677	27.56	PMA1	8
1701	36	22.60074	46.88	PMA1	600
1702	44	22.619	47.22	PMA1	600
1703	42	22.62296	27.94	PMA1	8
1704	41	22.62495	6.13	PMA1	3
1705	1	22.85106	0.200000000000003	PMA1	0
1706	2	22.85306	17.27	PMA1	5
1707	3	22.85506	33.91	PMA1	12
1708	4	22.85711	42.41	PMA1	20
1709	5	23.45914	49.96	parent	0
1710	13	23.47303	49.29	parent	0
1711	12	22.87501	42.12	PMA1	20
1712	11	22.877	33.87	PMA1	12
1713	10	22.87897	17.73	PMA1	5
1714	9	22.88096	0.349999999999994	PMA1	0
1715	17	22.88298	0.209999999999994	PMA1	0
1716	18	22.88493	17.56	PMA1	5
1717	19	22.88693	33.85	PMA1	12
1718	20	22.8889	42.41	PMA1	20
1719	21	23.49088	50.5	parent	0
1720	28	22.90682	47.65	PMA1	600
1721	26	22.91083	28.18	PMA1	8
1722	25	22.91281	6.5	PMA1	3
1723	33	22.91481	6.59	PMA1	3
1724	34	22.91678	28.4	PMA1	8
1725	36	22.92085	47.44	PMA1	600
1726	44	22.93882	47.89	PMA1	600
1727	42	22.94282	28.8	PMA1	8
1728	41	22.94489	6.42	PMA1	3
1729	1	23.17044	0.410000000000004	PMA1	0
1730	2	23.17254	17.65	PMA1	5
1731	3	23.17452	35.01	PMA1	12
1732	4	23.17654	43.54	PMA1	20
1733	5	23.77859	51.22	parent	0
1734	13	23.79258	50.61	parent	0
1735	12	23.19458	43.23	PMA1	20
1736	11	23.19655	35	PMA1	12
1737	10	23.19853	17.94	PMA1	5
1738	9	23.2005	0.189999999999998	PMA1	0
1739	17	23.20249	0.289999999999999	PMA1	0
1740	18	23.20449	17.89	PMA1	5
1741	19	23.20655	34.81	PMA1	12
1742	20	23.20856	43.44	PMA1	20
1743	21	23.81056	51.57	parent	0
1744	28	23.22641	48.38	PMA1	600
1745	26	23.23047	29.03	PMA1	8
1746	25	23.23246	6.75	PMA1	3
1747	33	23.23448	6.9	PMA1	3
1748	34	23.23646	29.19	PMA1	8
1749	36	23.24052	48.26	PMA1	600
1750	44	23.25848	48.56	PMA1	600
1751	42	23.26253	29.65	PMA1	8
1752	41	23.26454	6.69	PMA1	3
1753	1	23.4903	0.280000000000001	PMA1	0
1754	2	23.49237	18.02	PMA1	5
1755	3	23.49435	36.09	PMA1	12
1756	4	23.49634	44.87	PMA1	20
1757	5	24.09835	52.68	parent	0
1758	13	24.11221	51.76	parent	0
1759	12	23.51418	44.55	PMA1	20
1760	11	23.51615	36.12	PMA1	12
1761	10	23.51815	18.38	PMA1	5
1762	9	23.52017	0.309999999999995	PMA1	0
1763	17	23.52222	0.269999999999996	PMA1	0
1764	18	23.52422	18.27	PMA1	5
1765	19	23.5262	35.97	PMA1	12
1766	20	23.52832	44.86	PMA1	20
1767	21	24.13031	53.08	parent	0
1768	28	23.54618	49.67	PMA1	600
1769	26	23.55019	30.23	PMA1	8
1770	25	23.55219	7.09999999999999	PMA1	3
1771	33	23.5542	7.43	PMA1	3
1772	34	23.55623	30.21	PMA1	8
1773	36	23.56025	49.43	PMA1	600
1774	44	23.57809	49.56	PMA1	600
1775	42	23.58202	30.5	PMA1	8
1776	41	23.58398	7.15	PMA1	3
1777	1	23.80999	0.25	PMA1	0
1778	2	23.81201	18.25	PMA1	5
1779	3	23.81401	37.09	PMA1	12
1780	4	23.81602	45.95	PMA1	20
1781	5	24.41813	53.75	parent	0
1782	13	24.43211	53.06	parent	0
1783	12	23.83409	45.66	PMA1	20
1784	11	23.8361	37.1	PMA1	12
1785	10	23.83821	18.67	PMA1	5
1786	9	23.8402	0.189999999999998	PMA1	0
1787	17	23.84221	0.229999999999997	PMA1	0
1788	18	23.8442	18.59	PMA1	5
1789	19	23.84624	37.02	PMA1	12
1790	20	23.84825	45.95	PMA1	20
1791	21	24.45032	54.31	parent	0
1792	28	23.86633	50.67	PMA1	600
1793	26	23.8703	31.03	PMA1	8
1794	25	23.8723	7.59	PMA1	3
1795	33	23.8743	7.84	PMA1	3
1796	34	23.87626	31.15	PMA1	8
1797	36	23.88023	50.63	PMA1	600
1798	44	23.8981	50.92	PMA1	600
1799	42	23.90211	31.45	PMA1	8
1800	41	23.90407	7.47	PMA1	3
1801	1	24.12927	0.260000000000005	PMA1	0
1802	2	24.13127	18.64	PMA1	5
1803	3	24.1333	37.92	PMA1	12
1804	4	24.13526	47.07	PMA1	20
1805	5	24.73738	55.11	parent	0
1806	13	24.75157	54.27	parent	0
1807	12	24.15359	46.73	PMA1	20
1808	11	24.15562	38.04	PMA1	12
1809	10	24.1576	19.2	PMA1	5
1810	9	24.1597	0.289999999999999	PMA1	0
1811	17	24.16173	0.32	PMA1	0
1812	18	24.1637	19.04	PMA1	5
1813	19	24.16567	38	PMA1	12
1814	20	24.16774	47.08	PMA1	20
1815	21	24.76976	55.73	parent	0
1816	28	24.18578	51.67	PMA1	600
1817	26	24.18973	31.73	PMA1	8
1818	25	24.19171	8.02999999999999	PMA1	3
1819	33	24.19374	8.25	PMA1	3
1820	34	24.19577	32.02	PMA1	8
1821	36	24.19978	51.7	PMA1	600
1822	44	24.21819	52.24	PMA1	600
1823	42	24.22236	32.41	PMA1	8
1824	41	24.22433	7.98	PMA1	3
1825	1	24.45011	0.140000000000001	PMA1	0
1826	2	24.45208	18.91	PMA1	5
1827	3	24.45407	38.58	PMA1	12
1828	4	24.45605	48.17	PMA1	20
1829	5	25.05815	56.69	parent	0
1830	13	25.07226	55.64	parent	0
1831	12	24.47423	47.72	PMA1	20
1832	11	24.47621	38.78	PMA1	12
1833	10	24.47821	19.54	PMA1	5
1834	9	24.48027	0.0899999999999963	PMA1	0
1835	17	24.48232	0.289999999999999	PMA1	0
1836	18	24.48433	19.46	PMA1	5
1837	19	24.4863	38.73	PMA1	12
1838	20	24.48829	48.04	PMA1	20
1839	21	25.09024	57.47	parent	0
1840	28	24.50617	52.82	PMA1	600
1841	26	24.51025	32.72	PMA1	8
1842	25	24.51228	8.36	PMA1	3
1843	33	24.51439	8.81	PMA1	3
1844	34	24.51639	32.93	PMA1	8
1845	36	24.52035	52.82	PMA1	600
1846	44	24.53822	53.4	PMA1	600
1847	42	24.54218	33.3	PMA1	8
1848	41	24.54416	8.37	PMA1	3
1849	1	24.77076	0.110000000000007	PMA1	0
1850	2	24.77275	19.37	PMA1	5
1851	3	24.77485	39.6	PMA1	12
1852	4	24.77683	49.3	PMA1	20
1853	5	25.37879	59.07	parent	0
1854	13	25.39312	57.71	parent	0
1855	12	24.79507	49.17	PMA1	20
1856	11	24.79708	39.85	PMA1	12
1857	10	24.79905	20.13	PMA1	5
1858	9	24.80101	0.219999999999999	PMA1	0
1859	17	24.80301	0.289999999999999	PMA1	0
1860	18	24.80497	20.02	PMA1	5
1861	19	24.80696	39.73	PMA1	12
1862	20	24.80894	49.61	PMA1	20
1863	21	25.41106	60.04	parent	0
1864	28	24.82708	54.33	PMA1	600
1865	26	24.83113	33.38	PMA1	8
1866	25	24.83311	8.88	PMA1	3
1867	33	24.83525	9.21	PMA1	3
1868	34	24.83727	33.7	PMA1	8
1869	36	24.84134	53.98	PMA1	600
1870	44	24.85933	54.63	PMA1	600
1871	42	24.86344	33.87	PMA1	8
1872	41	24.86541	8.79	PMA1	3
1873	1	25.09115	0.200000000000003	PMA1	0
1874	2	25.09313	19.95	PMA1	5
1875	3	25.0951	40.66	PMA1	12
1876	4	25.09709	50.62	PMA1	20
1877	5	25.69912	59.93	parent	0
1878	13	25.71315	60	parent	0
1879	12	25.11519	50.38	PMA1	20
1880	11	25.1172	40.91	PMA1	12
1881	10	25.11918	20.68	PMA1	5
1882	9	25.12115	0.32	PMA1	0
1883	17	25.12318	0.349999999999994	PMA1	0
1884	18	25.12514	20.66	PMA1	5
1885	19	25.12711	40.83	PMA1	12
1886	20	25.1292	50.82	PMA1	20
1887	21	25.7312	61.08	parent	0
1888	28	25.14784	55.69	PMA1	600
1889	26	25.15192	34.31	PMA1	8
1890	25	25.15394	9.26	PMA1	3
1891	33	25.15594	9.69	PMA1	3
1892	34	25.15801	34.52	PMA1	8
1893	36	25.1621	55.48	PMA1	600
1894	44	25.1801	56.72	PMA1	600
1895	42	25.1841	34.72	PMA1	8
1896	41	25.18612	9.22	PMA1	3
1897	1	25.41206	0.140000000000001	PMA1	0
1898	2	25.41408	20.6	PMA1	5
1899	3	25.41617	41.82	PMA1	12
1900	4	25.4182	52.22	PMA1	20
1901	5	26.02017	59.63	parent	0
1902	13	26.03433	59.93	parent	0
1903	12	25.43628	51.68	PMA1	20
1904	11	25.43827	41.8	PMA1	12
1905	10	25.44025	21.22	PMA1	5
1906	9	25.44222	0.259999999999998	PMA1	0
1907	17	25.44423	0.32	PMA1	0
1908	18	25.4463	21.3	PMA1	5
1909	19	25.44831	41.74	PMA1	12
1910	20	25.4503	52.18	PMA1	20
1911	21	26.05228	60.31	parent	0
1912	28	25.46843	58.18	PMA1	600
1913	26	25.47239	35.3	PMA1	8
1914	25	25.47448	9.62	PMA1	3
1915	33	25.47648	10.12	PMA1	3
1916	34	25.47845	35.22	PMA1	8
1917	36	25.4824	57.97	PMA1	600
1918	44	25.50037	58.79	PMA1	600
1919	42	25.50435	35.47	PMA1	8
1920	41	25.50635	9.68	PMA1	3
1921	1	25.73203	0.0200000000000031	PMA1	0
1922	2	25.734	20.68	PMA1	5
1923	3	25.73598	42.26	PMA1	12
1924	4	25.73799	52.93	PMA1	20
1925	5	26.33997	58.57	parent	0
1926	13	26.35406	58.78	parent	0
1927	12	25.7561	52.48	PMA1	20
1928	11	25.75813	42.54	PMA1	12
1929	10	25.76009	21.48	PMA1	5
1930	9	25.76207	0	PMA1	0
1931	17	25.76408	0	PMA1	0
1932	18	25.76611	21.43	PMA1	5
1933	19	25.76814	42.15	PMA1	12
1934	20	25.77015	52.8	PMA1	20
1935	21	26.37221	59.44	parent	0
1936	28	25.78839	58.59	PMA1	600
1937	26	25.79236	35.51	PMA1	8
1938	25	25.79435	9.94	PMA1	3
1939	33	25.79633	10.41	PMA1	3
1940	34	25.79832	35.76	PMA1	8
1941	36	25.80233	58.43	PMA1	600
1942	44	25.82026	57.71	PMA1	600
1943	42	25.82434	35.91	PMA1	8
1944	41	25.82631	9.98	PMA1	3
1945	1	26.05256	0.190000000000005	PMA1	0
1946	2	26.05465	21.6	PMA1	5
1947	3	26.05665	43.64	PMA1	12
1948	4	26.05863	55.38	PMA1	20
1949	5	26.66063	59.19	parent	0
1950	13	26.67469	59.23	parent	0
1951	12	26.07668	54.68	PMA1	20
1952	11	26.07868	44	PMA1	12
1953	10	26.08067	22.37	PMA1	5
1954	9	26.08269	0.349999999999994	PMA1	0
1955	17	26.08485	0.329999999999998	PMA1	0
1956	18	26.08688	22.29	PMA1	5
1957	19	26.08889	43.75	PMA1	12
1958	20	26.09086	55.3	PMA1	20
1959	21	26.69298	59.87	parent	0
1960	28	26.10912	58.31	PMA1	600
1961	26	26.11315	36.8	PMA1	8
1962	25	26.11522	10.8	PMA1	3
1963	33	26.11734	11.38	PMA1	3
1964	34	26.11934	37.06	PMA1	8
1965	36	26.12343	58.53	PMA1	600
1966	44	26.14139	57.79	PMA1	600
1967	42	26.14548	37.31	PMA1	8
1968	41	26.14745	11	PMA1	3
1969	1	26.37341	0.290000000000006	PMA1	0
1970	2	26.37548	22.24	PMA1	5
1971	3	26.37748	44.73	PMA1	12
1972	4	26.37945	57.87	PMA1	20
1973	5	26.98145	59.16	parent	0
1974	13	26.99533	58.96	parent	0
1975	12	26.3973	57.12	PMA1	20
1976	11	26.39928	44.92	PMA1	12
1977	10	26.40125	22.9	PMA1	5
1978	9	26.40322	0.25	PMA1	0
1979	17	26.40523	0.459999999999994	PMA1	0
1980	18	26.40722	23.14	PMA1	5
1981	19	26.40919	44.6	PMA1	12
1982	20	26.41117	57.74	PMA1	20
1983	21	27.01317	59.86	parent	0
1984	28	26.42916	58.31	PMA1	600
1985	26	26.43314	37.86	PMA1	8
1986	25	26.43512	11.38	PMA1	3
1987	33	26.43723	11.88	PMA1	3
1988	34	26.43921	38.08	PMA1	8
1989	36	26.44316	58.32	PMA1	600
1990	44	26.46128	57.77	PMA1	600
1991	42	26.46525	38.3	PMA1	8
1992	41	26.46725	11.58	PMA1	3
1993	1	26.69241	0.280000000000001	PMA1	0
1994	2	26.6944	22.79	PMA1	5
1995	3	26.69637	45.62	PMA1	12
1996	4	26.69833	58.13	PMA1	20
1997	5	27.30031	59.11	parent	0
1998	13	27.3141	59.2	parent	0
1999	12	26.71607	58.32	PMA1	20
[truncated: 5,033 more rows]
