# Supplementary material for: A precisely adjustable, variation-suppressed eukaryotic transcriptional controller to enable genetic discovery
Source: eLife. 2021 Aug 3;10:e69549. doi: 10.7554/eLife.69549 (PMC8421071; doi:10.7554/eLife.69549)
Supplement: Figure 5—figure supplement 3—source data 1. [file elife-69549-fig5-figsupp3-data1.zip › Figure 5- figure supplement 3- source data 1/PanelB_2773_data.csv]

	Wells	Time	Amplitude	Strain	Dose
1	1	0.12723	6.09	TOR2_bk_ypd	0
2	2	0.12927	5.91	TOR2_bk_ypd	2
3	3	0.13126	6.37	TOR2_bk_ypd	4
4	4	0.13323	6.25	TOR2_bk_ypd	6
5	5	0.13522	6.18	TOR2_bk_ypd	8
6	8	0.14114	5.66	TOR2_bk_ypd	60
7	16	0.14315	5.87	TOR2_bk_ypd	60
8	13	0.14912	6.04	TOR2_bk_ypd	8
9	12	0.1511	5.97	TOR2_bk_ypd	6
10	11	0.1531	6.13	TOR2_bk_ypd	4
11	10	0.15506	6.03	TOR2_bk_ypd	2
12	9	0.15712	6.6	TOR2_bk_ypd	0
13	17	0.15918	6.51	TOR2_bk_ypd	0
14	18	0.16116	6.21	TOR2_bk_ypd	2
15	19	0.16319	6.09	TOR2_bk_ypd	4
16	20	0.16517	5.97	TOR2_bk_ypd	6
17	21	0.16724	6	TOR2_bk_ypd	8
18	24	0.17325	5.73	TOR2_bk_ypd	60
19	30	0.17926	6.22	TOR2_bk_ypd	15
20	26	0.18732	5.90000000000001	TOR2_bk_ypd	3
21	25	0.18931	6.25	TOR2_bk_ypd	1
22	33	0.19131	5.96	TOR2_bk_ypd	1
23	34	0.19336	6.08	TOR2_bk_ypd	3
24	38	0.20146	6.29	TOR2_bk_ypd	15
25	46	0.21149	6.2	TOR2_bk_ypd	15
26	42	0.21946	6.69	TOR2_bk_ypd	3
27	41	0.22157	5.76	TOR2_bk_ypd	1
28	1	0.44807	3.44	TOR2_bk_ypd	0
29	2	0.4501	3.48	TOR2_bk_ypd	2
30	3	0.45212	3.7	TOR2_bk_ypd	4
31	4	0.45417	3.57	TOR2_bk_ypd	6
32	5	0.45616	3.62	TOR2_bk_ypd	8
33	8	0.46211	3.34	TOR2_bk_ypd	60
34	16	0.46421	3.52	TOR2_bk_ypd	60
35	13	0.47019	3.56	TOR2_bk_ypd	8
36	12	0.47217	3.64	TOR2_bk_ypd	6
37	11	0.47415	3.65	TOR2_bk_ypd	4
38	10	0.47616	3.57	TOR2_bk_ypd	2
39	9	0.4782	3.8	TOR2_bk_ypd	0
40	17	0.48024	3.83	TOR2_bk_ypd	0
41	18	0.48221	3.72	TOR2_bk_ypd	2
42	19	0.48419	3.7	TOR2_bk_ypd	4
43	20	0.4862	3.51	TOR2_bk_ypd	6
44	21	0.48818	3.56999999999999	TOR2_bk_ypd	8
45	24	0.49427	3.51	TOR2_bk_ypd	60
46	30	0.50051	3.6	TOR2_bk_ypd	15
47	26	0.50863	3.40000000000001	TOR2_bk_ypd	3
48	25	0.51061	3.64	TOR2_bk_ypd	1
49	33	0.51263	3.41	TOR2_bk_ypd	1
50	34	0.51461	3.54	TOR2_bk_ypd	3
51	38	0.52265	3.71	TOR2_bk_ypd	15
52	46	0.53283	3.66999999999999	TOR2_bk_ypd	15
53	42	0.5409	4.11	TOR2_bk_ypd	3
54	41	0.54299	3.16999999999999	TOR2_bk_ypd	1
55	1	0.76931	2.13	TOR2_bk_ypd	0
56	2	0.77134	2.11	TOR2_bk_ypd	2
57	3	0.77334	2.41	TOR2_bk_ypd	4
58	4	0.77533	2.29	TOR2_bk_ypd	6
59	5	0.7773	2.34	TOR2_bk_ypd	8
60	8	0.78327	1.99	TOR2_bk_ypd	60
61	16	0.78528	2.05	TOR2_bk_ypd	60
62	13	0.79134	2.17	TOR2_bk_ypd	8
63	12	0.79334	2.18	TOR2_bk_ypd	6
64	11	0.7954	2.19	TOR2_bk_ypd	4
65	10	0.79743	2.3	TOR2_bk_ypd	2
66	9	0.79941	2.35	TOR2_bk_ypd	0
67	17	0.80144	2.34999999999999	TOR2_bk_ypd	0
68	18	0.8035	2.14	TOR2_bk_ypd	2
69	19	0.80549	2.22	TOR2_bk_ypd	4
70	20	0.80751	2.16	TOR2_bk_ypd	6
71	21	0.80947	2.23	TOR2_bk_ypd	8
72	24	0.81542	2.09999999999999	TOR2_bk_ypd	60
73	30	0.82151	2.15	TOR2_bk_ypd	15
74	26	0.82947	2.01000000000001	TOR2_bk_ypd	3
75	25	0.83145	2.2	TOR2_bk_ypd	1
76	33	0.83343	2.16	TOR2_bk_ypd	1
77	34	0.83543	2.13	TOR2_bk_ypd	3
78	38	0.8433	2.14	TOR2_bk_ypd	15
79	46	0.85329	2.19	TOR2_bk_ypd	15
80	42	0.8613	2.36	TOR2_bk_ypd	3
81	41	0.86331	1.98	TOR2_bk_ypd	1
82	1	1.08918	1.84	TOR2_bk_ypd	0
83	2	1.09116	1.88	TOR2_bk_ypd	2
84	3	1.09322	2.05	TOR2_bk_ypd	4
85	4	1.09525	1.91	TOR2_bk_ypd	6
86	5	1.09724	2.08	TOR2_bk_ypd	8
87	8	1.10336	1.76	TOR2_bk_ypd	60
88	16	1.10537	1.93	TOR2_bk_ypd	60
89	13	1.11139	1.96	TOR2_bk_ypd	8
90	12	1.11338	2.01	TOR2_bk_ypd	6
91	11	1.11535	2.04	TOR2_bk_ypd	4
92	10	1.11733	2	TOR2_bk_ypd	2
93	9	1.1193	2.13	TOR2_bk_ypd	0
94	17	1.12132	2.04	TOR2_bk_ypd	0
95	18	1.1233	2.07	TOR2_bk_ypd	2
96	19	1.12532	2.02	TOR2_bk_ypd	4
97	20	1.12734	1.99	TOR2_bk_ypd	6
98	21	1.12938	2.06999999999999	TOR2_bk_ypd	8
99	24	1.13532	1.93	TOR2_bk_ypd	60
100	30	1.1413	2.13	TOR2_bk_ypd	15
101	26	1.14934	2.02	TOR2_bk_ypd	3
102	25	1.15134	2.14	TOR2_bk_ypd	1
103	33	1.15335	2.04	TOR2_bk_ypd	1
104	34	1.15532	2.1	TOR2_bk_ypd	3
105	38	1.16335	2.28	TOR2_bk_ypd	15
106	46	1.17347	2.23	TOR2_bk_ypd	15
107	42	1.18139	2.44	TOR2_bk_ypd	3
108	41	1.18336	2.12	TOR2_bk_ypd	1
109	1	1.40951	1.65	TOR2_bk_ypd	0
110	2	1.41163	1.61	TOR2_bk_ypd	2
111	3	1.41364	1.79	TOR2_bk_ypd	4
112	4	1.41569	1.49	TOR2_bk_ypd	6
113	5	1.41769	1.57	TOR2_bk_ypd	8
114	8	1.42368	1.51	TOR2_bk_ypd	60
115	16	1.42567	1.59	TOR2_bk_ypd	60
116	13	1.43167	1.58	TOR2_bk_ypd	8
117	12	1.43364	1.71	TOR2_bk_ypd	6
118	11	1.43561	1.66	TOR2_bk_ypd	4
119	10	1.43758	1.72	TOR2_bk_ypd	2
120	9	1.43957	1.73	TOR2_bk_ypd	0
121	17	1.44159	1.72	TOR2_bk_ypd	0
122	18	1.44367	1.71	TOR2_bk_ypd	2
123	19	1.44566	1.62	TOR2_bk_ypd	4
124	20	1.44765	1.63	TOR2_bk_ypd	6
125	21	1.44964	1.69	TOR2_bk_ypd	8
126	24	1.45559	1.56999999999999	TOR2_bk_ypd	60
127	30	1.46151	1.68	TOR2_bk_ypd	15
128	26	1.46946	1.5	TOR2_bk_ypd	3
129	25	1.47146	1.67	TOR2_bk_ypd	1
130	33	1.47364	1.48	TOR2_bk_ypd	1
131	34	1.47575	1.5	TOR2_bk_ypd	3
132	38	1.48376	1.61	TOR2_bk_ypd	15
133	46	1.49391	1.59999999999999	TOR2_bk_ypd	15
134	42	1.50199	1.78	TOR2_bk_ypd	3
135	41	1.50398	1.59999999999999	TOR2_bk_ypd	1
136	1	1.7291	1.16	TOR2_bk_ypd	0
137	2	1.73106	1.19	TOR2_bk_ypd	2
138	3	1.73303	1.31	TOR2_bk_ypd	4
139	4	1.73506	1.17	TOR2_bk_ypd	6
140	5	1.73711	1.25	TOR2_bk_ypd	8
141	8	1.74306	1.05	TOR2_bk_ypd	60
142	16	1.74518	1.12	TOR2_bk_ypd	60
143	13	1.75122	1.19	TOR2_bk_ypd	8
144	12	1.75322	1.21	TOR2_bk_ypd	6
145	11	1.75532	1.27	TOR2_bk_ypd	4
146	10	1.75731	1.18	TOR2_bk_ypd	2
147	9	1.7593	1.29	TOR2_bk_ypd	0
148	17	1.76131	1.33	TOR2_bk_ypd	0
149	18	1.76333	1.23	TOR2_bk_ypd	2
150	19	1.76538	1.21	TOR2_bk_ypd	4
151	20	1.76751	1.14	TOR2_bk_ypd	6
152	21	1.76951	1.20999999999999	TOR2_bk_ypd	8
153	24	1.77545	1.15	TOR2_bk_ypd	60
154	30	1.78152	1.34	TOR2_bk_ypd	15
155	26	1.78972	1.13	TOR2_bk_ypd	3
156	25	1.79171	1.35	TOR2_bk_ypd	1
157	33	1.79373	1.21	TOR2_bk_ypd	1
158	34	1.7958	1.15	TOR2_bk_ypd	3
159	38	1.80376	1.25	TOR2_bk_ypd	15
160	46	1.81393	1.27	TOR2_bk_ypd	15
161	42	1.82196	1.54	TOR2_bk_ypd	3
162	41	1.82398	1.19	TOR2_bk_ypd	1
163	1	2.04955	0.849999999999994	TOR2_bk_ypd	0
164	2	2.0516	0.889999999999993	TOR2_bk_ypd	2
165	3	2.05358	1.05	TOR2_bk_ypd	4
166	4	2.05558	0.869999999999997	TOR2_bk_ypd	6
167	5	2.05757	0.910000000000004	TOR2_bk_ypd	8
168	8	2.06353	0.75	TOR2_bk_ypd	60
169	16	2.06554	0.829999999999998	TOR2_bk_ypd	60
170	13	2.07149	0.890000000000001	TOR2_bk_ypd	8
171	12	2.07346	0.850000000000001	TOR2_bk_ypd	6
172	11	2.07547	0.920000000000002	TOR2_bk_ypd	4
173	10	2.07746	0.890000000000001	TOR2_bk_ypd	2
174	9	2.07946	0.960000000000001	TOR2_bk_ypd	0
175	17	2.08145	0.829999999999998	TOR2_bk_ypd	0
176	18	2.08342	0.849999999999994	TOR2_bk_ypd	2
177	19	2.08539	0.839999999999996	TOR2_bk_ypd	4
178	20	2.08739	0.839999999999996	TOR2_bk_ypd	6
179	21	2.08944	0.889999999999993	TOR2_bk_ypd	8
180	24	2.09544	0.739999999999995	TOR2_bk_ypd	60
181	30	2.10162	0.75	TOR2_bk_ypd	15
182	26	2.10971	0.730000000000004	TOR2_bk_ypd	3
183	25	2.11169	0.960000000000001	TOR2_bk_ypd	1
184	33	2.11377	0.780000000000001	TOR2_bk_ypd	1
185	34	2.1158	0.789999999999999	TOR2_bk_ypd	3
186	38	2.12372	0.900000000000006	TOR2_bk_ypd	15
187	46	2.13376	0.93	TOR2_bk_ypd	15
188	42	2.14166	1.08	TOR2_bk_ypd	3
189	41	2.14365	0.739999999999995	TOR2_bk_ypd	1
190	1	2.36919	0.799999999999997	TOR2_bk_ypd	0
191	2	2.37117	0.629999999999995	TOR2_bk_ypd	2
192	3	2.37315	0.700000000000003	TOR2_bk_ypd	4
193	4	2.37513	0.659999999999997	TOR2_bk_ypd	6
194	5	2.37712	0.660000000000004	TOR2_bk_ypd	8
195	8	2.38306	0.5	TOR2_bk_ypd	60
196	16	2.38508	0.68	TOR2_bk_ypd	60
197	13	2.39108	0.710000000000001	TOR2_bk_ypd	8
198	12	2.3931	0.609999999999999	TOR2_bk_ypd	6
199	11	2.39507	0.689999999999998	TOR2_bk_ypd	4
200	10	2.39706	0.609999999999999	TOR2_bk_ypd	2
201	9	2.39901	0.740000000000002	TOR2_bk_ypd	0
202	17	2.40107	0.629999999999995	TOR2_bk_ypd	0
203	18	2.40315	0.640000000000001	TOR2_bk_ypd	2
204	19	2.40523	0.589999999999996	TOR2_bk_ypd	4
205	20	2.40724	0.589999999999996	TOR2_bk_ypd	6
206	21	2.40922	0.739999999999995	TOR2_bk_ypd	8
207	24	2.41516	0.569999999999993	TOR2_bk_ypd	60
208	30	2.42123	0.630000000000003	TOR2_bk_ypd	15
209	26	2.42915	0.580000000000005	TOR2_bk_ypd	3
210	25	2.43113	0.659999999999997	TOR2_bk_ypd	1
211	33	2.43314	0.670000000000002	TOR2_bk_ypd	1
212	34	2.4351	0.579999999999998	TOR2_bk_ypd	3
213	38	2.44304	0.620000000000005	TOR2_bk_ypd	15
214	46	2.45305	0.57	TOR2_bk_ypd	15
215	42	2.46112	0.780000000000001	TOR2_bk_ypd	3
216	41	2.46312	0.640000000000001	TOR2_bk_ypd	1
217	1	2.68831	0.439999999999998	TOR2_bk_ypd	0
218	2	2.69035	0.399999999999999	TOR2_bk_ypd	2
219	3	2.69232	0.460000000000001	TOR2_bk_ypd	4
220	4	2.69432	0.379999999999995	TOR2_bk_ypd	6
221	5	2.69636	0.439999999999998	TOR2_bk_ypd	8
222	8	2.70239	0.390000000000001	TOR2_bk_ypd	60
223	16	2.7044	0.469999999999999	TOR2_bk_ypd	60
224	13	2.71033	0.420000000000002	TOR2_bk_ypd	8
225	12	2.71232	0.409999999999997	TOR2_bk_ypd	6
226	11	2.71429	0.390000000000001	TOR2_bk_ypd	4
227	10	2.71627	0.469999999999999	TOR2_bk_ypd	2
228	9	2.71824	0.519999999999996	TOR2_bk_ypd	0
229	17	2.72023	0.449999999999996	TOR2_bk_ypd	0
230	18	2.72221	0.489999999999995	TOR2_bk_ypd	2
231	19	2.72419	0.479999999999997	TOR2_bk_ypd	4
232	20	2.72617	0.399999999999999	TOR2_bk_ypd	6
233	21	2.72816	0.5	TOR2_bk_ypd	8
234	24	2.73416	0.409999999999997	TOR2_bk_ypd	60
235	30	2.74019	0.420000000000002	TOR2_bk_ypd	15
236	26	2.74817	0.370000000000005	TOR2_bk_ypd	3
237	25	2.75013	0.439999999999998	TOR2_bk_ypd	1
238	33	2.75214	0.449999999999996	TOR2_bk_ypd	1
239	34	2.75422	0.439999999999998	TOR2_bk_ypd	3
240	38	2.76216	0.410000000000004	TOR2_bk_ypd	15
241	46	2.77211	0.479999999999997	TOR2_bk_ypd	15
242	42	2.78016	0.519999999999996	TOR2_bk_ypd	3
243	41	2.78217	0.390000000000001	TOR2_bk_ypd	1
244	1	3.00781	0.259999999999998	TOR2_bk_ypd	0
245	2	3.00982	0.239999999999995	TOR2_bk_ypd	2
246	3	3.0118	0.310000000000002	TOR2_bk_ypd	4
247	4	3.01379	0.219999999999999	TOR2_bk_ypd	6
248	5	3.01577	0.200000000000003	TOR2_bk_ypd	8
249	8	3.02173	0.119999999999997	TOR2_bk_ypd	60
250	16	3.02376	0.259999999999998	TOR2_bk_ypd	60
251	13	3.02971	0.269999999999996	TOR2_bk_ypd	8
252	12	3.03169	0.25	TOR2_bk_ypd	6
253	11	3.03367	0.269999999999996	TOR2_bk_ypd	4
254	10	3.03568	0.259999999999998	TOR2_bk_ypd	2
255	9	3.03771	0.299999999999997	TOR2_bk_ypd	0
256	17	3.03976	0.259999999999998	TOR2_bk_ypd	0
257	18	3.04173	0.169999999999995	TOR2_bk_ypd	2
258	19	3.04372	0.25	TOR2_bk_ypd	4
259	20	3.04571	0.240000000000002	TOR2_bk_ypd	6
260	21	3.04771	0.309999999999995	TOR2_bk_ypd	8
261	24	3.05377	0.259999999999998	TOR2_bk_ypd	60
262	30	3.05975	0.310000000000002	TOR2_bk_ypd	15
263	26	3.06777	0.230000000000004	TOR2_bk_ypd	3
264	25	3.06982	0.289999999999999	TOR2_bk_ypd	1
265	33	3.07185	0.229999999999997	TOR2_bk_ypd	1
266	34	3.07386	0.200000000000003	TOR2_bk_ypd	3
267	38	3.0818	0.340000000000003	TOR2_bk_ypd	15
268	46	3.09174	0.32	TOR2_bk_ypd	15
269	42	3.09974	0.339999999999996	TOR2_bk_ypd	3
270	41	3.10172	0.269999999999996	TOR2_bk_ypd	1
271	1	3.32737	0.0899999999999963	TOR2_bk_ypd	0
272	2	3.32945	0.18	TOR2_bk_ypd	2
273	3	3.33144	0.219999999999999	TOR2_bk_ypd	4
274	4	3.33343	0.159999999999997	TOR2_bk_ypd	6
275	5	3.33543	0.240000000000002	TOR2_bk_ypd	8
276	8	3.34134	0.0599999999999952	TOR2_bk_ypd	60
277	16	3.34335	0.109999999999999	TOR2_bk_ypd	60
278	13	3.34927	0.159999999999997	TOR2_bk_ypd	8
279	12	3.35125	0.229999999999997	TOR2_bk_ypd	6
280	11	3.35324	0.219999999999999	TOR2_bk_ypd	4
281	10	3.35522	0.169999999999995	TOR2_bk_ypd	2
282	9	3.35722	0.159999999999997	TOR2_bk_ypd	0
283	17	3.35923	0.18	TOR2_bk_ypd	0
284	18	3.36128	0.18	TOR2_bk_ypd	2
285	19	3.36328	0.149999999999999	TOR2_bk_ypd	4
286	20	3.36528	0.18	TOR2_bk_ypd	6
287	21	3.36726	0.159999999999997	TOR2_bk_ypd	8
288	24	3.37321	0.119999999999997	TOR2_bk_ypd	60
289	30	3.37921	0.0399999999999991	TOR2_bk_ypd	15
290	26	3.3871	0	TOR2_bk_ypd	3
291	25	3.38922	0.0799999999999983	TOR2_bk_ypd	1
292	33	3.39122	0.0499999999999972	TOR2_bk_ypd	1
293	34	3.3932	0.0300000000000011	TOR2_bk_ypd	3
294	38	3.40123	0.150000000000006	TOR2_bk_ypd	15
295	46	3.41138	0	TOR2_bk_ypd	15
296	42	3.41943	0	TOR2_bk_ypd	3
297	41	3.42151	0.0599999999999952	TOR2_bk_ypd	1
298	1	3.64735	0.18	TOR2_bk_ypd	0
299	2	3.64937	0	TOR2_bk_ypd	2
300	3	3.6514	0	TOR2_bk_ypd	4
301	4	3.6534	0	TOR2_bk_ypd	6
302	5	3.65536	0	TOR2_bk_ypd	8
303	8	3.66146	0	TOR2_bk_ypd	60
304	16	3.66347	0	TOR2_bk_ypd	60
305	13	3.6695	0	TOR2_bk_ypd	8
306	12	3.67147	0	TOR2_bk_ypd	6
307	11	3.67346	0	TOR2_bk_ypd	4
308	10	3.67546	0	TOR2_bk_ypd	2
309	9	3.67746	0.100000000000001	TOR2_bk_ypd	0
310	17	3.67949	0	TOR2_bk_ypd	0
311	18	3.68145	0.109999999999999	TOR2_bk_ypd	2
312	19	3.68341	0	TOR2_bk_ypd	4
313	20	3.68539	0	TOR2_bk_ypd	6
314	21	3.68734	0	TOR2_bk_ypd	8
315	24	3.69331	0	TOR2_bk_ypd	60
316	30	3.69935	0	TOR2_bk_ypd	15
317	26	3.70725	0	TOR2_bk_ypd	3
318	25	3.70922	0.0799999999999983	TOR2_bk_ypd	1
319	33	3.71125	0.0799999999999983	TOR2_bk_ypd	1
320	34	3.7132	0	TOR2_bk_ypd	3
321	38	3.72114	0.0500000000000043	TOR2_bk_ypd	15
322	46	3.7312	0.0599999999999952	TOR2_bk_ypd	15
323	42	3.73916	0.0600000000000023	TOR2_bk_ypd	3
324	41	3.74114	0	TOR2_bk_ypd	1
325	1	3.96716	0.390000000000001	TOR2_bk_ypd	0
326	2	3.96922	0.209999999999994	TOR2_bk_ypd	2
327	3	3.97126	0.25	TOR2_bk_ypd	4
328	4	3.97328	0.189999999999998	TOR2_bk_ypd	6
329	5	3.9753	0.200000000000003	TOR2_bk_ypd	8
330	8	3.98142	0.119999999999997	TOR2_bk_ypd	60
331	16	3.98342	0.240000000000002	TOR2_bk_ypd	60
332	13	3.98933	0.119999999999997	TOR2_bk_ypd	8
333	12	3.99132	0.140000000000001	TOR2_bk_ypd	6
334	11	3.99329	0.129999999999995	TOR2_bk_ypd	4
335	10	3.99526	0.18	TOR2_bk_ypd	2
336	9	3.99726	0.210000000000001	TOR2_bk_ypd	0
337	17	3.99925	0.199999999999996	TOR2_bk_ypd	0
338	18	4.00124	0.18	TOR2_bk_ypd	2
339	19	4.00323	0.149999999999999	TOR2_bk_ypd	4
340	20	4.00526	0.219999999999999	TOR2_bk_ypd	6
341	21	4.00728	0.209999999999994	TOR2_bk_ypd	8
342	24	4.01324	0.0599999999999952	TOR2_bk_ypd	60
343	30	4.0192	0.00999999999999801	TOR2_bk_ypd	15
344	26	4.02732	0.0300000000000011	TOR2_bk_ypd	3
345	25	4.02931	0.119999999999997	TOR2_bk_ypd	1
346	33	4.03137	0.129999999999995	TOR2_bk_ypd	1
347	34	4.03344	0.0300000000000011	TOR2_bk_ypd	3
348	38	4.0415	0	TOR2_bk_ypd	15
349	46	4.05145	0.0499999999999972	TOR2_bk_ypd	15
350	42	4.05942	0.170000000000002	TOR2_bk_ypd	3
351	41	4.06138	0.0700000000000003	TOR2_bk_ypd	1
352	1	4.28594	0.18	TOR2_bk_ypd	0
353	2	4.28799	0.149999999999999	TOR2_bk_ypd	2
354	3	4.28996	0.130000000000003	TOR2_bk_ypd	4
355	4	4.29196	0.100000000000001	TOR2_bk_ypd	6
356	5	4.29394	0.200000000000003	TOR2_bk_ypd	8
357	8	4.30005	0.0899999999999963	TOR2_bk_ypd	60
358	16	4.30207	0.210000000000001	TOR2_bk_ypd	60
359	13	4.30809	0.100000000000001	TOR2_bk_ypd	8
360	12	4.3101	0.140000000000001	TOR2_bk_ypd	6
361	11	4.31207	0.219999999999999	TOR2_bk_ypd	4
362	10	4.31408	0.18	TOR2_bk_ypd	2
363	9	4.31611	0.280000000000001	TOR2_bk_ypd	0
364	17	4.31815	0.210000000000001	TOR2_bk_ypd	0
365	18	4.32012	0.199999999999996	TOR2_bk_ypd	2
366	19	4.32223	0.25	TOR2_bk_ypd	4
367	20	4.32422	0.280000000000001	TOR2_bk_ypd	6
368	21	4.3262	0.159999999999997	TOR2_bk_ypd	8
369	24	4.33218	0.159999999999997	TOR2_bk_ypd	60
370	30	4.33816	0.25	TOR2_bk_ypd	15
371	26	4.34631	0.0900000000000034	TOR2_bk_ypd	3
372	25	4.3483	0.339999999999996	TOR2_bk_ypd	1
373	33	4.35029	0.159999999999997	TOR2_bk_ypd	1
374	34	4.35227	0.0900000000000034	TOR2_bk_ypd	3
375	38	4.36019	0.200000000000003	TOR2_bk_ypd	15
376	46	4.37016	0.109999999999999	TOR2_bk_ypd	15
377	42	4.3782	0.109999999999999	TOR2_bk_ypd	3
378	41	4.3802	0.169999999999995	TOR2_bk_ypd	1
379	1	4.60577	0.029999999999994	TOR2_bk_ypd	0
380	2	4.60783	0.0700000000000003	TOR2_bk_ypd	2
381	3	4.60981	0.25	TOR2_bk_ypd	4
382	4	4.61189	0.129999999999995	TOR2_bk_ypd	6
383	5	4.6139	0.109999999999999	TOR2_bk_ypd	8
384	8	4.61986	0.0899999999999963	TOR2_bk_ypd	60
385	16	4.62191	0.18	TOR2_bk_ypd	60
386	13	4.62795	0.0700000000000003	TOR2_bk_ypd	8
387	12	4.62992	0.140000000000001	TOR2_bk_ypd	6
388	11	4.63191	0.240000000000002	TOR2_bk_ypd	4
389	10	4.63389	0.149999999999999	TOR2_bk_ypd	2
390	9	4.63586	0.100000000000001	TOR2_bk_ypd	0
391	17	4.63786	0.140000000000001	TOR2_bk_ypd	0
392	18	4.63989	0.149999999999999	TOR2_bk_ypd	2
393	19	4.64191	0.0600000000000023	TOR2_bk_ypd	4
394	20	4.64391	0.159999999999997	TOR2_bk_ypd	6
395	21	4.64601	0.18	TOR2_bk_ypd	8
396	24	4.65202	0.129999999999995	TOR2_bk_ypd	60
397	30	4.65816	0.0600000000000023	TOR2_bk_ypd	15
398	26	4.66613	0.140000000000001	TOR2_bk_ypd	3
399	25	4.66813	0.339999999999996	TOR2_bk_ypd	1
400	33	4.67012	0.129999999999995	TOR2_bk_ypd	1
401	34	4.67208	0.140000000000001	TOR2_bk_ypd	3
402	38	4.68006	0.280000000000001	TOR2_bk_ypd	15
403	46	4.68996	0.229999999999997	TOR2_bk_ypd	15
404	42	4.6979	0.229999999999997	TOR2_bk_ypd	3
405	41	4.69987	0.169999999999995	TOR2_bk_ypd	1
406	1	4.92557	0.140000000000001	TOR2_bk_ypd	0
407	2	4.92767	0.189999999999998	TOR2_bk_ypd	2
408	3	4.92963	0.189999999999998	TOR2_bk_ypd	4
409	4	4.93163	0.210000000000001	TOR2_bk_ypd	6
410	5	4.93364	0.210000000000001	TOR2_bk_ypd	8
411	8	4.93958	0.129999999999995	TOR2_bk_ypd	60
412	16	4.94159	0.149999999999999	TOR2_bk_ypd	60
413	13	4.9475	0.130000000000003	TOR2_bk_ypd	8
414	12	4.94948	0.129999999999995	TOR2_bk_ypd	6
415	11	4.95158	0.149999999999999	TOR2_bk_ypd	4
416	10	4.9536	0.109999999999999	TOR2_bk_ypd	2
417	9	4.95559	0.130000000000003	TOR2_bk_ypd	0
418	17	4.95771	0.0999999999999943	TOR2_bk_ypd	0
419	18	4.9597	0.0599999999999952	TOR2_bk_ypd	2
420	19	4.96167	0.119999999999997	TOR2_bk_ypd	4
421	20	4.96365	0.100000000000001	TOR2_bk_ypd	6
422	21	4.96566	0.209999999999994	TOR2_bk_ypd	8
423	24	4.9716	0.0599999999999952	TOR2_bk_ypd	60
424	30	4.97753	0.119999999999997	TOR2_bk_ypd	15
425	26	4.98549	0.0900000000000034	TOR2_bk_ypd	3
426	25	4.98753	0.199999999999996	TOR2_bk_ypd	1
427	33	4.98953	0.199999999999996	TOR2_bk_ypd	1
428	34	4.99159	0.0799999999999983	TOR2_bk_ypd	3
429	38	4.99966	0.18	TOR2_bk_ypd	15
430	46	5.00961	0.169999999999995	TOR2_bk_ypd	15
431	42	5.01769	0.18	TOR2_bk_ypd	3
432	41	5.01967	0.199999999999996	TOR2_bk_ypd	1
433	1	5.24627	0.149999999999999	TOR2_bk_ypd	0
434	2	5.24828	0.029999999999994	TOR2_bk_ypd	2
435	3	5.25034	0.0399999999999991	TOR2_bk_ypd	4
436	4	5.25233	0.0700000000000003	TOR2_bk_ypd	6
437	5	5.25432	0.0799999999999983	TOR2_bk_ypd	8
438	8	5.26024	0	TOR2_bk_ypd	60
439	16	5.26225	0.120000000000005	TOR2_bk_ypd	60
440	13	5.26818	0.0899999999999963	TOR2_bk_ypd	8
441	12	5.27017	0.140000000000001	TOR2_bk_ypd	6
442	11	5.27216	0.0700000000000003	TOR2_bk_ypd	4
443	10	5.27415	0.0799999999999983	TOR2_bk_ypd	2
444	9	5.27613	0.159999999999997	TOR2_bk_ypd	0
445	17	5.27814	0.140000000000001	TOR2_bk_ypd	0
446	18	5.28021	0.0799999999999983	TOR2_bk_ypd	2
447	19	5.28219	0.0600000000000023	TOR2_bk_ypd	4
448	20	5.28416	0.119999999999997	TOR2_bk_ypd	6
449	21	5.28614	0.209999999999994	TOR2_bk_ypd	8
450	24	5.2921	0.0699999999999932	TOR2_bk_ypd	60
451	30	5.29831	0.0899999999999963	TOR2_bk_ypd	15
452	26	5.30638	0	TOR2_bk_ypd	3
453	25	5.30845	0.109999999999999	TOR2_bk_ypd	1
454	33	5.3105	0.0799999999999983	TOR2_bk_ypd	1
455	34	5.31249	0.0500000000000043	TOR2_bk_ypd	3
456	38	5.32055	0.170000000000002	TOR2_bk_ypd	15
457	46	5.33074	0.169999999999995	TOR2_bk_ypd	15
458	42	5.33882	0.109999999999999	TOR2_bk_ypd	3
459	41	5.34082	0.119999999999997	TOR2_bk_ypd	1
460	1	5.56683	0.0799999999999983	TOR2_bk_ypd	0
461	2	5.56879	0.0399999999999991	TOR2_bk_ypd	2
462	3	5.57076	0.159999999999997	TOR2_bk_ypd	4
463	4	5.57286	0.18	TOR2_bk_ypd	6
464	5	5.57484	0.149999999999999	TOR2_bk_ypd	8
465	8	5.58087	0.0399999999999991	TOR2_bk_ypd	60
466	16	5.58304	0.210000000000001	TOR2_bk_ypd	60
467	13	5.58899	0.0300000000000011	TOR2_bk_ypd	8
468	12	5.59097	0	TOR2_bk_ypd	6
469	11	5.59298	0.0899999999999963	TOR2_bk_ypd	4
470	10	5.59497	0.0300000000000011	TOR2_bk_ypd	2
471	9	5.59695	0.0399999999999991	TOR2_bk_ypd	0
472	17	5.59896	0.0399999999999991	TOR2_bk_ypd	0
473	18	5.60101	0.0300000000000011	TOR2_bk_ypd	2
474	19	5.60304	0.0700000000000003	TOR2_bk_ypd	4
475	20	5.60505	0.100000000000001	TOR2_bk_ypd	6
476	21	5.60705	0.0999999999999943	TOR2_bk_ypd	8
477	24	5.61314	0.119999999999997	TOR2_bk_ypd	60
478	30	5.61918	0.18	TOR2_bk_ypd	15
479	26	5.62731	0.0300000000000011	TOR2_bk_ypd	3
480	25	5.62931	0	TOR2_bk_ypd	1
481	33	5.63131	0	TOR2_bk_ypd	1
482	34	5.63336	0.00999999999999801	TOR2_bk_ypd	3
483	38	5.64145	0.18	TOR2_bk_ypd	15
484	46	5.65159	0.129999999999995	TOR2_bk_ypd	15
485	42	5.65958	0.0300000000000011	TOR2_bk_ypd	3
486	41	5.66157	0.0399999999999991	TOR2_bk_ypd	1
487	1	5.88733	0.0499999999999972	TOR2_bk_ypd	0
488	2	5.88928	0.0599999999999952	TOR2_bk_ypd	2
489	3	5.89128	0.18	TOR2_bk_ypd	4
490	4	5.89329	0.159999999999997	TOR2_bk_ypd	6
491	5	5.89527	0.170000000000002	TOR2_bk_ypd	8
492	8	5.90118	0.119999999999997	TOR2_bk_ypd	60
493	16	5.90319	0.0799999999999983	TOR2_bk_ypd	60
494	13	5.90913	0.189999999999998	TOR2_bk_ypd	8
495	12	5.91112	0.109999999999999	TOR2_bk_ypd	6
496	11	5.91311	0.0399999999999991	TOR2_bk_ypd	4
497	10	5.91509	0.0599999999999952	TOR2_bk_ypd	2
498	9	5.91717	0.0899999999999963	TOR2_bk_ypd	0
499	17	5.91923	0.0399999999999991	TOR2_bk_ypd	0
500	18	5.92121	0.0300000000000011	TOR2_bk_ypd	2
501	19	5.92317	0.100000000000001	TOR2_bk_ypd	4
502	20	5.92515	0.219999999999999	TOR2_bk_ypd	6
503	21	5.92716	0.209999999999994	TOR2_bk_ypd	8
504	24	5.93309	0.0699999999999932	TOR2_bk_ypd	60
505	30	5.93905	0.159999999999997	TOR2_bk_ypd	15
506	26	5.94713	0.0200000000000031	TOR2_bk_ypd	3
507	25	5.94912	0.0899999999999963	TOR2_bk_ypd	1
508	33	5.95113	0.0499999999999972	TOR2_bk_ypd	1
509	34	5.95309	0.0799999999999983	TOR2_bk_ypd	3
510	38	5.96101	0.25	TOR2_bk_ypd	15
511	46	5.97119	0.229999999999997	TOR2_bk_ypd	15
512	42	5.97919	0.119999999999997	TOR2_bk_ypd	3
513	41	5.98119	0.169999999999995	TOR2_bk_ypd	1
514	1	6.2068	0	TOR2_bk_ypd	0
515	2	6.20879	0.0399999999999991	TOR2_bk_ypd	2
516	3	6.21078	0.339999999999996	TOR2_bk_ypd	4
517	4	6.21276	0.18	TOR2_bk_ypd	6
518	5	6.21474	0.120000000000005	TOR2_bk_ypd	8
519	8	6.22071	0.129999999999995	TOR2_bk_ypd	60
520	16	6.22272	0.18	TOR2_bk_ypd	60
521	13	6.22872	0.119999999999997	TOR2_bk_ypd	8
522	12	6.23071	0.109999999999999	TOR2_bk_ypd	6
523	11	6.23271	0.0700000000000003	TOR2_bk_ypd	4
524	10	6.23471	0.0799999999999983	TOR2_bk_ypd	2
525	9	6.2367	0.0700000000000003	TOR2_bk_ypd	0
526	17	6.23873	0.0300000000000011	TOR2_bk_ypd	0
527	18	6.24077	0	TOR2_bk_ypd	2
528	19	6.24282	0.100000000000001	TOR2_bk_ypd	4
529	20	6.24491	0.210000000000001	TOR2_bk_ypd	6
530	21	6.24691	0.18	TOR2_bk_ypd	8
531	24	6.25296	0.0999999999999943	TOR2_bk_ypd	60
532	30	6.25904	0.0600000000000023	TOR2_bk_ypd	15
533	26	6.26698	0	TOR2_bk_ypd	3
534	25	6.26894	0.140000000000001	TOR2_bk_ypd	1
535	33	6.27115	0.25	TOR2_bk_ypd	1
536	34	6.27317	0.18	TOR2_bk_ypd	3
537	38	6.28117	0.210000000000001	TOR2_bk_ypd	15
538	46	6.29106	0.259999999999998	TOR2_bk_ypd	15
539	42	6.29905	0.140000000000001	TOR2_bk_ypd	3
540	41	6.30104	0.119999999999997	TOR2_bk_ypd	1
541	1	6.52714	0.119999999999997	TOR2_bk_ypd	0
542	2	6.52915	0.18	TOR2_bk_ypd	2
543	3	6.53117	0.25	TOR2_bk_ypd	4
544	4	6.53317	0.240000000000002	TOR2_bk_ypd	6
545	5	6.53527	0.210000000000001	TOR2_bk_ypd	8
546	8	6.54126	0.18	TOR2_bk_ypd	60
547	16	6.54325	0.329999999999998	TOR2_bk_ypd	60
548	13	6.5493	0.189999999999998	TOR2_bk_ypd	8
549	12	6.55129	0.189999999999998	TOR2_bk_ypd	6
550	11	6.55339	0.219999999999999	TOR2_bk_ypd	4
551	10	6.55538	0.0899999999999963	TOR2_bk_ypd	2
552	9	6.55736	0.0600000000000023	TOR2_bk_ypd	0
553	17	6.55939	0.119999999999997	TOR2_bk_ypd	0
554	18	6.5614	0.140000000000001	TOR2_bk_ypd	2
555	19	6.56342	0.18	TOR2_bk_ypd	4
556	20	6.56557	0.280000000000001	TOR2_bk_ypd	6
557	21	6.56755	0.239999999999995	TOR2_bk_ypd	8
558	24	6.57351	0.209999999999994	TOR2_bk_ypd	60
559	30	6.57973	0.299999999999997	TOR2_bk_ypd	15
560	26	6.58775	0.0800000000000054	TOR2_bk_ypd	3
561	25	6.58977	0.170000000000002	TOR2_bk_ypd	1
562	33	6.59178	0.129999999999995	TOR2_bk_ypd	1
563	34	6.59386	0.170000000000002	TOR2_bk_ypd	3
564	38	6.60186	0.350000000000001	TOR2_bk_ypd	15
565	46	6.61206	0.279999999999994	TOR2_bk_ypd	15
566	42	6.62003	0.18	TOR2_bk_ypd	3
567	41	6.622	0.140000000000001	TOR2_bk_ypd	1
568	1	6.84774	0.149999999999999	TOR2_bk_ypd	0
569	2	6.84979	0.219999999999999	TOR2_bk_ypd	2
570	3	6.85181	0.280000000000001	TOR2_bk_ypd	4
571	4	6.85383	0.409999999999997	TOR2_bk_ypd	6
572	5	6.85582	0.300000000000004	TOR2_bk_ypd	8
573	8	6.86192	0.259999999999998	TOR2_bk_ypd	60
574	16	6.86406	0.350000000000001	TOR2_bk_ypd	60
575	13	6.87002	0.32	TOR2_bk_ypd	8
576	12	6.87216	0.229999999999997	TOR2_bk_ypd	6
577	11	6.87413	0.309999999999995	TOR2_bk_ypd	4
578	10	6.87613	0.289999999999999	TOR2_bk_ypd	2
579	9	6.87814	0.18	TOR2_bk_ypd	0
580	17	6.88021	0.239999999999995	TOR2_bk_ypd	0
581	18	6.88224	0.210000000000001	TOR2_bk_ypd	2
582	19	6.8842	0.280000000000001	TOR2_bk_ypd	4
583	20	6.88623	0.329999999999998	TOR2_bk_ypd	6
584	21	6.88821	0.339999999999996	TOR2_bk_ypd	8
585	24	6.8943	0.389999999999993	TOR2_bk_ypd	60
586	30	6.90037	0.450000000000003	TOR2_bk_ypd	15
587	26	6.90831	0.219999999999999	TOR2_bk_ypd	3
588	25	6.91029	0.219999999999999	TOR2_bk_ypd	1
589	33	6.91229	0.199999999999996	TOR2_bk_ypd	1
590	34	6.91424	0.350000000000001	TOR2_bk_ypd	3
591	38	6.92218	0.5	TOR2_bk_ypd	15
592	46	6.93212	0.369999999999997	TOR2_bk_ypd	15
593	42	6.94015	0.199999999999996	TOR2_bk_ypd	3
594	41	6.94217	0.259999999999998	TOR2_bk_ypd	1
595	1	7.16776	0.209999999999994	TOR2_bk_ypd	0
596	2	7.1698	0.269999999999996	TOR2_bk_ypd	2
597	3	7.17182	0.329999999999998	TOR2_bk_ypd	4
598	4	7.17385	0.420000000000002	TOR2_bk_ypd	6
599	5	7.17588	0.380000000000003	TOR2_bk_ypd	8
600	8	7.18186	0.329999999999998	TOR2_bk_ypd	60
601	16	7.18395	0.350000000000001	TOR2_bk_ypd	60
602	13	7.18996	0.380000000000003	TOR2_bk_ypd	8
603	12	7.19199	0.32	TOR2_bk_ypd	6
604	11	7.19397	0.280000000000001	TOR2_bk_ypd	4
605	10	7.19599	0.169999999999995	TOR2_bk_ypd	2
606	9	7.19799	0	TOR2_bk_ypd	0
607	17	7.19998	0.18	TOR2_bk_ypd	0
608	18	7.20195	0.210000000000001	TOR2_bk_ypd	2
609	19	7.20391	0.219999999999999	TOR2_bk_ypd	4
610	20	7.20602	0.329999999999998	TOR2_bk_ypd	6
611	21	7.208	0.329999999999998	TOR2_bk_ypd	8
612	24	7.21409	0.319999999999993	TOR2_bk_ypd	60
613	30	7.22008	0.310000000000002	TOR2_bk_ypd	15
614	26	7.2281	0.140000000000001	TOR2_bk_ypd	3
615	25	7.23009	0.149999999999999	TOR2_bk_ypd	1
616	33	7.23218	0.170000000000002	TOR2_bk_ypd	1
617	34	7.23431	0.210000000000001	TOR2_bk_ypd	3
618	38	7.24227	0.469999999999999	TOR2_bk_ypd	15
619	46	7.25249	0.349999999999994	TOR2_bk_ypd	15
620	42	7.26046	0.210000000000001	TOR2_bk_ypd	3
621	41	7.26248	0.229999999999997	TOR2_bk_ypd	1
622	1	7.48871	0.18	TOR2_bk_ypd	0
623	2	7.49077	0.25	TOR2_bk_ypd	2
624	3	7.49275	0.43	TOR2_bk_ypd	4
625	4	7.49472	0.479999999999997	TOR2_bk_ypd	6
626	5	7.49671	0.410000000000004	TOR2_bk_ypd	8
627	8	7.50277	0.379999999999995	TOR2_bk_ypd	60
628	16	7.50483	0.579999999999998	TOR2_bk_ypd	60
629	13	7.51076	0.409999999999997	TOR2_bk_ypd	8
630	12	7.51272	0.409999999999997	TOR2_bk_ypd	6
631	11	7.51471	0.359999999999999	TOR2_bk_ypd	4
632	10	7.5167	0.239999999999995	TOR2_bk_ypd	2
633	9	7.51868	0.189999999999998	TOR2_bk_ypd	0
634	17	7.52068	0.259999999999998	TOR2_bk_ypd	0
635	18	7.52274	0.199999999999996	TOR2_bk_ypd	2
636	19	7.52474	0.369999999999997	TOR2_bk_ypd	4
637	20	7.52678	0.479999999999997	TOR2_bk_ypd	6
638	21	7.52877	0.5	TOR2_bk_ypd	8
639	24	7.53482	0.509999999999998	TOR2_bk_ypd	60
640	30	7.54093	0.509999999999998	TOR2_bk_ypd	15
641	26	7.54901	0.340000000000003	TOR2_bk_ypd	3
642	25	7.55096	0.229999999999997	TOR2_bk_ypd	1
643	33	7.553	0.229999999999997	TOR2_bk_ypd	1
644	34	7.55496	0.329999999999998	TOR2_bk_ypd	3
645	38	7.56298	0.590000000000003	TOR2_bk_ypd	15
646	46	7.57303	0.579999999999998	TOR2_bk_ypd	15
647	42	7.58098	0.259999999999998	TOR2_bk_ypd	3
648	41	7.58297	0.269999999999996	TOR2_bk_ypd	1
649	1	7.80892	0.199999999999996	TOR2_bk_ypd	0
650	2	7.81094	0.299999999999997	TOR2_bk_ypd	2
651	3	7.81292	0.57	TOR2_bk_ypd	4
652	4	7.8149	0.600000000000001	TOR2_bk_ypd	6
653	5	7.81696	0.509999999999998	TOR2_bk_ypd	8
654	8	7.82297	0.469999999999999	TOR2_bk_ypd	60
655	16	7.82514	0.730000000000004	TOR2_bk_ypd	60
656	13	7.8312	0.530000000000001	TOR2_bk_ypd	8
657	12	7.83319	0.5	TOR2_bk_ypd	6
658	11	7.83521	0.399999999999999	TOR2_bk_ypd	4
659	10	7.83719	0.269999999999996	TOR2_bk_ypd	2
660	9	7.83917	0.0899999999999963	TOR2_bk_ypd	0
661	17	7.8412	0.149999999999999	TOR2_bk_ypd	0
662	18	7.8433	0.329999999999998	TOR2_bk_ypd	2
663	19	7.84529	0.409999999999997	TOR2_bk_ypd	4
664	20	7.84726	0.57	TOR2_bk_ypd	6
665	21	7.84925	0.509999999999998	TOR2_bk_ypd	8
666	24	7.85519	0.509999999999998	TOR2_bk_ypd	60
667	30	7.86122	0.600000000000001	TOR2_bk_ypd	15
668	26	7.86924	0.350000000000001	TOR2_bk_ypd	3
669	25	7.87121	0.199999999999996	TOR2_bk_ypd	1
670	33	7.87323	0.219999999999999	TOR2_bk_ypd	1
671	34	7.87521	0.329999999999998	TOR2_bk_ypd	3
672	38	7.88329	0.640000000000001	TOR2_bk_ypd	15
673	46	7.8935	0.669999999999995	TOR2_bk_ypd	15
674	42	7.90154	0.379999999999995	TOR2_bk_ypd	3
675	41	7.90353	0.269999999999996	TOR2_bk_ypd	1
676	1	8.1289	0.209999999999994	TOR2_bk_ypd	0
677	2	8.13088	0.449999999999996	TOR2_bk_ypd	2
678	3	8.13293	0.490000000000002	TOR2_bk_ypd	4
679	4	8.13497	0.799999999999997	TOR2_bk_ypd	6
680	5	8.13695	0.68	TOR2_bk_ypd	8
681	8	8.14298	0.710000000000001	TOR2_bk_ypd	60
682	16	8.145	0.859999999999999	TOR2_bk_ypd	60
683	13	8.15109	0.719999999999999	TOR2_bk_ypd	8
684	12	8.15309	0.68	TOR2_bk_ypd	6
685	11	8.15507	0.649999999999999	TOR2_bk_ypd	4
686	10	8.15707	0.43	TOR2_bk_ypd	2
687	9	8.15905	0.280000000000001	TOR2_bk_ypd	0
688	17	8.16106	0.349999999999994	TOR2_bk_ypd	0
689	18	8.16303	0.460000000000001	TOR2_bk_ypd	2
690	19	8.16507	0.57	TOR2_bk_ypd	4
691	20	8.1671	0.710000000000001	TOR2_bk_ypd	6
692	21	8.16914	0.799999999999997	TOR2_bk_ypd	8
693	24	8.1751	0.829999999999998	TOR2_bk_ypd	60
694	30	8.18119	0.93	TOR2_bk_ypd	15
695	26	8.18926	0.460000000000001	TOR2_bk_ypd	3
696	25	8.19124	0.409999999999997	TOR2_bk_ypd	1
697	33	8.19327	0.479999999999997	TOR2_bk_ypd	1
698	34	8.19532	0.579999999999998	TOR2_bk_ypd	3
699	38	8.20327	0.93	TOR2_bk_ypd	15
700	46	8.21322	0.779999999999994	TOR2_bk_ypd	15
701	42	8.22118	0.549999999999997	TOR2_bk_ypd	3
702	41	8.22316	0.519999999999996	TOR2_bk_ypd	1
703	1	8.44941	0.259999999999998	TOR2_bk_ypd	0
704	2	8.45141	0.549999999999997	TOR2_bk_ypd	2
705	3	8.45342	0.75	TOR2_bk_ypd	4
706	4	8.45551	0.859999999999999	TOR2_bk_ypd	6
707	5	8.45755	0.829999999999998	TOR2_bk_ypd	8
708	8	8.46356	0.780000000000001	TOR2_bk_ypd	60
709	16	8.4656	0.920000000000002	TOR2_bk_ypd	60
710	13	8.47158	0.799999999999997	TOR2_bk_ypd	8
711	12	8.47359	0.729999999999997	TOR2_bk_ypd	6
712	11	8.47554	0.629999999999995	TOR2_bk_ypd	4
713	10	8.47752	0.439999999999998	TOR2_bk_ypd	2
714	9	8.4795	0.219999999999999	TOR2_bk_ypd	0
715	17	8.48153	0.229999999999997	TOR2_bk_ypd	0
716	18	8.4835	0.409999999999997	TOR2_bk_ypd	2
717	19	8.48553	0.57	TOR2_bk_ypd	4
718	20	8.4875	0.75	TOR2_bk_ypd	6
719	21	8.48948	0.809999999999995	TOR2_bk_ypd	8
720	24	8.49539	0.909999999999997	TOR2_bk_ypd	60
721	30	8.5015	0.920000000000002	TOR2_bk_ypd	15
722	26	8.50943	0.550000000000004	TOR2_bk_ypd	3
723	25	8.51143	0.460000000000001	TOR2_bk_ypd	1
724	33	8.51344	0.399999999999999	TOR2_bk_ypd	1
725	34	8.51544	0.590000000000003	TOR2_bk_ypd	3
726	38	8.5236	0.93	TOR2_bk_ypd	15
727	46	8.53364	0.949999999999996	TOR2_bk_ypd	15
728	42	8.54174	0.460000000000001	TOR2_bk_ypd	3
729	41	8.54372	0.349999999999994	TOR2_bk_ypd	1
730	1	8.76913	1.51	TOR2_bk_ypd	0
731	2	8.77122	0.599999999999994	TOR2_bk_ypd	2
732	3	8.7733	0.890000000000001	TOR2_bk_ypd	4
733	4	8.77532	1.08	TOR2_bk_ypd	6
734	5	8.77732	0.920000000000002	TOR2_bk_ypd	8
735	8	8.78325	1.1	TOR2_bk_ypd	60
736	16	8.78524	1.28	TOR2_bk_ypd	60
737	13	8.79122	1.03	TOR2_bk_ypd	8
738	12	8.79328	0.939999999999998	TOR2_bk_ypd	6
739	11	8.79533	0.859999999999999	TOR2_bk_ypd	4
740	10	8.79731	0.589999999999996	TOR2_bk_ypd	2
741	9	8.7994	0.269999999999996	TOR2_bk_ypd	0
742	17	8.8014	0.349999999999994	TOR2_bk_ypd	0
743	18	8.80338	0.530000000000001	TOR2_bk_ypd	2
744	19	8.80535	0.810000000000002	TOR2_bk_ypd	4
745	20	8.80733	1.02	TOR2_bk_ypd	6
746	21	8.80932	1.06999999999999	TOR2_bk_ypd	8
747	24	8.81527	1.16	TOR2_bk_ypd	60
748	30	8.82122	1.13	TOR2_bk_ypd	15
749	26	8.82915	0.690000000000005	TOR2_bk_ypd	3
750	25	8.83113	0.439999999999998	TOR2_bk_ypd	1
751	33	8.83323	0.549999999999997	TOR2_bk_ypd	1
752	34	8.83524	0.740000000000002	TOR2_bk_ypd	3
753	38	8.84322	1.26000000000001	TOR2_bk_ypd	15
754	46	8.85323	1.16	TOR2_bk_ypd	15
755	42	8.86116	0.850000000000001	TOR2_bk_ypd	3
756	41	8.86313	0.390000000000001	TOR2_bk_ypd	1
757	1	9.08892	0.299999999999997	TOR2_bk_ypd	0
758	2	9.09092	0.739999999999995	TOR2_bk_ypd	2
759	3	9.09297	1.13	TOR2_bk_ypd	4
760	4	9.09498	1.23	TOR2_bk_ypd	6
761	5	9.09696	1.12	TOR2_bk_ypd	8
762	8	9.10306	1.29	TOR2_bk_ypd	60
763	16	9.10504	1.47	TOR2_bk_ypd	60
764	13	9.11113	1.18	TOR2_bk_ypd	8
765	12	9.11324	1.06	TOR2_bk_ypd	6
766	11	9.11523	0.890000000000001	TOR2_bk_ypd	4
767	10	9.11721	0.640000000000001	TOR2_bk_ypd	2
768	9	9.11919	0.240000000000002	TOR2_bk_ypd	0
769	17	9.12119	0.390000000000001	TOR2_bk_ypd	0
770	18	9.12324	0.729999999999997	TOR2_bk_ypd	2
771	19	9.12528	0.969999999999999	TOR2_bk_ypd	4
772	20	9.12725	1.18	TOR2_bk_ypd	6
773	21	9.12935	1.25	TOR2_bk_ypd	8
774	24	9.1353	1.38999999999999	TOR2_bk_ypd	60
775	30	9.14139	1.3	TOR2_bk_ypd	15
776	26	9.14942	0.789999999999999	TOR2_bk_ypd	3
777	25	9.15138	0.530000000000001	TOR2_bk_ypd	1
778	33	9.15338	0.57	TOR2_bk_ypd	1
779	34	9.15537	0.840000000000003	TOR2_bk_ypd	3
780	38	9.16328	1.51000000000001	TOR2_bk_ypd	15
781	46	9.17333	1.34	TOR2_bk_ypd	15
782	42	9.18137	0.75	TOR2_bk_ypd	3
783	41	9.18334	0.5	TOR2_bk_ypd	1
784	1	9.40856	0.199999999999996	TOR2_bk_ypd	0
785	2	9.41056	0.709999999999994	TOR2_bk_ypd	2
786	3	9.41254	0.950000000000003	TOR2_bk_ypd	4
787	4	9.41452	1.37	TOR2_bk_ypd	6
788	5	9.41652	1.19	TOR2_bk_ypd	8
789	8	9.42272	1.55	TOR2_bk_ypd	60
790	16	9.42475	1.72	TOR2_bk_ypd	60
791	13	9.43077	1.3	TOR2_bk_ypd	8
792	12	9.43274	1.26	TOR2_bk_ypd	6
793	11	9.43473	1.05	TOR2_bk_ypd	4
794	10	9.43673	0.739999999999995	TOR2_bk_ypd	2
795	9	9.43884	0.25	TOR2_bk_ypd	0
796	17	9.44087	0.32	TOR2_bk_ypd	0
797	18	9.44288	0.799999999999997	TOR2_bk_ypd	2
798	19	9.44491	1.13	TOR2_bk_ypd	4
799	20	9.44693	1.43	TOR2_bk_ypd	6
800	21	9.44893	1.52	TOR2_bk_ypd	8
801	24	9.45492	1.69	TOR2_bk_ypd	60
802	30	9.46096	1.51	TOR2_bk_ypd	15
803	26	9.46904	1	TOR2_bk_ypd	3
804	25	9.47116	0.619999999999997	TOR2_bk_ypd	1
805	33	9.47322	0.659999999999997	TOR2_bk_ypd	1
806	34	9.47525	1.05	TOR2_bk_ypd	3
807	38	9.48334	1.75	TOR2_bk_ypd	15
808	46	9.49326	1.66	TOR2_bk_ypd	15
809	42	9.50119	1.02	TOR2_bk_ypd	3
810	41	9.50319	0.669999999999995	TOR2_bk_ypd	1
811	1	9.72896	0.509999999999998	TOR2_bk_ypd	0
812	2	9.73096	0.93	TOR2_bk_ypd	2
813	3	9.73296	1.35	TOR2_bk_ypd	4
814	4	9.73495	1.6	TOR2_bk_ypd	6
815	5	9.73691	1.51	TOR2_bk_ypd	8
816	8	9.74284	1.97	TOR2_bk_ypd	60
817	16	9.74497	2.02	TOR2_bk_ypd	60
818	13	9.75097	1.66	TOR2_bk_ypd	8
819	12	9.75295	1.5	TOR2_bk_ypd	6
820	11	9.75504	1.33	TOR2_bk_ypd	4
821	10	9.7571	0.939999999999998	TOR2_bk_ypd	2
822	9	9.75913	0.299999999999997	TOR2_bk_ypd	0
823	17	9.76114	0.439999999999998	TOR2_bk_ypd	0
824	18	9.76311	0.890000000000001	TOR2_bk_ypd	2
825	19	9.76521	1.37	TOR2_bk_ypd	4
826	20	9.76719	1.6	TOR2_bk_ypd	6
827	21	9.76918	1.73999999999999	TOR2_bk_ypd	8
828	24	9.77522	2.01	TOR2_bk_ypd	60
829	30	9.7813	1.89	TOR2_bk_ypd	15
830	26	9.78929	1.08000000000001	TOR2_bk_ypd	3
831	25	9.79129	0.619999999999997	TOR2_bk_ypd	1
832	33	9.79331	0.640000000000001	TOR2_bk_ypd	1
833	34	9.79529	1.09	TOR2_bk_ypd	3
834	38	9.80322	2.02	TOR2_bk_ypd	15
835	46	9.81328	2	TOR2_bk_ypd	15
836	42	9.82123	1.14	TOR2_bk_ypd	3
837	41	9.82324	0.729999999999997	TOR2_bk_ypd	1
838	1	10.04918	0.149999999999999	TOR2_bk_ypd	0
839	2	10.0512	1.02	TOR2_bk_ypd	2
840	3	10.0532	1.43	TOR2_bk_ypd	4
841	4	10.0553	1.75	TOR2_bk_ypd	6
842	5	10.05727	1.67	TOR2_bk_ypd	8
843	8	10.06321	2.09	TOR2_bk_ypd	60
844	16	10.06521	2.16	TOR2_bk_ypd	60
845	13	10.07114	1.78	TOR2_bk_ypd	8
846	12	10.07314	1.64	TOR2_bk_ypd	6
847	11	10.07511	1.4	TOR2_bk_ypd	4
848	10	10.07709	0.919999999999995	TOR2_bk_ypd	2
849	9	10.07907	0.210000000000001	TOR2_bk_ypd	0
850	17	10.08107	0.259999999999998	TOR2_bk_ypd	0
851	18	10.08305	0.82	TOR2_bk_ypd	2
852	19	10.0851	1.37	TOR2_bk_ypd	4
853	20	10.08713	1.74	TOR2_bk_ypd	6
854	21	10.08924	1.86	TOR2_bk_ypd	8
855	24	10.09529	2.23999999999999	TOR2_bk_ypd	60
856	30	10.1014	2.27	TOR2_bk_ypd	15
857	26	10.10938	1.23	TOR2_bk_ypd	3
858	25	10.11137	0.809999999999995	TOR2_bk_ypd	1
859	33	10.11339	0.809999999999995	TOR2_bk_ypd	1
860	34	10.11536	1.22	TOR2_bk_ypd	3
861	38	10.12341	2.33000000000001	TOR2_bk_ypd	15
862	46	10.13355	2.36	TOR2_bk_ypd	15
863	42	10.14145	1.3	TOR2_bk_ypd	3
864	41	10.14345	0.869999999999997	TOR2_bk_ypd	1
865	1	10.36923	0.379999999999995	TOR2_bk_ypd	0
866	2	10.3713	1.27999999999999	TOR2_bk_ypd	2
867	3	10.37328	1.74	TOR2_bk_ypd	4
868	4	10.37528	2.29	TOR2_bk_ypd	6
869	5	10.37726	2.28	TOR2_bk_ypd	8
870	8	10.38332	2.8	TOR2_bk_ypd	60
871	16	10.38547	2.94	TOR2_bk_ypd	60
872	13	10.3914	2.31	TOR2_bk_ypd	8
873	12	10.3934	2.15	TOR2_bk_ypd	6
874	11	10.39547	1.91	TOR2_bk_ypd	4
875	10	10.39746	1.2	TOR2_bk_ypd	2
876	9	10.3995	0.359999999999999	TOR2_bk_ypd	0
877	17	10.40149	0.5	TOR2_bk_ypd	0
878	18	10.40346	1.29	TOR2_bk_ypd	2
879	19	10.40542	1.9	TOR2_bk_ypd	4
880	20	10.4074	2.22	TOR2_bk_ypd	6
881	21	10.4094	2.41999999999999	TOR2_bk_ypd	8
882	24	10.41531	2.77999999999999	TOR2_bk_ypd	60
883	30	10.42138	2.62	TOR2_bk_ypd	15
884	26	10.42931	1.58000000000001	TOR2_bk_ypd	3
885	25	10.43128	0.960000000000001	TOR2_bk_ypd	1
886	33	10.43329	0.990000000000002	TOR2_bk_ypd	1
887	34	10.43525	1.67	TOR2_bk_ypd	3
888	38	10.44321	2.78	TOR2_bk_ypd	15
889	46	10.45343	2.88	TOR2_bk_ypd	15
890	42	10.46152	1.63	TOR2_bk_ypd	3
891	41	10.46363	1.05	TOR2_bk_ypd	1
892	1	10.69021	0.469999999999999	TOR2_bk_ypd	0
893	2	10.69223	1.5	TOR2_bk_ypd	2
894	3	10.69423	2.12	TOR2_bk_ypd	4
895	4	10.69622	2.64	TOR2_bk_ypd	6
896	5	10.69821	2.73	TOR2_bk_ypd	8
897	8	10.70419	3.36	TOR2_bk_ypd	60
898	16	10.70627	3.53	TOR2_bk_ypd	60
899	13	10.71221	2.76	TOR2_bk_ypd	8
900	12	10.71434	2.57	TOR2_bk_ypd	6
901	11	10.71633	2.19	TOR2_bk_ypd	4
902	10	10.71832	1.41999999999999	TOR2_bk_ypd	2
903	9	10.7203	0.420000000000002	TOR2_bk_ypd	0
904	17	10.72231	0.479999999999997	TOR2_bk_ypd	0
905	18	10.7243	1.41	TOR2_bk_ypd	2
906	19	10.7263	2.19	TOR2_bk_ypd	4
907	20	10.72826	2.66	TOR2_bk_ypd	6
908	21	10.73025	2.81	TOR2_bk_ypd	8
909	24	10.7362	3.38999999999999	TOR2_bk_ypd	60
910	30	10.74229	3.15	TOR2_bk_ypd	15
911	26	10.75022	1.82	TOR2_bk_ypd	3
912	25	10.7522	1.17	TOR2_bk_ypd	1
913	33	10.75421	1.16	TOR2_bk_ypd	1
914	34	10.75629	1.91	TOR2_bk_ypd	3
915	38	10.76432	3.36	TOR2_bk_ypd	15
916	46	10.77437	3.31	TOR2_bk_ypd	15
917	42	10.78262	1.84	TOR2_bk_ypd	3
918	41	10.7846	1.11	TOR2_bk_ypd	1
919	1	11.0102	0.419999999999995	TOR2_bk_ypd	0
920	2	11.01235	1.66	TOR2_bk_ypd	2
921	3	11.01434	2.41	TOR2_bk_ypd	4
922	4	11.01637	3.12	TOR2_bk_ypd	6
923	5	11.01841	3.12	TOR2_bk_ypd	8
924	8	11.02448	3.9	TOR2_bk_ypd	60
925	16	11.02646	4.08	TOR2_bk_ypd	60
926	13	11.03241	3.23	TOR2_bk_ypd	8
927	12	11.03441	2.98	TOR2_bk_ypd	6
928	11	11.03652	2.47	TOR2_bk_ypd	4
929	10	11.03853	1.65	TOR2_bk_ypd	2
930	9	11.04062	0.369999999999997	TOR2_bk_ypd	0
931	17	11.04262	0.469999999999999	TOR2_bk_ypd	0
932	18	11.0446	1.58	TOR2_bk_ypd	2
933	19	11.04671	2.52	TOR2_bk_ypd	4
934	20	11.0487	3.04	TOR2_bk_ypd	6
935	21	11.0507	3.29	TOR2_bk_ypd	8
936	24	11.05664	4.04	TOR2_bk_ypd	60
937	30	11.0626	3.86	TOR2_bk_ypd	15
938	26	11.07051	2.1	TOR2_bk_ypd	3
939	25	11.0725	1.2	TOR2_bk_ypd	1
940	33	11.07453	1.22	TOR2_bk_ypd	1
941	34	11.07655	2.04	TOR2_bk_ypd	3
942	38	11.08469	3.74	TOR2_bk_ypd	15
943	46	11.09468	3.91	TOR2_bk_ypd	15
944	42	11.10267	2.04	TOR2_bk_ypd	3
945	41	11.1048	1.27999999999999	TOR2_bk_ypd	1
946	1	11.33083	0.5	TOR2_bk_ypd	0
947	2	11.33289	1.87	TOR2_bk_ypd	2
948	3	11.33484	2.74	TOR2_bk_ypd	4
949	4	11.33683	3.63	TOR2_bk_ypd	6
950	5	11.33882	3.6	TOR2_bk_ypd	8
951	8	11.34476	4.64	TOR2_bk_ypd	60
952	16	11.34676	4.84	TOR2_bk_ypd	60
953	13	11.35274	3.76	TOR2_bk_ypd	8
954	12	11.35472	3.41999999999999	TOR2_bk_ypd	6
955	11	11.3567	2.88	TOR2_bk_ypd	4
956	10	11.35868	1.95	TOR2_bk_ypd	2
957	9	11.36074	0.43	TOR2_bk_ypd	0
958	17	11.36283	0.559999999999995	TOR2_bk_ypd	0
959	18	11.36488	1.83	TOR2_bk_ypd	2
960	19	11.36685	2.98	TOR2_bk_ypd	4
961	20	11.36881	3.61	TOR2_bk_ypd	6
962	21	11.37082	3.84	TOR2_bk_ypd	8
963	24	11.37674	4.73	TOR2_bk_ypd	60
964	30	11.3827	4.27	TOR2_bk_ypd	15
965	26	11.39068	2.43	TOR2_bk_ypd	3
966	25	11.39271	1.46	TOR2_bk_ypd	1
967	33	11.39474	1.49	TOR2_bk_ypd	1
968	34	11.3967	2.54	TOR2_bk_ypd	3
969	38	11.40476	4.6	TOR2_bk_ypd	15
970	46	11.41469	4.69	TOR2_bk_ypd	15
971	42	11.4226	2.56	TOR2_bk_ypd	3
972	41	11.42458	1.51	TOR2_bk_ypd	1
973	1	11.6511	0.589999999999996	TOR2_bk_ypd	0
974	2	11.65315	2.08	TOR2_bk_ypd	2
975	3	11.65514	3.25	TOR2_bk_ypd	4
976	4	11.65713	4.22	TOR2_bk_ypd	6
977	5	11.65909	4.28	TOR2_bk_ypd	8
978	8	11.66505	5.54	TOR2_bk_ypd	60
979	16	11.66705	5.7	TOR2_bk_ypd	60
980	13	11.67307	4.38	TOR2_bk_ypd	8
981	12	11.6751	4.02	TOR2_bk_ypd	6
982	11	11.67709	3.33	TOR2_bk_ypd	4
983	10	11.6792	2.13	TOR2_bk_ypd	2
984	9	11.68119	0.490000000000002	TOR2_bk_ypd	0
985	17	11.68318	0.559999999999995	TOR2_bk_ypd	0
986	18	11.68524	2.07	TOR2_bk_ypd	2
987	19	11.68726	3.36	TOR2_bk_ypd	4
988	20	11.68926	4.22	TOR2_bk_ypd	6
989	21	11.69124	4.55	TOR2_bk_ypd	8
990	24	11.69732	5.62	TOR2_bk_ypd	60
991	30	11.70332	5.12	TOR2_bk_ypd	15
992	26	11.71128	2.82	TOR2_bk_ypd	3
993	25	11.71326	1.66	TOR2_bk_ypd	1
994	33	11.71527	1.59	TOR2_bk_ypd	1
995	34	11.71729	2.87	TOR2_bk_ypd	3
996	38	11.72542	5.39	TOR2_bk_ypd	15
997	46	11.73533	5.39	TOR2_bk_ypd	15
998	42	11.74329	2.83	TOR2_bk_ypd	3
999	41	11.74533	1.55	TOR2_bk_ypd	1
1000	1	11.97149	0.729999999999997	TOR2_bk_ypd	0
1001	2	11.97349	2.62	TOR2_bk_ypd	2
1002	3	11.97553	4.07	TOR2_bk_ypd	4
1003	4	11.97765	5.06	TOR2_bk_ypd	6
1004	5	11.97963	5.26	TOR2_bk_ypd	8
1005	8	11.98557	6.77	TOR2_bk_ypd	60
1006	16	11.98768	7.03	TOR2_bk_ypd	60
1007	13	11.99373	5.4	TOR2_bk_ypd	8
1008	12	11.9957	4.94	TOR2_bk_ypd	6
1009	11	11.99767	4.01	TOR2_bk_ypd	4
1010	10	11.99967	2.69	TOR2_bk_ypd	2
1011	9	12.00165	0.670000000000002	TOR2_bk_ypd	0
1012	17	12.00367	0.759999999999998	TOR2_bk_ypd	0
1013	18	12.00577	2.59999999999999	TOR2_bk_ypd	2
1014	19	12.00776	4.2	TOR2_bk_ypd	4
1015	20	12.00976	5.08	TOR2_bk_ypd	6
1016	21	12.01175	5.45999999999999	TOR2_bk_ypd	8
1017	24	12.01776	6.8	TOR2_bk_ypd	60
1018	30	12.02388	6.04	TOR2_bk_ypd	15
1019	26	12.03183	3.32	TOR2_bk_ypd	3
1020	25	12.03381	1.91	TOR2_bk_ypd	1
1021	33	12.0358	1.92	TOR2_bk_ypd	1
1022	34	12.03786	3.37	TOR2_bk_ypd	3
1023	38	12.04581	6.47	TOR2_bk_ypd	15
1024	46	12.05586	6.64	TOR2_bk_ypd	15
1025	42	12.06377	3.46	TOR2_bk_ypd	3
1026	41	12.06575	2.09	TOR2_bk_ypd	1
1027	1	12.29114	0.649999999999999	TOR2_bk_ypd	0
1028	2	12.2932	2.91	TOR2_bk_ypd	2
1029	3	12.29519	4.56	TOR2_bk_ypd	4
1030	4	12.2972	5.68	TOR2_bk_ypd	6
1031	5	12.29919	6.06	TOR2_bk_ypd	8
1032	8	12.30513	7.83	TOR2_bk_ypd	60
1033	16	12.30715	8.09	TOR2_bk_ypd	60
1034	13	12.31321	6.13	TOR2_bk_ypd	8
1035	12	12.31519	5.62	TOR2_bk_ypd	6
1036	11	12.31717	4.68	TOR2_bk_ypd	4
1037	10	12.31916	3.07	TOR2_bk_ypd	2
1038	9	12.32115	0.659999999999997	TOR2_bk_ypd	0
1039	17	12.32314	0.879999999999995	TOR2_bk_ypd	0
1040	18	12.32511	2.95	TOR2_bk_ypd	2
1041	19	12.3271	4.69	TOR2_bk_ypd	4
1042	20	12.32908	5.9	TOR2_bk_ypd	6
1043	21	12.33109	6.29	TOR2_bk_ypd	8
1044	24	12.33704	7.95	TOR2_bk_ypd	60
1045	30	12.34299	7.15	TOR2_bk_ypd	15
1046	26	12.3509	3.95	TOR2_bk_ypd	3
1047	25	12.35287	2.19	TOR2_bk_ypd	1
1048	33	12.35493	2.15	TOR2_bk_ypd	1
1049	34	12.35695	3.89	TOR2_bk_ypd	3
1050	38	12.36501	7.35	TOR2_bk_ypd	15
1051	46	12.37503	7.63	TOR2_bk_ypd	15
1052	42	12.38299	3.93	TOR2_bk_ypd	3
1053	41	12.38498	2.3	TOR2_bk_ypd	1
1054	1	12.61062	0.939999999999998	TOR2_bk_ypd	0
1055	2	12.61266	3.43	TOR2_bk_ypd	2
1056	3	12.61467	5.14	TOR2_bk_ypd	4
1057	4	12.61676	6.63	TOR2_bk_ypd	6
1058	5	12.61876	6.99	TOR2_bk_ypd	8
1059	8	12.62475	9.3	TOR2_bk_ypd	60
1060	16	12.62677	9.63	TOR2_bk_ypd	60
1061	13	12.63285	7.14	TOR2_bk_ypd	8
1062	12	12.63486	6.56	TOR2_bk_ypd	6
1063	11	12.63686	5.36	TOR2_bk_ypd	4
1064	10	12.63886	3.39	TOR2_bk_ypd	2
1065	9	12.64082	0.810000000000002	TOR2_bk_ypd	0
1066	17	12.64293	0.890000000000001	TOR2_bk_ypd	0
1067	18	12.64491	3.38	TOR2_bk_ypd	2
1068	19	12.64691	5.57	TOR2_bk_ypd	4
1069	20	12.64888	6.94	TOR2_bk_ypd	6
1070	21	12.65084	7.38	TOR2_bk_ypd	8
1071	24	12.65682	9.45999999999999	TOR2_bk_ypd	60
1072	30	12.6628	8.59	TOR2_bk_ypd	15
1073	26	12.67071	4.61	TOR2_bk_ypd	3
1074	25	12.6727	2.55	TOR2_bk_ypd	1
1075	33	12.6747	2.63	TOR2_bk_ypd	1
1076	34	12.67668	4.63	TOR2_bk_ypd	3
1077	38	12.68469	8.95	TOR2_bk_ypd	15
1078	46	12.69478	8.98	TOR2_bk_ypd	15
1079	42	12.70288	4.61	TOR2_bk_ypd	3
1080	41	12.70488	2.59	TOR2_bk_ypd	1
1081	1	12.93146	1.07	TOR2_bk_ypd	0
1082	2	12.93348	3.87	TOR2_bk_ypd	2
1083	3	12.93548	5.98	TOR2_bk_ypd	4
1084	4	12.93763	7.64	TOR2_bk_ypd	6
1085	5	12.93961	8.12	TOR2_bk_ypd	8
1086	8	12.9457	10.84	TOR2_bk_ypd	60
1087	16	12.94777	11.08	TOR2_bk_ypd	60
1088	13	12.9538	8.18	TOR2_bk_ypd	8
1089	12	12.9558	7.45	TOR2_bk_ypd	6
1090	11	12.95785	6.05	TOR2_bk_ypd	4
1091	10	12.95989	3.94	TOR2_bk_ypd	2
1092	9	12.96191	0.839999999999996	TOR2_bk_ypd	0
1093	17	12.96392	1	TOR2_bk_ypd	0
1094	18	12.96587	3.83	TOR2_bk_ypd	2
1095	19	12.96782	6.26	TOR2_bk_ypd	4
1096	20	12.96981	7.83	TOR2_bk_ypd	6
1097	21	12.97177	8.54	TOR2_bk_ypd	8
1098	24	12.97777	11	TOR2_bk_ypd	60
1099	30	12.98368	9.74	TOR2_bk_ypd	15
1100	26	12.99173	5.16	TOR2_bk_ypd	3
1101	25	12.99372	2.84	TOR2_bk_ypd	1
1102	33	12.99575	2.85	TOR2_bk_ypd	1
1103	34	12.9977	5.24	TOR2_bk_ypd	3
1104	38	13.00591	10.16	TOR2_bk_ypd	15
1105	46	13.01608	10.32	TOR2_bk_ypd	15
1106	42	13.024	5.29	TOR2_bk_ypd	3
1107	41	13.02597	2.82	TOR2_bk_ypd	1
1108	1	13.25169	0.769999999999996	TOR2_bk_ypd	0
1109	2	13.25376	4.26	TOR2_bk_ypd	2
1110	3	13.25576	6.79	TOR2_bk_ypd	4
1111	4	13.25774	8.78	TOR2_bk_ypd	6
1112	5	13.25972	9.48	TOR2_bk_ypd	8
1113	8	13.26583	12.6	TOR2_bk_ypd	60
1114	16	13.26783	12.9	TOR2_bk_ypd	60
1115	13	13.27391	9.46	TOR2_bk_ypd	8
1116	12	13.2759	8.69	TOR2_bk_ypd	6
1117	11	13.27787	6.88	TOR2_bk_ypd	4
1118	10	13.27987	4.38	TOR2_bk_ypd	2
1119	9	13.28184	0.829999999999998	TOR2_bk_ypd	0
1120	17	13.28383	0.979999999999997	TOR2_bk_ypd	0
1121	18	13.28584	4.34999999999999	TOR2_bk_ypd	2
1122	19	13.28784	7.06	TOR2_bk_ypd	4
1123	20	13.2899	8.94	TOR2_bk_ypd	6
1124	21	13.29186	9.63	TOR2_bk_ypd	8
1125	24	13.29782	12.71	TOR2_bk_ypd	60
1126	30	13.30391	11.09	TOR2_bk_ypd	15
1127	26	13.31206	5.6	TOR2_bk_ypd	3
1128	25	13.31407	2.92	TOR2_bk_ypd	1
1129	33	13.31606	2.92	TOR2_bk_ypd	1
1130	34	13.31803	5.67	TOR2_bk_ypd	3
1131	38	13.32593	11.63	TOR2_bk_ypd	15
1132	46	13.33596	11.8	TOR2_bk_ypd	15
1133	42	13.34406	5.74	TOR2_bk_ypd	3
1134	41	13.34611	3.02999999999999	TOR2_bk_ypd	1
1135	1	13.57272	0.859999999999999	TOR2_bk_ypd	0
1136	2	13.57473	4.7	TOR2_bk_ypd	2
1137	3	13.57673	7.61	TOR2_bk_ypd	4
1138	4	13.57876	10.02	TOR2_bk_ypd	6
1139	5	13.58077	10.79	TOR2_bk_ypd	8
1140	8	13.58687	14.8	TOR2_bk_ypd	60
1141	16	13.58893	15.18	TOR2_bk_ypd	60
1142	13	13.59506	10.88	TOR2_bk_ypd	8
1143	12	13.59704	9.91	TOR2_bk_ypd	6
1144	11	13.59912	7.83	TOR2_bk_ypd	4
1145	10	13.60112	4.87	TOR2_bk_ypd	2
1146	9	13.60311	0.829999999999998	TOR2_bk_ypd	0
1147	17	13.60522	0.949999999999996	TOR2_bk_ypd	0
1148	18	13.60729	4.73999999999999	TOR2_bk_ypd	2
1149	19	13.60929	8.09	TOR2_bk_ypd	4
1150	20	13.61131	10.21	TOR2_bk_ypd	6
1151	21	13.61329	11.22	TOR2_bk_ypd	8
1152	24	13.61923	14.63	TOR2_bk_ypd	60
1153	30	13.6253	12.86	TOR2_bk_ypd	15
1154	26	13.63321	6.36	TOR2_bk_ypd	3
1155	25	13.63519	3.23	TOR2_bk_ypd	1
1156	33	13.6372	3.26	TOR2_bk_ypd	1
1157	34	13.63919	6.41	TOR2_bk_ypd	3
1158	38	13.64724	13.29	TOR2_bk_ypd	15
1159	46	13.65745	13.61	TOR2_bk_ypd	15
1160	42	13.66539	6.49	TOR2_bk_ypd	3
1161	41	13.66738	3.23	TOR2_bk_ypd	1
1162	1	13.89289	0.599999999999994	TOR2_bk_ypd	0
1163	2	13.89485	5.08	TOR2_bk_ypd	2
1164	3	13.89682	8.44	TOR2_bk_ypd	4
1165	4	13.89881	11.15	TOR2_bk_ypd	6
1166	5	13.90079	12.16	TOR2_bk_ypd	8
1167	8	13.90675	16.85	TOR2_bk_ypd	60
1168	16	13.90875	17.31	TOR2_bk_ypd	60
1169	13	13.91474	12.24	TOR2_bk_ypd	8
1170	12	13.91674	11.13	TOR2_bk_ypd	6
1171	11	13.91871	8.83	TOR2_bk_ypd	4
1172	10	13.92074	5.43	TOR2_bk_ypd	2
1173	9	13.92274	0.769999999999996	TOR2_bk_ypd	0
1174	17	13.92478	0.890000000000001	TOR2_bk_ypd	0
1175	18	13.92674	5.34	TOR2_bk_ypd	2
1176	19	13.92872	9.12	TOR2_bk_ypd	4
1177	20	13.9307	11.61	TOR2_bk_ypd	6
1178	21	13.93279	12.87	TOR2_bk_ypd	8
1179	24	13.93888	17.08	TOR2_bk_ypd	60
1180	30	13.94498	14.97	TOR2_bk_ypd	15
1181	26	13.95299	7.39	TOR2_bk_ypd	3
1182	25	13.95498	3.69	TOR2_bk_ypd	1
1183	33	13.95703	3.88	TOR2_bk_ypd	1
1184	34	13.9591	7.34	TOR2_bk_ypd	3
1185	38	13.96722	15.54	TOR2_bk_ypd	15
1186	46	13.97714	16.06	TOR2_bk_ypd	15
1187	42	13.98516	7.42	TOR2_bk_ypd	3
1188	41	13.98714	3.76	TOR2_bk_ypd	1
1189	1	14.21354	0.599999999999994	TOR2_bk_ypd	0
1190	2	14.21559	5.73999999999999	TOR2_bk_ypd	2
1191	3	14.21757	9.7	TOR2_bk_ypd	4
1192	4	14.21956	12.81	TOR2_bk_ypd	6
1193	5	14.22153	14	TOR2_bk_ypd	8
1194	8	14.22765	19.65	TOR2_bk_ypd	60
1195	16	14.22973	20.13	TOR2_bk_ypd	60
1196	13	14.23569	14.05	TOR2_bk_ypd	8
1197	12	14.23767	12.66	TOR2_bk_ypd	6
1198	11	14.23963	10.05	TOR2_bk_ypd	4
1199	10	14.24164	5.91	TOR2_bk_ypd	2
1200	9	14.24367	0.799999999999997	TOR2_bk_ypd	0
1201	17	14.2457	0.859999999999999	TOR2_bk_ypd	0
1202	18	14.24771	5.86	TOR2_bk_ypd	2
1203	19	14.24971	10.3	TOR2_bk_ypd	4
1204	20	14.25171	13.26	TOR2_bk_ypd	6
1205	21	14.2537	14.55	TOR2_bk_ypd	8
1206	24	14.25963	19.92	TOR2_bk_ypd	60
1207	30	14.26569	17.14	TOR2_bk_ypd	15
1208	26	14.27362	8.16	TOR2_bk_ypd	3
1209	25	14.27563	3.92	TOR2_bk_ypd	1
1210	33	14.27763	4.05	TOR2_bk_ypd	1
1211	34	14.27967	8.24	TOR2_bk_ypd	3
1212	38	14.28786	17.83	TOR2_bk_ypd	15
1213	46	14.29788	18.46	TOR2_bk_ypd	15
1214	42	14.30585	8.27	TOR2_bk_ypd	3
1215	41	14.30797	4.16	TOR2_bk_ypd	1
1216	1	14.53399	0.82	TOR2_bk_ypd	0
1217	2	14.53601	6.61	TOR2_bk_ypd	2
1218	3	14.53803	11.01	TOR2_bk_ypd	4
1219	4	14.54002	14.64	TOR2_bk_ypd	6
1220	5	14.54202	16.03	TOR2_bk_ypd	8
1221	8	14.54804	22.83	TOR2_bk_ypd	60
1222	16	14.55003	23.25	TOR2_bk_ypd	60
1223	13	14.55608	16.15	TOR2_bk_ypd	8
1224	12	14.55814	14.5	TOR2_bk_ypd	6
1225	11	14.56017	11.28	TOR2_bk_ypd	4
1226	10	14.56221	6.75	TOR2_bk_ypd	2
1227	9	14.5642	0.769999999999996	TOR2_bk_ypd	0
1228	17	14.56622	0.919999999999995	TOR2_bk_ypd	0
1229	18	14.5683	6.58	TOR2_bk_ypd	2
1230	19	14.57027	11.65	TOR2_bk_ypd	4
1231	20	14.57225	15.19	TOR2_bk_ypd	6
1232	21	14.57426	16.7	TOR2_bk_ypd	8
1233	24	14.58049	23.15	TOR2_bk_ypd	60
1234	30	14.58657	19.8	TOR2_bk_ypd	15
1235	26	14.59452	9.27	TOR2_bk_ypd	3
1236	25	14.59649	4.45	TOR2_bk_ypd	1
1237	33	14.59863	4.59	TOR2_bk_ypd	1
1238	34	14.60059	9.42	TOR2_bk_ypd	3
1239	38	14.60851	20.58	TOR2_bk_ypd	15
1240	46	14.61858	21.22	TOR2_bk_ypd	15
1241	42	14.62669	9.47	TOR2_bk_ypd	3
1242	41	14.62865	4.57	TOR2_bk_ypd	1
1243	1	14.85488	0.859999999999999	TOR2_bk_ypd	0
1244	2	14.85696	7.31	TOR2_bk_ypd	2
1245	3	14.85894	12.5	TOR2_bk_ypd	4
1246	4	14.86091	16.69	TOR2_bk_ypd	6
1247	5	14.8629	18.46	TOR2_bk_ypd	8
1248	8	14.86882	26.59	TOR2_bk_ypd	60
1249	16	14.87083	26.99	TOR2_bk_ypd	60
1250	13	14.87698	18.51	TOR2_bk_ypd	8
1251	12	14.879	16.6	TOR2_bk_ypd	6
1252	11	14.88102	12.77	TOR2_bk_ypd	4
1253	10	14.88302	7.48	TOR2_bk_ypd	2
1254	9	14.88501	0.769999999999996	TOR2_bk_ypd	0
1255	17	14.88712	0.919999999999995	TOR2_bk_ypd	0
1256	18	14.8891	7.34	TOR2_bk_ypd	2
1257	19	14.89109	13.13	TOR2_bk_ypd	4
1258	20	14.89307	17.11	TOR2_bk_ypd	6
1259	21	14.89505	19	TOR2_bk_ypd	8
1260	24	14.901	26.59	TOR2_bk_ypd	60
1261	30	14.90696	22.76	TOR2_bk_ypd	15
1262	26	14.91492	10.35	TOR2_bk_ypd	3
1263	25	14.91688	4.84	TOR2_bk_ypd	1
1264	33	14.91889	4.87	TOR2_bk_ypd	1
1265	34	14.9209	10.39	TOR2_bk_ypd	3
1266	38	14.92883	23.48	TOR2_bk_ypd	15
1267	46	14.93874	24.34	TOR2_bk_ypd	15
1268	42	14.94671	10.54	TOR2_bk_ypd	3
1269	41	14.94871	4.95	TOR2_bk_ypd	1
1270	1	15.17505	0.890000000000001	TOR2_bk_ypd	0
1271	2	15.1771	8.12	TOR2_bk_ypd	2
1272	3	15.1791	14.13	TOR2_bk_ypd	4
1273	4	15.18116	18.97	TOR2_bk_ypd	6
1274	5	15.18318	20.97	TOR2_bk_ypd	8
1275	8	15.18919	30.61	TOR2_bk_ypd	60
1276	16	15.19123	31.31	TOR2_bk_ypd	60
1277	13	15.19725	21.16	TOR2_bk_ypd	8
1278	12	15.19923	18.86	TOR2_bk_ypd	6
1279	11	15.20119	14.52	TOR2_bk_ypd	4
1280	10	15.20317	8.41999999999999	TOR2_bk_ypd	2
1281	9	15.20517	0.899999999999999	TOR2_bk_ypd	0
1282	17	15.20721	1.01	TOR2_bk_ypd	0
1283	18	15.20925	8.34	TOR2_bk_ypd	2
1284	19	15.21122	14.93	TOR2_bk_ypd	4
1285	20	15.21323	19.65	TOR2_bk_ypd	6
1286	21	15.21529	21.87	TOR2_bk_ypd	8
1287	24	15.22125	30.7	TOR2_bk_ypd	60
1288	30	15.22731	26.21	TOR2_bk_ypd	15
1289	26	15.23535	11.74	TOR2_bk_ypd	3
1290	25	15.23734	5.52	TOR2_bk_ypd	1
1291	33	15.23943	5.54	TOR2_bk_ypd	1
1292	34	15.24142	11.79	TOR2_bk_ypd	3
1293	38	15.24934	27.03	TOR2_bk_ypd	15
1294	46	15.25936	28.2	TOR2_bk_ypd	15
1295	42	15.26754	12	TOR2_bk_ypd	3
1296	41	15.26953	5.57	TOR2_bk_ypd	1
1297	1	15.49505	0.939999999999998	TOR2_bk_ypd	0
1298	2	15.49701	9.09999999999999	TOR2_bk_ypd	2
1299	3	15.49907	15.85	TOR2_bk_ypd	4
1300	4	15.50109	21.47	TOR2_bk_ypd	6
1301	5	15.5031	24.09	TOR2_bk_ypd	8
1302	8	15.50916	35.28	TOR2_bk_ypd	60
1303	16	15.51116	35.68	TOR2_bk_ypd	60
1304	13	15.51735	24	TOR2_bk_ypd	8
1305	12	15.51934	21.44	TOR2_bk_ypd	6
1306	11	15.52141	16.37	TOR2_bk_ypd	4
1307	10	15.52345	9.4	TOR2_bk_ypd	2
1308	9	15.52547	0.949999999999996	TOR2_bk_ypd	0
1309	17	15.52748	1.04	TOR2_bk_ypd	0
1310	18	15.52944	9.26	TOR2_bk_ypd	2
1311	19	15.53141	16.93	TOR2_bk_ypd	4
1312	20	15.53353	22.24	TOR2_bk_ypd	6
1313	21	15.53551	24.86	TOR2_bk_ypd	8
1314	24	15.54149	35.68	TOR2_bk_ypd	60
1315	30	15.54744	30.28	TOR2_bk_ypd	15
1316	26	15.55542	13.26	TOR2_bk_ypd	3
1317	25	15.5574	6.03	TOR2_bk_ypd	1
1318	33	15.55942	6.22	TOR2_bk_ypd	1
1319	34	15.56138	13.33	TOR2_bk_ypd	3
1320	38	15.56941	31.23	TOR2_bk_ypd	15
1321	46	15.57957	32.63	TOR2_bk_ypd	15
1322	42	15.58754	13.48	TOR2_bk_ypd	3
1323	41	15.58951	6.23	TOR2_bk_ypd	1
1324	1	15.81531	1.09	TOR2_bk_ypd	0
1325	2	15.81738	10.11	TOR2_bk_ypd	2
1326	3	15.81938	18.1	TOR2_bk_ypd	4
1327	4	15.82135	24.57	TOR2_bk_ypd	6
1328	5	15.82333	27.46	TOR2_bk_ypd	8
1329	8	15.82937	40.64	TOR2_bk_ypd	60
1330	16	15.83141	41.39	TOR2_bk_ypd	60
1331	13	15.83746	27.47	TOR2_bk_ypd	8
1332	12	15.83945	24.3	TOR2_bk_ypd	6
1333	11	15.84143	18.57	TOR2_bk_ypd	4
1334	10	15.84348	10.42	TOR2_bk_ypd	2
1335	9	15.84553	0.979999999999997	TOR2_bk_ypd	0
1336	17	15.84756	1.06	TOR2_bk_ypd	0
1337	18	15.84966	10.32	TOR2_bk_ypd	2
1338	19	15.85162	18.97	TOR2_bk_ypd	4
1339	20	15.85361	25.17	TOR2_bk_ypd	6
1340	21	15.85567	28.28	TOR2_bk_ypd	8
1341	24	15.86166	40.77	TOR2_bk_ypd	60
1342	30	15.86777	34.44	TOR2_bk_ypd	15
1343	26	15.87574	14.74	TOR2_bk_ypd	3
1344	25	15.87775	6.63	TOR2_bk_ypd	1
1345	33	15.87983	6.83	TOR2_bk_ypd	1
1346	34	15.88179	14.92	TOR2_bk_ypd	3
1347	38	15.88983	35.55	TOR2_bk_ypd	15
1348	46	15.89977	36.83	TOR2_bk_ypd	15
1349	42	15.90771	15	TOR2_bk_ypd	3
1350	41	15.90969	6.65	TOR2_bk_ypd	1
1351	1	16.13509	0.949999999999996	TOR2_bk_ypd	0
1352	2	16.13707	11.2	TOR2_bk_ypd	2
1353	3	16.13906	20.22	TOR2_bk_ypd	4
1354	4	16.14106	27.54	TOR2_bk_ypd	6
1355	5	16.14306	31.08	TOR2_bk_ypd	8
1356	8	16.14911	46.71	TOR2_bk_ypd	60
1357	16	16.15125	47.63	TOR2_bk_ypd	60
1358	13	16.15719	31.22	TOR2_bk_ypd	8
1359	12	16.15915	27.59	TOR2_bk_ypd	6
1360	11	16.16115	20.84	TOR2_bk_ypd	4
1361	10	16.16315	11.65	TOR2_bk_ypd	2
1362	9	16.1652	0.949999999999996	TOR2_bk_ypd	0
1363	17	16.16723	1.15	TOR2_bk_ypd	0
1364	18	16.16921	11.43	TOR2_bk_ypd	2
1365	19	16.17131	21.29	TOR2_bk_ypd	4
1366	20	16.17329	28.53	TOR2_bk_ypd	6
1367	21	16.17527	32	TOR2_bk_ypd	8
1368	24	16.18125	46.96	TOR2_bk_ypd	60
1369	30	16.18745	39.34	TOR2_bk_ypd	15
1370	26	16.19547	16.56	TOR2_bk_ypd	3
1371	25	16.1975	7.18	TOR2_bk_ypd	1
1372	33	16.19952	7.57	TOR2_bk_ypd	1
1373	34	16.20152	16.72	TOR2_bk_ypd	3
1374	38	16.20944	40.85	TOR2_bk_ypd	15
1375	46	16.21956	42.43	TOR2_bk_ypd	15
1376	42	16.22773	17.07	TOR2_bk_ypd	3
1377	41	16.22972	7.51	TOR2_bk_ypd	1
1378	1	16.45551	1.25	TOR2_bk_ypd	0
1379	2	16.45754	12.64	TOR2_bk_ypd	2
1380	3	16.45957	22.87	TOR2_bk_ypd	4
1381	4	16.46153	31.49	TOR2_bk_ypd	6
1382	5	16.46354	35.84	TOR2_bk_ypd	8
1383	8	16.46969	54.53	TOR2_bk_ypd	60
1384	16	16.47169	54.88	TOR2_bk_ypd	60
1385	13	16.47757	35.96	TOR2_bk_ypd	8
1386	12	16.47954	31.55	TOR2_bk_ypd	6
1387	11	16.48151	23.74	TOR2_bk_ypd	4
1388	10	16.48354	13.14	TOR2_bk_ypd	2
1389	9	16.48554	1.19	TOR2_bk_ypd	0
1390	17	16.48758	1.38	TOR2_bk_ypd	0
1391	18	16.48955	12.97	TOR2_bk_ypd	2
1392	19	16.49168	24.31	TOR2_bk_ypd	4
1393	20	16.49369	32.46	TOR2_bk_ypd	6
1394	21	16.49567	36.74	TOR2_bk_ypd	8
1395	24	16.50188	54.73	TOR2_bk_ypd	60
1396	30	16.50788	45.72	TOR2_bk_ypd	15
1397	26	16.51585	18.85	TOR2_bk_ypd	3
1398	25	16.51783	8.25	TOR2_bk_ypd	1
1399	33	16.51993	8.41	TOR2_bk_ypd	1
1400	34	16.52191	18.91	TOR2_bk_ypd	3
1401	38	16.52987	46.97	TOR2_bk_ypd	15
1402	46	16.5398	48.76	TOR2_bk_ypd	15
1403	42	16.54776	19.05	TOR2_bk_ypd	3
1404	41	16.54972	8.32	TOR2_bk_ypd	1
1405	1	16.77517	1.39	TOR2_bk_ypd	0
1406	2	16.77716	14	TOR2_bk_ypd	2
1407	3	16.77914	25.66	TOR2_bk_ypd	4
1408	4	16.78112	35.42	TOR2_bk_ypd	6
1409	5	16.78309	40.47	TOR2_bk_ypd	8
1410	8	16.78905	62.18	TOR2_bk_ypd	60
1411	16	16.79107	62.98	TOR2_bk_ypd	60
1412	13	16.7971	40.64	TOR2_bk_ypd	8
1413	12	16.79908	35.53	TOR2_bk_ypd	6
1414	11	16.80107	26.64	TOR2_bk_ypd	4
1415	10	16.80308	14.5	TOR2_bk_ypd	2
1416	9	16.80506	1.22	TOR2_bk_ypd	0
1417	17	16.80707	1.39	TOR2_bk_ypd	0
1418	18	16.8091	14.27	TOR2_bk_ypd	2
1419	19	16.81113	27.05	TOR2_bk_ypd	4
1420	20	16.81311	36.5	TOR2_bk_ypd	6
1421	21	16.81508	41.29	TOR2_bk_ypd	8
1422	24	16.82107	62.18	TOR2_bk_ypd	60
1423	30	16.82709	51.6	TOR2_bk_ypd	15
1424	26	16.83496	20.92	TOR2_bk_ypd	3
1425	25	16.83695	8.83	TOR2_bk_ypd	1
1426	33	16.83908	9.11	TOR2_bk_ypd	1
1427	34	16.84106	21.03	TOR2_bk_ypd	3
1428	38	16.84915	53.2	TOR2_bk_ypd	15
1429	46	16.85908	55.53	TOR2_bk_ypd	15
1430	42	16.8672	21.64	TOR2_bk_ypd	3
1431	41	16.86918	9.11	TOR2_bk_ypd	1
1432	1	17.09575	1.43	TOR2_bk_ypd	0
1433	2	17.09777	15.46	TOR2_bk_ypd	2
1434	3	17.09977	28.89	TOR2_bk_ypd	4
1435	4	17.10173	40.14	TOR2_bk_ypd	6
1436	5	17.10372	45.92	TOR2_bk_ypd	8
1437	8	17.10985	70.89	TOR2_bk_ypd	60
1438	16	17.11188	71.49	TOR2_bk_ypd	60
1439	13	17.11787	46.07	TOR2_bk_ypd	8
1440	12	17.11985	40.12	TOR2_bk_ypd	6
1441	11	17.12183	29.79	TOR2_bk_ypd	4
1442	10	17.12392	16.13	TOR2_bk_ypd	2
1443	9	17.12589	1.35	TOR2_bk_ypd	0
1444	17	17.12789	1.39	TOR2_bk_ypd	0
1445	18	17.12994	15.95	TOR2_bk_ypd	2
1446	19	17.13198	30.32	TOR2_bk_ypd	4
1447	20	17.13395	41.42	TOR2_bk_ypd	6
1448	21	17.13593	47.04	TOR2_bk_ypd	8
1449	24	17.14199	71.46	TOR2_bk_ypd	60
1450	30	17.14809	59.27	TOR2_bk_ypd	15
1451	26	17.15614	23.47	TOR2_bk_ypd	3
1452	25	17.15813	9.8	TOR2_bk_ypd	1
1453	33	17.16015	10.01	TOR2_bk_ypd	1
1454	34	17.16212	23.45	TOR2_bk_ypd	3
1455	38	17.17012	60.64	TOR2_bk_ypd	15
1456	46	17.1801	63.46	TOR2_bk_ypd	15
1457	42	17.18809	23.88	TOR2_bk_ypd	3
1458	41	17.19005	9.88	TOR2_bk_ypd	1
1459	1	17.41529	1.16	TOR2_bk_ypd	0
1460	2	17.41735	16.88	TOR2_bk_ypd	2
1461	3	17.41934	31.98	TOR2_bk_ypd	4
1462	4	17.42134	44.61	TOR2_bk_ypd	6
1463	5	17.42339	51.4	TOR2_bk_ypd	8
1464	8	17.4294	78.81	TOR2_bk_ypd	60
1465	16	17.43152	79.71	TOR2_bk_ypd	60
1466	13	17.43747	51.88	TOR2_bk_ypd	8
1467	12	17.43946	44.79	TOR2_bk_ypd	6
1468	11	17.44144	33.13	TOR2_bk_ypd	4
1469	10	17.44343	17.63	TOR2_bk_ypd	2
1470	9	17.44541	1.16	TOR2_bk_ypd	0
1471	17	17.44742	1.36	TOR2_bk_ypd	0
1472	18	17.44944	17.35	TOR2_bk_ypd	2
1473	19	17.45149	33.71	TOR2_bk_ypd	4
1474	20	17.45353	46.17	TOR2_bk_ypd	6
1475	21	17.4555	52.73	TOR2_bk_ypd	8
1476	24	17.46151	78.92	TOR2_bk_ypd	60
1477	30	17.46763	66.88	TOR2_bk_ypd	15
1478	26	17.47555	25.69	TOR2_bk_ypd	3
1479	25	17.4775	10.52	TOR2_bk_ypd	1
1480	33	17.47952	10.8	TOR2_bk_ypd	1
1481	34	17.48155	25.73	TOR2_bk_ypd	3
1482	38	17.48963	68.55	TOR2_bk_ypd	15
1483	46	17.4997	70.92	TOR2_bk_ypd	15
1484	42	17.50765	26.45	TOR2_bk_ypd	3
1485	41	17.50964	10.74	TOR2_bk_ypd	1
1486	1	17.73613	1.41999999999999	TOR2_bk_ypd	0
1487	2	17.7382	18.67	TOR2_bk_ypd	2
1488	3	17.74016	35.83	TOR2_bk_ypd	4
1489	4	17.74214	50.1	TOR2_bk_ypd	6
1490	5	17.74414	58.24	TOR2_bk_ypd	8
1491	8	17.75024	85.84	TOR2_bk_ypd	60
1492	16	17.7523	86.71	TOR2_bk_ypd	60
1493	13	17.75829	58.18	TOR2_bk_ypd	8
1494	12	17.76032	50.3	TOR2_bk_ypd	6
1495	11	17.76232	37.04	TOR2_bk_ypd	4
1496	10	17.76432	19.43	TOR2_bk_ypd	2
1497	9	17.76647	1.17	TOR2_bk_ypd	0
1498	17	17.76849	1.41999999999999	TOR2_bk_ypd	0
1499	18	17.77054	19.15	TOR2_bk_ypd	2
1500	19	17.77257	37.63	TOR2_bk_ypd	4
1501	20	17.77471	51.83	TOR2_bk_ypd	6
1502	21	17.77668	59.23	TOR2_bk_ypd	8
1503	24	17.78273	86.48	TOR2_bk_ypd	60
1504	30	17.78883	74.92	TOR2_bk_ypd	15
1505	26	17.79674	28.55	TOR2_bk_ypd	3
1506	25	17.79873	11.29	TOR2_bk_ypd	1
1507	33	17.80074	11.65	TOR2_bk_ypd	1
1508	34	17.8027	28.48	TOR2_bk_ypd	3
1509	38	17.81073	76.6	TOR2_bk_ypd	15
1510	46	17.82082	79.36	TOR2_bk_ypd	15
1511	42	17.82879	29.16	TOR2_bk_ypd	3
1512	41	17.83077	11.54	TOR2_bk_ypd	1
1513	1	18.05656	1.57	TOR2_bk_ypd	0
1514	2	18.05864	20.72	TOR2_bk_ypd	2
1515	3	18.06067	40.16	TOR2_bk_ypd	4
1516	4	18.06277	56.2	TOR2_bk_ypd	6
1517	5	18.06479	65.46	TOR2_bk_ypd	8
1518	8	18.07087	90.31	TOR2_bk_ypd	60
1519	16	18.073	91.39	TOR2_bk_ypd	60
1520	13	18.07909	66.01	TOR2_bk_ypd	8
1521	12	18.08109	56.43	TOR2_bk_ypd	6
1522	11	18.08306	41.57	TOR2_bk_ypd	4
1523	10	18.08505	21.57	TOR2_bk_ypd	2
1524	9	18.08716	1.38	TOR2_bk_ypd	0
1525	17	18.08918	1.57	TOR2_bk_ypd	0
1526	18	18.09122	21.24	TOR2_bk_ypd	2
1527	19	18.09324	42.38	TOR2_bk_ypd	4
1528	20	18.09525	58.09	TOR2_bk_ypd	6
1529	21	18.09737	67.02	TOR2_bk_ypd	8
1530	24	18.10341	91.53	TOR2_bk_ypd	60
1531	30	18.10952	83.41	TOR2_bk_ypd	15
1532	26	18.11743	31.93	TOR2_bk_ypd	3
1533	25	18.11943	12.44	TOR2_bk_ypd	1
1534	33	18.12144	12.8	TOR2_bk_ypd	1
1535	34	18.12349	31.84	TOR2_bk_ypd	3
1536	38	18.13163	85.11	TOR2_bk_ypd	15
1537	46	18.14169	87.8	TOR2_bk_ypd	15
1538	42	18.14981	32.96	TOR2_bk_ypd	3
1539	41	18.15176	12.87	TOR2_bk_ypd	1
1540	1	18.37819	1.41999999999999	TOR2_bk_ypd	0
1541	2	18.38019	22.88	TOR2_bk_ypd	2
1542	3	18.38221	44.98	TOR2_bk_ypd	4
1543	4	18.38418	63.21	TOR2_bk_ypd	6
1544	5	18.38617	73.16	TOR2_bk_ypd	8
1545	8	18.39227	93.83	TOR2_bk_ypd	60
1546	16	18.39436	94.31	TOR2_bk_ypd	60
1547	13	18.40033	73.47	TOR2_bk_ypd	8
1548	12	18.40244	63.54	TOR2_bk_ypd	6
1549	11	18.40442	46.52	TOR2_bk_ypd	4
1550	10	18.40642	23.76	TOR2_bk_ypd	2
1551	9	18.40846	1.48	TOR2_bk_ypd	0
1552	17	18.41054	1.65	TOR2_bk_ypd	0
1553	18	18.41249	23.49	TOR2_bk_ypd	2
1554	19	18.41449	47.15	TOR2_bk_ypd	4
1555	20	18.41658	65.01	TOR2_bk_ypd	6
1556	21	18.41859	74.8	TOR2_bk_ypd	8
1557	24	18.42452	94.93	TOR2_bk_ypd	60
1558	30	18.4306	89.87	TOR2_bk_ypd	15
1559	26	18.43873	35.42	TOR2_bk_ypd	3
1560	25	18.44073	13.62	TOR2_bk_ypd	1
1561	33	18.4427	14	TOR2_bk_ypd	1
1562	34	18.44469	35.29	TOR2_bk_ypd	3
1563	38	18.45264	91.05	TOR2_bk_ypd	15
1564	46	18.46272	92.92	TOR2_bk_ypd	15
1565	42	18.47064	36.32	TOR2_bk_ypd	3
1566	41	18.4727	13.84	TOR2_bk_ypd	1
1567	1	18.69843	1.4	TOR2_bk_ypd	0
1568	2	18.70048	25.08	TOR2_bk_ypd	2
1569	3	18.70248	49.98	TOR2_bk_ypd	4
1570	4	18.70448	69.87	TOR2_bk_ypd	6
1571	5	18.70645	79.98	TOR2_bk_ypd	8
1572	8	18.71255	95.16	TOR2_bk_ypd	60
1573	16	18.71457	95.96	TOR2_bk_ypd	60
1574	13	18.72064	80.52	TOR2_bk_ypd	8
1575	12	18.72262	70.39	TOR2_bk_ypd	6
1576	11	18.72473	51.52	TOR2_bk_ypd	4
1577	10	18.72673	26.21	TOR2_bk_ypd	2
1578	9	18.72871	1.57	TOR2_bk_ypd	0
1579	17	18.7307	1.79	TOR2_bk_ypd	0
1580	18	18.73267	25.87	TOR2_bk_ypd	2
1581	19	18.73469	52.61	TOR2_bk_ypd	4
1582	20	18.73665	72.33	TOR2_bk_ypd	6
1583	21	18.73862	81.67	TOR2_bk_ypd	8
1584	24	18.74457	96.89	TOR2_bk_ypd	60
1585	30	18.75053	93.9	TOR2_bk_ypd	15
1586	26	18.75847	39.22	TOR2_bk_ypd	3
1587	25	18.76045	14.76	TOR2_bk_ypd	1
1588	33	18.76246	15.17	TOR2_bk_ypd	1
1589	34	18.76449	39.22	TOR2_bk_ypd	3
1590	38	18.77251	95.16	TOR2_bk_ypd	15
1591	46	18.78257	96.93	TOR2_bk_ypd	15
1592	42	18.79078	40.34	TOR2_bk_ypd	3
1593	41	18.79283	15.22	TOR2_bk_ypd	1
1594	1	19.01904	1.51	TOR2_bk_ypd	0
1595	2	19.02101	27.58	TOR2_bk_ypd	2
1596	3	19.02299	55.42	TOR2_bk_ypd	4
1597	4	19.02497	77.05	TOR2_bk_ypd	6
1598	5	19.02695	85.9	TOR2_bk_ypd	8
1599	8	19.03291	93.56	TOR2_bk_ypd	60
1600	16	19.03501	93.92	TOR2_bk_ypd	60
1601	13	19.04099	86.09	TOR2_bk_ypd	8
1602	12	19.04296	77.55	TOR2_bk_ypd	6
1603	11	19.04493	57.26	TOR2_bk_ypd	4
1604	10	19.04702	28.73	TOR2_bk_ypd	2
1605	9	19.04909	1.64	TOR2_bk_ypd	0
1606	17	19.05115	1.8	TOR2_bk_ypd	0
1607	18	19.05324	28.3	TOR2_bk_ypd	2
1608	19	19.05522	58.18	TOR2_bk_ypd	4
1609	20	19.05719	78.94	TOR2_bk_ypd	6
1610	21	19.05918	86.96	TOR2_bk_ypd	8
1611	24	19.06526	94.6	TOR2_bk_ypd	60
1612	30	19.0712	95.55	TOR2_bk_ypd	15
1613	26	19.07911	43.39	TOR2_bk_ypd	3
1614	25	19.08108	15.98	TOR2_bk_ypd	1
1615	33	19.0831	16.45	TOR2_bk_ypd	1
1616	34	19.08521	43.3	TOR2_bk_ypd	3
1617	38	19.09322	96.22	TOR2_bk_ypd	15
1618	46	19.10331	95.65	TOR2_bk_ypd	15
1619	42	19.11139	44.48	TOR2_bk_ypd	3
1620	41	19.11338	16.37	TOR2_bk_ypd	1
1621	1	19.33948	1.45999999999999	TOR2_bk_ypd	0
1622	2	19.34153	30.13	TOR2_bk_ypd	2
1623	3	19.3435	61.29	TOR2_bk_ypd	4
1624	4	19.3455	82.76	TOR2_bk_ypd	6
1625	5	19.34749	89.14	TOR2_bk_ypd	8
1626	8	19.35356	92.66	TOR2_bk_ypd	60
1627	16	19.35564	93.18	TOR2_bk_ypd	60
1628	13	19.3616	89.53	TOR2_bk_ypd	8
1629	12	19.36358	83.14	TOR2_bk_ypd	6
1630	11	19.36559	62.85	TOR2_bk_ypd	4
1631	10	19.36757	31.33	TOR2_bk_ypd	2
1632	9	19.36955	1.55	TOR2_bk_ypd	0
1633	17	19.37159	1.71	TOR2_bk_ypd	0
1634	18	19.37362	30.91	TOR2_bk_ypd	2
1635	19	19.37563	64.16	TOR2_bk_ypd	4
1636	20	19.37761	84.28	TOR2_bk_ypd	6
1637	21	19.37959	89.94	TOR2_bk_ypd	8
1638	24	19.38566	93.99	TOR2_bk_ypd	60
1639	30	19.39171	92.91	TOR2_bk_ypd	15
1640	26	19.39981	47.7	TOR2_bk_ypd	3
1641	25	19.40183	17.25	TOR2_bk_ypd	1
1642	33	19.40385	17.77	TOR2_bk_ypd	1
1643	34	19.40583	47.45	TOR2_bk_ypd	3
1644	38	19.41392	94.04	TOR2_bk_ypd	15
1645	46	19.42405	94.26	TOR2_bk_ypd	15
1646	42	19.43209	48.93	TOR2_bk_ypd	3
1647	41	19.43408	17.59	TOR2_bk_ypd	1
1648	1	19.66043	1.62	TOR2_bk_ypd	0
1649	2	19.66248	33.07	TOR2_bk_ypd	2
1650	3	19.66448	67.68	TOR2_bk_ypd	4
1651	4	19.66646	87.13	TOR2_bk_ypd	6
1652	5	19.66845	86.67	TOR2_bk_ypd	8
1653	8	19.67445	93.03	TOR2_bk_ypd	60
1654	16	19.67646	93.51	TOR2_bk_ypd	60
1655	13	19.68252	87.81	TOR2_bk_ypd	8
1656	12	19.68449	87.45	TOR2_bk_ypd	6
1657	11	19.68647	69.85	TOR2_bk_ypd	4
1658	10	19.68848	34.61	TOR2_bk_ypd	2
1659	9	19.69048	1.64	TOR2_bk_ypd	0
1660	17	19.6926	1.88	TOR2_bk_ypd	0
1661	18	19.69457	34.28	TOR2_bk_ypd	2
1662	19	19.69655	70.95	TOR2_bk_ypd	4
1663	20	19.69854	88.47	TOR2_bk_ypd	6
1664	21	19.70058	87.81	TOR2_bk_ypd	8
1665	24	19.70661	94.28	TOR2_bk_ypd	60
1666	30	19.7126	92.94	TOR2_bk_ypd	15
1667	26	19.72069	52.6	TOR2_bk_ypd	3
1668	25	19.72268	18.66	TOR2_bk_ypd	1
1669	33	19.72482	19.19	TOR2_bk_ypd	1
1670	34	19.7268	52.43	TOR2_bk_ypd	3
1671	38	19.73492	94.04	TOR2_bk_ypd	15
1672	46	19.74489	94.72	TOR2_bk_ypd	15
1673	42	19.7529	53.76	TOR2_bk_ypd	3
1674	41	19.75488	19.08	TOR2_bk_ypd	1
1675	1	19.97985	1.72	TOR2_bk_ypd	0
1676	2	19.98186	36.14	TOR2_bk_ypd	2
1677	3	19.9839	74.07	TOR2_bk_ypd	4
1678	4	19.9859	84.9	TOR2_bk_ypd	6
1679	5	19.98803	86.79	TOR2_bk_ypd	8
1680	8	19.99405	93.86	TOR2_bk_ypd	60
1681	16	19.9961	94.31	TOR2_bk_ypd	60
1682	13	20.00204	87	TOR2_bk_ypd	8
1683	12	20.00405	86.08	TOR2_bk_ypd	6
1684	11	20.00601	75.79	TOR2_bk_ypd	4
1685	10	20.00799	37.57	TOR2_bk_ypd	2
1686	9	20.00997	1.78	TOR2_bk_ypd	0
1687	17	20.01201	1.91	TOR2_bk_ypd	0
1688	18	20.01406	37.13	TOR2_bk_ypd	2
1689	19	20.01606	76.91	TOR2_bk_ypd	4
1690	20	20.01806	85.87	TOR2_bk_ypd	6
1691	21	20.02011	87.23	TOR2_bk_ypd	8
1692	24	20.02613	94.64	TOR2_bk_ypd	60
1693	30	20.03246	93.49	TOR2_bk_ypd	15
1694	26	20.04039	57.6	TOR2_bk_ypd	3
1695	25	20.04237	20.06	TOR2_bk_ypd	1
1696	33	20.04436	20.59	TOR2_bk_ypd	1
1697	34	20.04634	57.29	TOR2_bk_ypd	3
1698	38	20.05441	94.78	TOR2_bk_ypd	15
1699	46	20.06442	95.48	TOR2_bk_ypd	15
1700	42	20.0724	59.18	TOR2_bk_ypd	3
1701	41	20.07446	20.42	TOR2_bk_ypd	1
1702	1	20.30034	1.59999999999999	TOR2_bk_ypd	0
1703	2	20.30238	39.11	TOR2_bk_ypd	2
1704	3	20.30438	79.48	TOR2_bk_ypd	4
1705	4	20.30649	84.83	TOR2_bk_ypd	6
1706	5	20.30847	87	TOR2_bk_ypd	8
1707	8	20.31445	94.25	TOR2_bk_ypd	60
1708	16	20.31644	94.92	TOR2_bk_ypd	60
1709	13	20.32252	87.27	TOR2_bk_ypd	8
1710	12	20.32452	85.39	TOR2_bk_ypd	6
1711	11	20.32649	80.83	TOR2_bk_ypd	4
1712	10	20.32848	40.98	TOR2_bk_ypd	2
1713	9	20.33046	1.79	TOR2_bk_ypd	0
1714	17	20.33255	1.88	TOR2_bk_ypd	0
1715	18	20.33454	40.47	TOR2_bk_ypd	2
1716	19	20.33652	81.94	TOR2_bk_ypd	4
1717	20	20.33855	85.81	TOR2_bk_ypd	6
1718	21	20.34054	87.91	TOR2_bk_ypd	8
1719	24	20.34646	95.65	TOR2_bk_ypd	60
1720	30	20.35251	94.61	TOR2_bk_ypd	15
1721	26	20.36049	63.19	TOR2_bk_ypd	3
1722	25	20.36249	21.65	TOR2_bk_ypd	1
1723	33	20.36448	22.32	TOR2_bk_ypd	1
1724	34	20.36654	63.08	TOR2_bk_ypd	3
1725	38	20.37464	96.09	TOR2_bk_ypd	15
1726	46	20.38472	96.48	TOR2_bk_ypd	15
1727	42	20.39262	64.91	TOR2_bk_ypd	3
1728	41	20.3946	22.08	TOR2_bk_ypd	1
1729	1	20.62102	1.75	TOR2_bk_ypd	0
1730	2	20.62308	42.82	TOR2_bk_ypd	2
1731	3	20.62507	83.52	TOR2_bk_ypd	4
1732	4	20.62706	85.73	TOR2_bk_ypd	6
1733	5	20.62906	88.13	TOR2_bk_ypd	8
1734	8	20.63499	95.35	TOR2_bk_ypd	60
1735	16	20.637	95.79	TOR2_bk_ypd	60
1736	13	20.64305	88.6	TOR2_bk_ypd	8
1737	12	20.64506	85.91	TOR2_bk_ypd	6
1738	11	20.64703	83.6	TOR2_bk_ypd	4
1739	10	20.64904	44.79	TOR2_bk_ypd	2
1740	9	20.65105	1.78	TOR2_bk_ypd	0
1741	17	20.65305	1.95	TOR2_bk_ypd	0
1742	18	20.65504	44.21	TOR2_bk_ypd	2
1743	19	20.65704	84.24	TOR2_bk_ypd	4
1744	20	20.65901	86.87	TOR2_bk_ypd	6
1745	21	20.66098	89.2	TOR2_bk_ypd	8
1746	24	20.66693	96.97	TOR2_bk_ypd	60
1747	30	20.6729	95.64	TOR2_bk_ypd	15
1748	26	20.68098	69.13	TOR2_bk_ypd	3
1749	25	20.68296	23.3	TOR2_bk_ypd	1
1750	33	20.68495	23.9	TOR2_bk_ypd	1
1751	34	20.68694	68.92	TOR2_bk_ypd	3
1752	38	20.69486	96.88	TOR2_bk_ypd	15
1753	46	20.70486	97.46	TOR2_bk_ypd	15
1754	42	20.71282	70.59	TOR2_bk_ypd	3
1755	41	20.71482	23.74	TOR2_bk_ypd	1
1756	1	20.94073	1.75	TOR2_bk_ypd	0
1757	2	20.94272	46.42	TOR2_bk_ypd	2
1758	3	20.94471	82.2	TOR2_bk_ypd	4
1759	4	20.94667	86.79	TOR2_bk_ypd	6
1760	5	20.94863	89.35	TOR2_bk_ypd	8
1761	8	20.95461	96.2	TOR2_bk_ypd	60
1762	16	20.95664	97.12	TOR2_bk_ypd	60
1763	13	20.96285	89.44	TOR2_bk_ypd	8
1764	12	20.96491	87.08	TOR2_bk_ypd	6
1765	11	20.96695	81.51	TOR2_bk_ypd	4
1766	10	20.96898	48.27	TOR2_bk_ypd	2
1767	9	20.97096	1.81	TOR2_bk_ypd	0
1768	17	20.97296	1.95	TOR2_bk_ypd	0
1769	18	20.97504	47.71	TOR2_bk_ypd	2
1770	19	20.97703	82.47	TOR2_bk_ypd	4
1771	20	20.97903	87.56	TOR2_bk_ypd	6
1772	21	20.98108	90.14	TOR2_bk_ypd	8
1773	24	20.98712	97.33	TOR2_bk_ypd	60
1774	30	20.99316	96.35	TOR2_bk_ypd	15
1775	26	21.00112	74.73	TOR2_bk_ypd	3
1776	25	21.0031	24.85	TOR2_bk_ypd	1
1777	33	21.00516	25.43	TOR2_bk_ypd	1
1778	34	21.00719	74.32	TOR2_bk_ypd	3
1779	38	21.01524	97.47	TOR2_bk_ypd	15
1780	46	21.02516	98.25	TOR2_bk_ypd	15
1781	42	21.0331	76.08	TOR2_bk_ypd	3
1782	41	21.03508	25.36	TOR2_bk_ypd	1
1783	1	21.26103	1.86	TOR2_bk_ypd	0
1784	2	21.26308	50.54	TOR2_bk_ypd	2
1785	3	21.26508	82.17	TOR2_bk_ypd	4
1786	4	21.26707	87.89	TOR2_bk_ypd	6
1787	5	21.26906	90.62	TOR2_bk_ypd	8
1788	8	21.27501	96.9	TOR2_bk_ypd	60
1789	16	21.27704	97.39	TOR2_bk_ypd	60
1790	13	21.28297	90.88	TOR2_bk_ypd	8
1791	12	21.28495	88.32	TOR2_bk_ypd	6
1792	11	21.28695	81.95	TOR2_bk_ypd	4
1793	10	21.2889	52.46	TOR2_bk_ypd	2
1794	9	21.29096	1.84	TOR2_bk_ypd	0
1795	17	21.29302	2.09	TOR2_bk_ypd	0
1796	18	21.295	51.94	TOR2_bk_ypd	2
1797	19	21.29704	83.24	TOR2_bk_ypd	4
1798	20	21.29906	88.94	TOR2_bk_ypd	6
1799	21	21.30115	91.56	TOR2_bk_ypd	8
1800	24	21.30709	98.5	TOR2_bk_ypd	60
1801	30	21.3131	97.87	TOR2_bk_ypd	15
1802	26	21.32103	80.08	TOR2_bk_ypd	3
1803	25	21.32303	26.7	TOR2_bk_ypd	1
1804	33	21.32504	27.41	TOR2_bk_ypd	1
1805	34	21.32701	79.82	TOR2_bk_ypd	3
1806	38	21.33492	98.59	TOR2_bk_ypd	15
1807	46	21.34496	99.79	TOR2_bk_ypd	15
1808	42	21.35304	81.32	TOR2_bk_ypd	3
1809	41	21.35501	27.28	TOR2_bk_ypd	1
1810	1	21.58209	1.95999999999999	TOR2_bk_ypd	0
1811	2	21.5841	54.34	TOR2_bk_ypd	2
1812	3	21.58616	83.05	TOR2_bk_ypd	4
1813	4	21.58811	88.88	TOR2_bk_ypd	6
1814	5	21.59023	90.99	TOR2_bk_ypd	8
1815	8	21.59616	97.39	TOR2_bk_ypd	60
1816	16	21.59817	97.8	TOR2_bk_ypd	60
1817	13	21.60426	91.52	TOR2_bk_ypd	8
1818	12	21.60625	89.83	TOR2_bk_ypd	6
1819	11	21.60822	83.19	TOR2_bk_ypd	4
1820	10	21.61021	56.49	TOR2_bk_ypd	2
1821	9	21.61218	1.9	TOR2_bk_ypd	0
1822	17	21.6142	2.04	TOR2_bk_ypd	0
1823	18	21.61618	56.08	TOR2_bk_ypd	2
1824	19	21.61815	83.98	TOR2_bk_ypd	4
1825	20	21.62013	90.33	TOR2_bk_ypd	6
1826	21	21.62213	92.07	TOR2_bk_ypd	8
1827	24	21.6281	98.98	TOR2_bk_ypd	60
1828	30	21.63418	98.08	TOR2_bk_ypd	15
1829	26	21.64211	82.77	TOR2_bk_ypd	3
1830	25	21.64408	28.54	TOR2_bk_ypd	1
1831	33	21.6461	29.37	TOR2_bk_ypd	1
1832	34	21.64814	83.6	TOR2_bk_ypd	3
1833	38	21.65626	99.66	TOR2_bk_ypd	15
1834	46	21.66615	99.7	TOR2_bk_ypd	15
1835	42	21.67425	82.85	TOR2_bk_ypd	3
1836	41	21.67635	28.88	TOR2_bk_ypd	1
1837	1	21.90239	2.29	TOR2_bk_ypd	0
1838	2	21.90443	58.6	TOR2_bk_ypd	2
1839	3	21.90643	84.25	TOR2_bk_ypd	4
1840	4	21.90841	89.56	TOR2_bk_ypd	6
1841	5	21.9104	91.64	TOR2_bk_ypd	8
1842	8	21.91633	97.24	TOR2_bk_ypd	60
1843	16	21.91833	97.94	TOR2_bk_ypd	60
1844	13	21.92434	92.05	TOR2_bk_ypd	8
1845	12	21.92647	90.1	TOR2_bk_ypd	6
1846	11	21.92846	84.05	TOR2_bk_ypd	4
1847	10	21.93047	60.77	TOR2_bk_ypd	2
1848	9	21.93243	1.78	TOR2_bk_ypd	0
1849	17	21.93443	1.94	TOR2_bk_ypd	0
1850	18	21.93649	60.09	TOR2_bk_ypd	2
1851	19	21.93856	85.1	TOR2_bk_ypd	4
1852	20	21.94066	90.45	TOR2_bk_ypd	6
1853	21	21.94265	92	TOR2_bk_ypd	8
1854	24	21.94861	98.22	TOR2_bk_ypd	60
1855	30	21.95458	98.35	TOR2_bk_ypd	15
1856	26	21.96251	81.42	TOR2_bk_ypd	3
1857	25	21.9645	30.19	TOR2_bk_ypd	1
1858	33	21.96651	31.06	TOR2_bk_ypd	1
1859	34	21.96857	82.19	TOR2_bk_ypd	3
1860	38	21.97654	99.64	TOR2_bk_ypd	15
1861	46	21.9865	99.85	TOR2_bk_ypd	15
1862	42	21.9945	81.52	TOR2_bk_ypd	3
1863	41	21.99666	30.61	TOR2_bk_ypd	1
1864	1	22.22189	2.16999999999999	TOR2_bk_ypd	0
1865	2	22.22389	63.36	TOR2_bk_ypd	2
1866	3	22.22592	85.75	TOR2_bk_ypd	4
1867	4	22.22797	90.89	TOR2_bk_ypd	6
1868	5	22.23004	92.54	TOR2_bk_ypd	8
1869	8	22.23613	97.91	TOR2_bk_ypd	60
1870	16	22.23817	98.31	TOR2_bk_ypd	60
1871	13	22.24424	93.05	TOR2_bk_ypd	8
1872	12	22.24623	91.3	TOR2_bk_ypd	6
1873	11	22.24823	86.03	TOR2_bk_ypd	4
1874	10	22.25018	65.86	TOR2_bk_ypd	2
1875	9	22.25216	1.93	TOR2_bk_ypd	0
1876	17	22.25419	2.07	TOR2_bk_ypd	0
1877	18	22.25614	65.25	TOR2_bk_ypd	2
1878	19	22.25817	86.8	TOR2_bk_ypd	4
1879	20	22.26019	91.42	TOR2_bk_ypd	6
1880	21	22.26221	93.28	TOR2_bk_ypd	8
1881	24	22.26818	99.31	TOR2_bk_ypd	60
1882	30	22.27422	99.25	TOR2_bk_ypd	15
1883	26	22.28215	82.43	TOR2_bk_ypd	3
1884	25	22.28418	32.39	TOR2_bk_ypd	1
1885	33	22.28621	33.55	TOR2_bk_ypd	1
1886	34	22.28823	83.02	TOR2_bk_ypd	3
1887	38	22.29614	100.54	TOR2_bk_ypd	15
1888	46	22.30625	100.52	TOR2_bk_ypd	15
1889	42	22.31417	83	TOR2_bk_ypd	3
1890	41	22.31615	32.9	TOR2_bk_ypd	1
1891	1	22.54159	2.84	TOR2_bk_ypd	0
1892	2	22.54358	68.17	TOR2_bk_ypd	2
1893	3	22.5456	86.97	TOR2_bk_ypd	4
1894	4	22.54768	91.59	TOR2_bk_ypd	6
1895	5	22.54967	93.21	TOR2_bk_ypd	8
1896	8	22.55558	97.97	TOR2_bk_ypd	60
1897	16	22.5576	98.66	TOR2_bk_ypd	60
1898	13	22.56367	93.47	TOR2_bk_ypd	8
1899	12	22.56566	92.01	TOR2_bk_ypd	6
1900	11	22.56765	87.01	TOR2_bk_ypd	4
1901	10	22.56963	70.69	TOR2_bk_ypd	2
1902	9	22.57159	2.08	TOR2_bk_ypd	0
1903	17	22.57358	2.19	TOR2_bk_ypd	0
1904	18	22.57556	70.61	TOR2_bk_ypd	2
1905	19	22.57751	87.96	TOR2_bk_ypd	4
1906	20	22.5796	92.53	TOR2_bk_ypd	6
1907	21	22.58163	93.77	TOR2_bk_ypd	8
1908	24	22.58759	99.74	TOR2_bk_ypd	60
1909	30	22.59353	99.53	TOR2_bk_ypd	15
1910	26	22.60149	84.01	TOR2_bk_ypd	3
1911	25	22.60347	34.48	TOR2_bk_ypd	1
1912	33	22.6056	35.66	TOR2_bk_ypd	1
1913	34	22.60759	84.66	TOR2_bk_ypd	3
1914	38	22.61551	100.96	TOR2_bk_ypd	15
1915	46	22.62548	101.1	TOR2_bk_ypd	15
1916	42	22.63341	84.41	TOR2_bk_ypd	3
1917	41	22.63542	34.96	TOR2_bk_ypd	1
1918	1	22.86158	1.95	TOR2_bk_ypd	0
1919	2	22.86357	73.16	TOR2_bk_ypd	2
1920	3	22.86558	87.95	TOR2_bk_ypd	4
1921	4	22.86762	91.96	TOR2_bk_ypd	6
1922	5	22.86959	93.57	TOR2_bk_ypd	8
1923	8	22.87558	98.2	TOR2_bk_ypd	60
1924	16	22.87764	98.73	TOR2_bk_ypd	60
1925	13	22.88358	93.88	TOR2_bk_ypd	8
1926	12	22.88558	92.63	TOR2_bk_ypd	6
1927	11	22.88757	88.32	TOR2_bk_ypd	4
1928	10	22.88955	75.46	TOR2_bk_ypd	2
1929	9	22.89156	2.05	TOR2_bk_ypd	0
1930	17	22.89357	2.23999999999999	TOR2_bk_ypd	0
1931	18	22.89561	75.24	TOR2_bk_ypd	2
1932	19	22.89761	88.99	TOR2_bk_ypd	4
1933	20	22.89959	92.47	TOR2_bk_ypd	6
1934	21	22.90157	94.05	TOR2_bk_ypd	8
1935	24	22.90763	99.22	TOR2_bk_ypd	60
1936	30	22.91374	99.7	TOR2_bk_ypd	15
1937	26	22.92167	85.33	TOR2_bk_ypd	3
1938	25	22.92364	36.59	TOR2_bk_ypd	1
1939	33	22.92565	37.75	TOR2_bk_ypd	1
1940	34	22.92773	85.93	TOR2_bk_ypd	3
1941	38	22.93567	100.69	TOR2_bk_ypd	15
1942	46	22.9456	101.38	TOR2_bk_ypd	15
1943	42	22.95352	86.04	TOR2_bk_ypd	3
1944	41	22.95552	37.32	TOR2_bk_ypd	1
1945	1	23.18154	2.04	TOR2_bk_ypd	0
1946	2	23.18357	77.85	TOR2_bk_ypd	2
1947	3	23.18572	88.9	TOR2_bk_ypd	4
1948	4	23.1877	92.59	TOR2_bk_ypd	6
1949	5	23.18968	93.81	TOR2_bk_ypd	8
1950	8	23.19576	98.21	TOR2_bk_ypd	60
1951	16	23.19778	98.58	TOR2_bk_ypd	60
1952	13	23.2037	94.24	TOR2_bk_ypd	8
1953	12	23.20566	92.92	TOR2_bk_ypd	6
1954	11	23.20765	88.85	TOR2_bk_ypd	4
1955	10	23.20966	79.27	TOR2_bk_ypd	2
1956	9	23.21164	2.13	TOR2_bk_ypd	0
1957	17	23.21365	2.33	TOR2_bk_ypd	0
1958	18	23.21572	79.72	TOR2_bk_ypd	2
1959	19	23.21771	89.78	TOR2_bk_ypd	4
1960	20	23.2197	93.54	TOR2_bk_ypd	6
1961	21	23.22178	95.01	TOR2_bk_ypd	8
1962	24	23.22782	99.78	TOR2_bk_ypd	60
1963	30	23.23372	100.17	TOR2_bk_ypd	15
1964	26	23.24177	87.01	TOR2_bk_ypd	3
1965	25	23.24376	39.09	TOR2_bk_ypd	1
1966	33	23.24578	40.13	TOR2_bk_ypd	1
1967	34	23.24775	87.58	TOR2_bk_ypd	3
1968	38	23.25563	101.16	TOR2_bk_ypd	15
1969	46	23.26577	101.72	TOR2_bk_ypd	15
1970	42	23.27379	87.49	TOR2_bk_ypd	3
1971	41	23.27582	39.71	TOR2_bk_ypd	1
1972	1	23.5013	2.07	TOR2_bk_ypd	0
1973	2	23.50344	79.84	TOR2_bk_ypd	2
1974	3	23.50543	89.89	TOR2_bk_ypd	4
1975	4	23.50744	93.25	TOR2_bk_ypd	6
1976	5	23.5094	94.86	TOR2_bk_ypd	8
1977	8	23.51546	98.55	TOR2_bk_ypd	60
1978	16	23.51751	99.43	TOR2_bk_ypd	60
1979	13	23.5237	95.1	TOR2_bk_ypd	8
1980	12	23.52574	93.93	TOR2_bk_ypd	6
1981	11	23.52781	89.65	TOR2_bk_ypd	4
1982	10	23.52981	79.46	TOR2_bk_ypd	2
1983	9	23.5318	2.11	TOR2_bk_ypd	0
1984	17	23.53388	2.34999999999999	TOR2_bk_ypd	0
1985	18	23.53591	80.37	TOR2_bk_ypd	2
1986	19	23.53789	90.56	TOR2_bk_ypd	4
1987	20	23.53988	93.69	TOR2_bk_ypd	6
1988	21	23.542	94.99	TOR2_bk_ypd	8
1989	24	23.54797	99.86	TOR2_bk_ypd	60
1990	30	23.55405	100.38	TOR2_bk_ypd	15
1991	26	23.56218	87.68	TOR2_bk_ypd	3
1992	25	23.56415	41.1	TOR2_bk_ypd	1
1993	33	23.56624	42.35	TOR2_bk_ypd	1
1994	34	23.56824	88.6	TOR2_bk_ypd	3
1995	38	23.57634	101.8	TOR2_bk_ypd	15
1996	46	23.58628	102.21	TOR2_bk_ypd	15
1997	42	23.59438	88.25	TOR2_bk_ypd	3
1998	41	23.59638	41.75	TOR2_bk_ypd	1
1999	1	23.82226	2.08	TOR2_bk_ypd	0
[truncated: 1,862 more rows]
