# Supplementary material for: A precisely adjustable, variation-suppressed eukaryotic transcriptional controller to enable genetic discovery
Source: eLife. 2021 Aug 3;10:e69549. doi: 10.7554/eLife.69549 (PMC8421071; doi:10.7554/eLife.69549)
Supplement: Figure 5—figure supplement 3—source data 1. [file elife-69549-fig5-figsupp3-data1.zip › Figure 5- figure supplement 3- source data 1/PanelC_TPI1_data.csv]

	Time	Wells	Amplitude	Strain	Dose
1	0	1	0.327999999999999	YPD	0
2	9	1	0.244	YPD	0
3	19	1	0.254999999999999	YPD	0
4	29	1	0.248999999999999	YPD	0
5	39	1	0.207000000000001	YPD	0
6	49	1	0.227999999999998	YPD	0
7	59	1	0.190999999999999	YPD	0
8	69	1	0.00199999999999889	YPD	0
9	79	1	0	YPD	0
10	89	1	0.0239999999999974	YPD	0
11	99	1	0.204000000000001	YPD	0
12	109	1	0.335000000000001	YPD	0
13	119	1	0.036999999999999	YPD	0
14	129	1	0.198	YPD	0
15	139	1	0.309999999999999	YPD	0
16	149	1	0.195	YPD	0
17	159	1	0.100999999999999	YPD	0
18	169	1	0.247999999999998	YPD	0
19	179	1	0.25	YPD	0
20	189	1	0.0599999999999987	YPD	0
21	199	1	0.152999999999999	YPD	0
22	209	1	0.148	YPD	0
23	219	1	0.340999999999998	YPD	0
24	229	1	0.172999999999998	YPD	0
25	239	1	0.327999999999999	YPD	0
26	249	1	0.422000000000001	YPD	0
27	259	1	0.370999999999999	YPD	0
28	269	1	0.097999999999999	YPD	0
29	279	1	0.335999999999999	YPD	0
30	289	1	0.253999999999998	YPD	0
31	299	1	0.294999999999998	YPD	0
32	309	1	0.314999999999998	YPD	0
33	319	1	0.373999999999999	YPD	0
34	329	1	0.378	YPD	0
35	339	1	0.442999999999998	YPD	0
36	349	1	0.773	YPD	0
37	359	1	0.385999999999999	YPD	0
38	369	1	0.323999999999998	YPD	0
39	379	1	0.393000000000001	YPD	0
40	389	1	0.757999999999999	YPD	0
41	399	1	0.477	YPD	0
42	409	1	0.856999999999999	YPD	0
43	419	1	0.858999999999998	YPD	0
44	429	1	1.256	YPD	0
45	439	1	0.933	YPD	0
46	449	1	0.798999999999999	YPD	0
47	459	1	0.837	YPD	0
48	469	1	0.919999999999998	YPD	0
49	479	1	0.902999999999999	YPD	0
50	489	1	1.171	YPD	0
51	499	1	1.13	YPD	0
52	509	1	0.936	YPD	0
53	519	1	0.962	YPD	0
54	529	1	1.135	YPD	0
55	539	1	0.965999999999998	YPD	0
56	549	1	1.232	YPD	0
57	559	1	1.292	YPD	0
58	569	1	1.312	YPD	0
59	579	1	1.706	YPD	0
60	589	1	1.622	YPD	0
61	599	1	1.624	YPD	0
62	609	1	1.649	YPD	0
63	619	1	1.624	YPD	0
64	629	1	1.653	YPD	0
65	639	1	1.721	YPD	0
66	649	1	1.705	YPD	0
67	659	1	1.694	YPD	0
68	669	1	1.852	YPD	0
69	679	1	2.009	YPD	0
70	689	1	1.949	YPD	0
71	699	1	2.091	YPD	0
72	709	1	2.483	YPD	0
73	719	1	2.2	YPD	0
74	729	1	2.272	YPD	0
75	739	1	2.682	YPD	0
76	749	1	2.494	YPD	0
77	759	1	3.147	YPD	0
78	769	1	3.225	YPD	0
79	779	1	3.341	YPD	0
80	789	1	3.289	YPD	0
81	799	1	3.402	YPD	0
82	809	1	3.368	YPD	0
83	819	1	3.992	YPD	0
84	829	1	4.032	YPD	0
85	839	1	4.148	YPD	0
86	849	1	4.142	YPD	0
87	859	1	4.415	YPD	0
88	869	1	4.907	YPD	0
89	879	1	4.694	YPD	0
90	889	1	4.744	YPD	0
91	899	1	5.09	YPD	0
92	909	1	5.173	YPD	0
93	919	1	6.074	YPD	0
94	929	1	6.124	YPD	0
95	939	1	6.289	YPD	0
96	949	1	6.317	YPD	0
97	959	1	6.975	YPD	0
98	969	1	6.974	YPD	0
99	979	1	7.373	YPD	0
100	989	1	7.102	YPD	0
101	999	1	7.622	YPD	0
102	1009	1	7.786	YPD	0
103	1019	1	8.94	YPD	0
104	1029	1	8.813	YPD	0
105	1039	1	8.959	YPD	0
106	1049	1	8.794	YPD	0
107	1059	1	9.839	YPD	0
108	1069	1	9.737	YPD	0
109	1079	1	9.789	YPD	0
110	1089	1	11.124	YPD	0
111	1099	1	11.546	YPD	0
112	1109	1	11.612	YPD	0
113	1249	1	17.305	YPD	0
114	1349	1	20.493	YPD	0
115	1359	1	21.092	YPD	0
116	1369	1	21.809	YPD	0
117	1379	1	22.331	YPD	0
118	1389	1	22.691	YPD	0
119	1399	1	21.969	YPD	0
120	1409	1	23.36	YPD	0
121	1419	1	23.756	YPD	0
122	1429	1	24.489	YPD	0
123	1439	1	24.102	YPD	0
124	1449	1	23.885	YPD	0
125	1459	1	25.183	YPD	0
126	1469	1	25.9	YPD	0
127	1479	1	25.395	YPD	0
128	1489	1	26.158	YPD	0
129	1499	1	26.064	YPD	0
130	1509	1	25.979	YPD	0
131	1519	1	26.992	YPD	0
132	1529	1	26.992	YPD	0
133	1539	1	28.044	YPD	0
134	1549	1	27.846	YPD	0
135	1559	1	28.682	YPD	0
136	1569	1	28.524	YPD	0
137	1579	1	28.555	YPD	0
138	1589	1	28.926	YPD	0
139	1599	1	29.421	YPD	0
140	1609	1	30.224	YPD	0
141	1619	1	31.007	YPD	0
142	1629	1	30.85	YPD	0
143	1639	1	31.184	YPD	0
144	1649	1	31.708	YPD	0
145	1659	1	32.274	YPD	0
146	1669	1	32.431	YPD	0
147	1679	1	33.098	YPD	0
148	1689	1	33.543	YPD	0
149	1699	1	33.399	YPD	0
150	1709	1	34.054	YPD	0
151	1719	1	34.227	YPD	0
152	1729	1	35.531	YPD	0
153	1739	1	35.397	YPD	0
154	1749	1	35.65	YPD	0
155	1759	1	35.83	YPD	0
156	1769	1	35.961	YPD	0
157	1779	1	35.73	YPD	0
158	1789	1	35.858	YPD	0
159	1799	1	35.914	YPD	0
160	1809	1	35.874	YPD	0
161	1819	1	35.857	YPD	0
162	1829	1	35.811	YPD	0
163	1839	1	35.969	YPD	0
164	1849	1	36.189	YPD	0
165	1859	1	36.175	YPD	0
166	1869	1	36.153	YPD	0
167	1879	1	36.225	YPD	0
168	1889	1	36.338	YPD	0
169	1899	1	36.352	YPD	0
170	1909	1	36.903	YPD	0
171	1919	1	36.906	YPD	0
172	1929	1	37.495	YPD	0
173	1939	1	37.477	YPD	0
174	1949	1	37.465	YPD	0
175	1959	1	37.502	YPD	0
176	1969	1	37.864	YPD	0
177	1979	1	37.917	YPD	0
178	1989	1	37.784	YPD	0
179	1999	1	37.937	YPD	0
180	2009	1	37.865	YPD	0
181	2019	1	37.883	YPD	0
182	2029	1	38.298	YPD	0
183	2039	1	38.78	YPD	0
184	2049	1	38.923	YPD	0
185	2059	1	39.433	YPD	0
186	2069	1	39.853	YPD	0
187	2079	1	39.939	YPD	0
188	2089	1	39.919	YPD	0
189	2099	1	39.889	YPD	0
190	2109	1	39.882	YPD	0
191	2119	1	39.915	YPD	0
192	2129	1	40.809	YPD	0
193	2139	1	40.96	YPD	0
194	2149	1	41.281	YPD	0
195	2159	1	41.025	YPD	0
196	2169	1	41.808	YPD	0
197	2179	1	41.944	YPD	0
198	2189	1	41.978	YPD	0
199	2199	1	42.153	YPD	0
200	2209	1	42.659	YPD	0
201	2219	1	42.858	YPD	0
202	2229	1	43.733	YPD	0
203	2239	1	43.274	YPD	0
204	2249	1	43.88	YPD	0
205	2259	1	44.047	YPD	0
206	2269	1	44.594	YPD	0
207	2279	1	44.647	YPD	0
208	2289	1	45.006	YPD	0
209	2299	1	45.288	YPD	0
210	2309	1	45.337	YPD	0
211	2319	1	46.108	YPD	0
212	2329	1	46.154	YPD	0
213	2339	1	46.739	YPD	0
214	2349	1	46.985	YPD	0
215	2359	1	46.758	YPD	0
216	2369	1	47.288	YPD	0
217	2379	1	47.38	YPD	0
218	2389	1	48.098	YPD	0
219	2399	1	48.061	YPD	0
220	2409	1	48.642	YPD	0
221	2419	1	48.684	YPD	0
222	2429	1	49.002	YPD	0
223	2439	1	49.357	YPD	0
224	2449	1	49.278	YPD	0
225	2459	1	50.121	YPD	0
226	2469	1	50.731	YPD	0
227	2479	1	50.713	YPD	0
228	2489	1	50.895	YPD	0
229	2499	1	51.123	YPD	0
230	2509	1	51.17	YPD	0
231	2519	1	51.692	YPD	0
232	2529	1	51.72	YPD	0
233	2539	1	51.692	YPD	0
234	2549	1	52.331	YPD	0
235	2559	1	53.316	YPD	0
236	2569	1	53.481	YPD	0
237	2579	1	53.636	YPD	0
238	2589	1	53.819	YPD	0
239	2599	1	53.871	YPD	0
240	2609	1	54.32	YPD	0
241	2619	1	54.443	YPD	0
242	2629	1	55.081	YPD	0
243	2639	1	55.13	YPD	0
244	2649	1	55.348	YPD	0
245	2659	1	56.085	YPD	0
246	2669	1	56.082	YPD	0
247	2679	1	56.298	YPD	0
248	2689	1	56.327	YPD	0
249	2699	1	56.278	YPD	0
250	2709	1	56.659	YPD	0
251	2719	1	57.061	YPD	0
252	2729	1	57.219	YPD	0
253	2739	1	57.186	YPD	0
254	2749	1	57.217	YPD	0
255	2759	1	58.111	YPD	0
256	2769	1	58.157	YPD	0
257	2779	1	58.262	YPD	0
258	2789	1	58.26	YPD	0
259	2799	1	58.326	YPD	0
260	2809	1	58.29	YPD	0
261	2819	1	58.301	YPD	0
262	2829	1	58.475	YPD	0
263	2839	1	58.415	YPD	0
264	2849	1	58.934	YPD	0
265	2859	1	59.246	YPD	0
266	2869	1	59.283	YPD	0
267	2879	1	59.447	YPD	0
268	2889	1	59.516	YPD	0
269	2899	1	59.521	YPD	0
270	2909	1	60.109	YPD	0
271	2919	1	60.126	YPD	0
272	2929	1	60.187	YPD	0
273	2939	1	60.175	YPD	0
274	2949	1	60.256	YPD	0
275	2959	1	60.365	YPD	0
276	2969	1	60.538	YPD	0
277	2979	1	60.379	YPD	0
278	2989	1	60.822	YPD	0
279	2999	1	60.764	YPD	0
280	3009	1	60.777	YPD	0
281	3019	1	60.847	YPD	0
282	3029	1	60.84	YPD	0
283	3039	1	60.87	YPD	0
284	3049	1	60.924	YPD	0
285	3059	1	60.931	YPD	0
286	3069	1	61.422	YPD	0
287	3079	1	61.525	YPD	0
288	3089	1	61.367	YPD	0
289	3099	1	61.463	YPD	0
290	3109	1	61.496	YPD	0
291	3119	1	61.537	YPD	0
292	3129	1	61.484	YPD	0
293	3139	1	62.261	YPD	0
294	3149	1	61.638	YPD	0
295	3159	1	61.612	YPD	0
296	3169	1	62.343	YPD	0
297	3179	1	62.308	YPD	0
298	3189	1	62.385	YPD	0
299	3199	1	62.385	YPD	0
300	3209	1	62.313	YPD	0
301	3219	1	62.464	YPD	0
302	3229	1	62.525	YPD	0
303	3239	1	62.546	YPD	0
304	3249	1	62.531	YPD	0
305	3269	1	62.757	YPD	0
306	3279	1	62.577	YPD	0
307	3289	1	62.889	YPD	0
308	3299	1	62.864	YPD	0
309	3309	1	62.865	YPD	0
310	3319	1	62.849	YPD	0
311	3329	1	62.864	YPD	0
312	3339	1	62.872	YPD	0
313	3349	1	62.896	YPD	0
314	3359	1	62.891	YPD	0
315	3369	1	62.92	YPD	0
316	3379	1	62.934	YPD	0
317	3389	1	62.944	YPD	0
318	3399	1	62.971	YPD	0
319	3409	1	62.973	YPD	0
320	3419	1	62.962	YPD	0
321	3429	1	62.971	YPD	0
322	3439	1	63.133	YPD	0
323	3449	1	62.992	YPD	0
324	3459	1	62.944	YPD	0
325	3469	1	63.133	YPD	0
326	3479	1	63.133	YPD	0
327	3489	1	63.133	YPD	0
328	3499	1	63.504	YPD	0
329	3509	1	63.133	YPD	0
330	3519	1	63.517	YPD	0
331	3539	1	63.566	YPD	0
332	3549	1	63.554	YPD	0
333	3559	1	63.133	YPD	0
334	3569	1	63.526	YPD	0
335	3579	1	63.554	YPD	0
336	3589	1	63.544	YPD	0
337	3599	1	63.585	YPD	0
338	3609	1	63.477	YPD	0
339	3619	1	63.535	YPD	0
340	3629	1	63.529	YPD	0
341	3639	1	63.608	YPD	0
342	3649	1	63.554	YPD	0
343	3659	1	63.564	YPD	0
344	3669	1	63.536	YPD	0
345	3679	1	63.529	YPD	0
346	3689	1	63.564	YPD	0
347	3699	1	63.586	YPD	0
348	3709	1	63.613	YPD	0
349	3719	1	63.579	YPD	0
350	3729	1	63.633	YPD	0
351	3739	1	63.577	YPD	0
352	3749	1	63.627	YPD	0
353	3759	1	63.62	YPD	0
354	3769	1	63.679	YPD	0
355	3779	1	63.619	YPD	0
356	3789	1	63.615	YPD	0
357	3799	1	63.671	YPD	0
358	3809	1	63.605	YPD	0
359	3819	1	63.659	YPD	0
360	3829	1	63.688	YPD	0
361	3839	1	63.64	YPD	0
362	3849	1	63.677	YPD	0
363	3859	1	63.684	YPD	0
364	3869	1	63.553	YPD	0
365	3879	1	63.587	YPD	0
366	3889	1	63.661	YPD	0
367	3899	1	63.599	YPD	0
368	3909	1	63.649	YPD	0
369	3919	1	63.603	YPD	0
370	3929	1	63.64	YPD	0
371	3939	1	63.659	YPD	0
372	3949	1	63.654	YPD	0
373	3959	1	63.752	YPD	0
374	3969	1	63.655	YPD	0
375	3979	1	63.65	YPD	0
376	3989	1	63.646	YPD	0
377	3999	1	63.679	YPD	0
378	4009	1	63.701	YPD	0
379	4019	1	63.631	YPD	0
380	4029	1	63.665	YPD	0
381	4039	1	63.706	YPD	0
382	4049	1	63.62	YPD	0
383	4059	1	63.674	YPD	0
384	4069	1	63.617	YPD	0
385	4079	1	63.664	YPD	0
386	4089	1	63.595	YPD	0
387	4099	1	63.672	YPD	0
388	4109	1	63.658	YPD	0
389	4119	1	63.683	YPD	0
390	4129	1	63.7	YPD	0
391	4139	1	63.601	YPD	0
392	4149	1	63.639	YPD	0
393	4159	1	63.634	YPD	0
394	4169	1	63.685	YPD	0
395	4179	1	63.627	YPD	0
396	4189	1	63.599	YPD	0
397	4199	1	63.549	YPD	0
398	4209	1	63.58	YPD	0
399	4219	1	63.611	YPD	0
400	4229	1	63.6	YPD	0
401	4239	1	63.577	YPD	0
402	4249	1	63.585	YPD	0
403	4259	1	63.657	YPD	0
404	4269	1	63.617	YPD	0
405	4279	1	63.544	YPD	0
406	4289	1	63.553	YPD	0
407	4299	1	63.568	YPD	0
408	4309	1	63.576	YPD	0
409	4319	1	63.591	YPD	0
410	4329	1	63.509	YPD	0
411	4339	1	63.642	YPD	0
412	4349	1	63.552	YPD	0
413	4359	1	63.498	YPD	0
414	4369	1	63.133	YPD	0
415	4379	1	63.56	YPD	0
416	4389	1	63.133	YPD	0
417	4399	1	63.534	YPD	0
418	4409	1	63.133	YPD	0
419	4419	1	63.133	YPD	0
420	4429	1	63.133	YPD	0
421	4439	1	63.133	YPD	0
422	4449	1	63.133	YPD	0
423	4459	1	63.133	YPD	0
424	4469	1	63.133	YPD	0
425	4479	1	63.133	YPD	0
426	4489	1	63.133	YPD	0
427	4499	1	63.133	YPD	0
428	4509	1	63.133	YPD	0
429	4519	1	63.133	YPD	0
430	4529	1	63.133	YPD	0
431	4539	1	63.133	YPD	0
432	4549	1	63.133	YPD	0
433	4559	1	63.133	YPD	0
434	4569	1	62.984	YPD	0
435	4579	1	62.974	YPD	0
436	4589	1	62.927	YPD	0
437	4599	1	63.019	YPD	0
438	4609	1	62.985	YPD	0
439	4619	1	62.931	YPD	0
440	4629	1	62.918	YPD	0
441	4639	1	62.893	YPD	0
442	4649	1	62.943	YPD	0
443	4659	1	62.914	YPD	0
444	4749	1	62.451	YPD	0
445	5549	1	59.133	YPD	0
446	0	2	0	YPD	1
447	9	2	0	YPD	1
448	19	2	0	YPD	1
449	29	2	0	YPD	1
450	39	2	0	YPD	1
451	49	2	0	YPD	1
452	59	2	0	YPD	1
453	69	2	0	YPD	1
454	79	2	0	YPD	1
455	89	2	0	YPD	1
456	99	2	0	YPD	1
457	109	2	0	YPD	1
458	119	2	0	YPD	1
459	129	2	0	YPD	1
460	139	2	0	YPD	1
461	149	2	0	YPD	1
462	159	2	0	YPD	1
463	169	2	0	YPD	1
464	179	2	0	YPD	1
465	189	2	0	YPD	1
466	199	2	0	YPD	1
467	209	2	0	YPD	1
468	219	2	0	YPD	1
469	229	2	0	YPD	1
470	239	2	0	YPD	1
471	249	2	0	YPD	1
472	259	2	0	YPD	1
473	269	2	0	YPD	1
474	279	2	0	YPD	1
475	289	2	0	YPD	1
476	299	2	0	YPD	1
477	309	2	0	YPD	1
478	319	2	0	YPD	1
479	329	2	0	YPD	1
480	339	2	0	YPD	1
481	349	2	0	YPD	1
482	359	2	0	YPD	1
483	369	2	0	YPD	1
484	379	2	0	YPD	1
485	389	2	0	YPD	1
486	399	2	0	YPD	1
487	409	2	0	YPD	1
488	419	2	0	YPD	1
489	429	2	0.0859999999999985	YPD	1
490	439	2	0.0579999999999998	YPD	1
491	449	2	0	YPD	1
492	459	2	0.113	YPD	1
493	469	2	0.0949999999999989	YPD	1
494	479	2	0	YPD	1
495	489	2	0.0940000000000012	YPD	1
496	499	2	0.093	YPD	1
497	509	2	0.141999999999999	YPD	1
498	519	2	0.114000000000001	YPD	1
499	529	2	0.123000000000001	YPD	1
500	539	2	0.126000000000001	YPD	1
501	549	2	0.138999999999999	YPD	1
502	559	2	0.173999999999999	YPD	1
503	569	2	0.414000000000001	YPD	1
504	579	2	0.460999999999999	YPD	1
505	589	2	0.437000000000001	YPD	1
506	599	2	0.478000000000002	YPD	1
507	609	2	0.564	YPD	1
508	619	2	0.565999999999999	YPD	1
509	629	2	0.574000000000002	YPD	1
510	639	2	0.725000000000001	YPD	1
511	649	2	0.806000000000001	YPD	1
512	659	2	0.853000000000002	YPD	1
513	669	2	1.15	YPD	1
514	679	2	1.55	YPD	1
515	689	2	1.328	YPD	1
516	699	2	1.428	YPD	1
517	709	2	2.166	YPD	1
518	719	2	2.128	YPD	1
519	729	2	2.222	YPD	1
520	739	2	2.303	YPD	1
521	749	2	2.665	YPD	1
522	759	2	3.293	YPD	1
523	769	2	3.383	YPD	1
524	779	2	3.31	YPD	1
525	789	2	3.662	YPD	1
526	799	2	3.712	YPD	1
527	809	2	3.73	YPD	1
528	819	2	4.716	YPD	1
529	829	2	4.715	YPD	1
530	839	2	4.754	YPD	1
531	849	2	5.85	YPD	1
532	859	2	5.839	YPD	1
533	869	2	6.492	YPD	1
534	879	2	6.929	YPD	1
535	889	2	6.795	YPD	1
536	899	2	7.763	YPD	1
537	909	2	7.699	YPD	1
538	919	2	8.792	YPD	1
539	929	2	8.819	YPD	1
540	939	2	8.912	YPD	1
541	949	2	9.278	YPD	1
542	959	2	10.843	YPD	1
543	969	2	11.105	YPD	1
544	979	2	11.45	YPD	1
545	989	2	11.141	YPD	1
546	999	2	13	YPD	1
547	1009	2	13.468	YPD	1
548	1019	2	13.806	YPD	1
549	1029	2	14.122	YPD	1
550	1039	2	14.825	YPD	1
551	1049	2	15.459	YPD	1
552	1059	2	16.531	YPD	1
553	1069	2	16.906	YPD	1
554	1079	2	17.552	YPD	1
555	1089	2	18.391	YPD	1
556	1099	2	19.012	YPD	1
557	1109	2	19.77	YPD	1
558	1249	2	28.222	YPD	1
559	1349	2	35.276	YPD	1
560	1359	2	35.797	YPD	1
561	1369	2	36.139	YPD	1
562	1379	2	36.801	YPD	1
563	1389	2	37.822	YPD	1
564	1399	2	37.864	YPD	1
565	1409	2	38.894	YPD	1
566	1419	2	38.66	YPD	1
567	1429	2	39.469	YPD	1
568	1439	2	39.195	YPD	1
569	1449	2	38.689	YPD	1
570	1459	2	39.416	YPD	1
571	1469	2	39.525	YPD	1
572	1479	2	39.242	YPD	1
573	1489	2	39.612	YPD	1
574	1499	2	39.744	YPD	1
575	1509	2	39.6	YPD	1
576	1519	2	39.763	YPD	1
577	1529	2	39.814	YPD	1
578	1539	2	39.667	YPD	1
579	1549	2	39.761	YPD	1
580	1559	2	39.627	YPD	1
581	1569	2	39.85	YPD	1
582	1579	2	39.753	YPD	1
583	1589	2	39.866	YPD	1
584	1599	2	39.814	YPD	1
585	1609	2	40.26	YPD	1
586	1619	2	39.99	YPD	1
587	1629	2	40.638	YPD	1
588	1639	2	40.229	YPD	1
589	1649	2	40.729	YPD	1
590	1659	2	40.84	YPD	1
591	1669	2	41.257	YPD	1
592	1679	2	41.4	YPD	1
593	1689	2	41.708	YPD	1
594	1699	2	41.756	YPD	1
595	1709	2	41.795	YPD	1
596	1719	2	41.818	YPD	1
597	1729	2	41.78	YPD	1
598	1739	2	41.782	YPD	1
599	1749	2	42.14	YPD	1
600	1759	2	42.444	YPD	1
601	1769	2	42.529	YPD	1
602	1779	2	43.434	YPD	1
603	1789	2	43.596	YPD	1
604	1799	2	43.519	YPD	1
605	1809	2	43.805	YPD	1
606	1819	2	43.694	YPD	1
607	1829	2	43.925	YPD	1
608	1839	2	43.976	YPD	1
609	1849	2	44.241	YPD	1
610	1859	2	44.582	YPD	1
611	1869	2	44.784	YPD	1
612	1879	2	45.057	YPD	1
613	1889	2	45.174	YPD	1
614	1899	2	45.76	YPD	1
615	1909	2	45.885	YPD	1
616	1919	2	45.876	YPD	1
617	1929	2	45.881	YPD	1
618	1939	2	45.977	YPD	1
619	1949	2	46.793	YPD	1
620	1959	2	47.129	YPD	1
621	1969	2	47.137	YPD	1
622	1979	2	47.666	YPD	1
623	1989	2	47.822	YPD	1
624	1999	2	48.171	YPD	1
625	2009	2	48.06	YPD	1
626	2019	2	48.126	YPD	1
627	2029	2	48.695	YPD	1
628	2039	2	48.841	YPD	1
629	2049	2	49.137	YPD	1
630	2059	2	49.782	YPD	1
631	2069	2	49.302	YPD	1
632	2079	2	49.941	YPD	1
633	2089	2	50.063	YPD	1
634	2099	2	50.562	YPD	1
635	2109	2	50.519	YPD	1
636	2119	2	50.553	YPD	1
637	2129	2	51.423	YPD	1
638	2139	2	51.462	YPD	1
639	2149	2	51.4	YPD	1
640	2159	2	51.5	YPD	1
641	2169	2	52.537	YPD	1
642	2179	2	52.514	YPD	1
643	2189	2	52.962	YPD	1
644	2199	2	53.061	YPD	1
645	2209	2	53.19	YPD	1
646	2219	2	53.565	YPD	1
647	2229	2	53.501	YPD	1
648	2239	2	54.062	YPD	1
649	2249	2	53.992	YPD	1
650	2259	2	54.044	YPD	1
651	2269	2	55.587	YPD	1
652	2279	2	55.742	YPD	1
653	2289	2	55.632	YPD	1
654	2299	2	55.64	YPD	1
655	2309	2	55.938	YPD	1
656	2319	2	56.067	YPD	1
657	2329	2	56.008	YPD	1
658	2339	2	56.011	YPD	1
659	2349	2	56.378	YPD	1
660	2359	2	56.354	YPD	1
661	2369	2	56.414	YPD	1
662	2379	2	56.569	YPD	1
663	2389	2	57.235	YPD	1
664	2399	2	57.651	YPD	1
665	2409	2	57.669	YPD	1
666	2419	2	57.621	YPD	1
667	2429	2	57.809	YPD	1
668	2439	2	58.06	YPD	1
669	2449	2	58.029	YPD	1
670	2459	2	58.007	YPD	1
671	2469	2	58.03	YPD	1
672	2479	2	58.043	YPD	1
673	2489	2	58.098	YPD	1
674	2499	2	58.469	YPD	1
675	2509	2	58.587	YPD	1
676	2519	2	58.609	YPD	1
677	2529	2	58.586	YPD	1
678	2539	2	58.998	YPD	1
679	2549	2	59.028	YPD	1
680	2559	2	59.109	YPD	1
681	2569	2	59.722	YPD	1
682	2579	2	59.761	YPD	1
683	2589	2	59.767	YPD	1
684	2599	2	59.991	YPD	1
685	2609	2	60.122	YPD	1
686	2619	2	59.996	YPD	1
687	2629	2	60.05	YPD	1
688	2639	2	59.985	YPD	1
689	2649	2	60.103	YPD	1
690	2659	2	60.024	YPD	1
691	2669	2	60.067	YPD	1
692	2679	2	60.035	YPD	1
693	2689	2	60.235	YPD	1
694	2699	2	60.186	YPD	1
695	2709	2	60.291	YPD	1
696	2719	2	60.339	YPD	1
697	2729	2	60.695	YPD	1
698	2739	2	60.695	YPD	1
699	2749	2	60.601	YPD	1
700	2759	2	60.975	YPD	1
701	2769	2	60.657	YPD	1
702	2779	2	60.684	YPD	1
703	2789	2	60.991	YPD	1
704	2799	2	61.04	YPD	1
705	2809	2	61.098	YPD	1
706	2819	2	61.038	YPD	1
707	2829	2	61.101	YPD	1
708	2839	2	61.105	YPD	1
709	2849	2	61.36	YPD	1
710	2859	2	61.343	YPD	1
711	2869	2	61.394	YPD	1
712	2879	2	61.335	YPD	1
713	2889	2	61.911	YPD	1
714	2899	2	61.992	YPD	1
715	2909	2	62.035	YPD	1
716	2919	2	62.055	YPD	1
717	2929	2	61.892	YPD	1
718	2939	2	61.981	YPD	1
719	2949	2	62.032	YPD	1
720	2959	2	61.95	YPD	1
721	2969	2	62.071	YPD	1
722	2979	2	62.026	YPD	1
723	2989	2	62.121	YPD	1
724	2999	2	62.231	YPD	1
725	3009	2	62.14	YPD	1
726	3019	2	62.046	YPD	1
727	3029	2	62.19	YPD	1
728	3039	2	62.114	YPD	1
729	3049	2	62.155	YPD	1
730	3059	2	62.133	YPD	1
731	3069	2	62.303	YPD	1
732	3079	2	62.216	YPD	1
733	3089	2	62.187	YPD	1
734	3099	2	62.408	YPD	1
735	3109	2	62.193	YPD	1
736	3119	2	62.252	YPD	1
737	3129	2	62.227	YPD	1
738	3139	2	62.235	YPD	1
739	3149	2	62.281	YPD	1
740	3159	2	62.152	YPD	1
741	3169	2	62.364	YPD	1
742	3179	2	62.326	YPD	1
743	3189	2	62.326	YPD	1
744	3199	2	62.309	YPD	1
745	3209	2	62.315	YPD	1
746	3219	2	62.303	YPD	1
747	3229	2	62.322	YPD	1
748	3239	2	62.343	YPD	1
749	3249	2	62.725	YPD	1
750	3269	2	62.716	YPD	1
751	3279	2	62.348	YPD	1
752	3289	2	62.345	YPD	1
753	3299	2	62.379	YPD	1
754	3309	2	62.344	YPD	1
755	3319	2	62.709	YPD	1
756	3329	2	62.361	YPD	1
757	3339	2	62.795	YPD	1
758	3349	2	62.692	YPD	1
759	3359	2	62.696	YPD	1
760	3369	2	62.72	YPD	1
761	3379	2	62.729	YPD	1
762	3389	2	62.73	YPD	1
763	3399	2	62.786	YPD	1
764	3409	2	62.702	YPD	1
765	3419	2	62.754	YPD	1
766	3429	2	62.715	YPD	1
767	3439	2	62.791	YPD	1
768	3449	2	62.75	YPD	1
769	3459	2	62.72	YPD	1
770	3469	2	62.753	YPD	1
771	3479	2	62.369	YPD	1
772	3489	2	62.737	YPD	1
773	3499	2	62.779	YPD	1
774	3509	2	62.75	YPD	1
775	3519	2	62.787	YPD	1
776	3539	2	62.685	YPD	1
777	3549	2	62.762	YPD	1
778	3559	2	62.763	YPD	1
779	3569	2	62.757	YPD	1
780	3579	2	62.765	YPD	1
781	3589	2	63.07	YPD	1
782	3599	2	62.805	YPD	1
783	3609	2	62.757	YPD	1
784	3619	2	62.696	YPD	1
785	3629	2	62.763	YPD	1
786	3639	2	62.723	YPD	1
787	3649	2	63.144	YPD	1
788	3659	2	62.73	YPD	1
789	3669	2	62.8	YPD	1
790	3679	2	62.758	YPD	1
791	3689	2	62.774	YPD	1
792	3699	2	62.777	YPD	1
793	3709	2	62.751	YPD	1
794	3719	2	63.128	YPD	1
795	3729	2	62.749	YPD	1
796	3739	2	62.817	YPD	1
797	3749	2	62.823	YPD	1
798	3759	2	62.772	YPD	1
799	3769	2	62.734	YPD	1
800	3779	2	62.734	YPD	1
801	3789	2	62.808	YPD	1
802	3799	2	62.793	YPD	1
803	3809	2	62.794	YPD	1
804	3819	2	62.767	YPD	1
805	3829	2	62.811	YPD	1
806	3839	2	62.735	YPD	1
807	3849	2	62.701	YPD	1
808	3859	2	62.771	YPD	1
809	3869	2	63.099	YPD	1
810	3879	2	62.769	YPD	1
811	3889	2	62.84	YPD	1
812	3899	2	62.776	YPD	1
813	3909	2	62.766	YPD	1
814	3919	2	62.74	YPD	1
815	3929	2	62.816	YPD	1
816	3939	2	62.762	YPD	1
817	3949	2	62.735	YPD	1
818	3959	2	63.123	YPD	1
819	3969	2	62.769	YPD	1
820	3979	2	62.803	YPD	1
821	3989	2	62.759	YPD	1
822	3999	2	62.794	YPD	1
823	4009	2	62.769	YPD	1
824	4019	2	62.791	YPD	1
825	4029	2	62.736	YPD	1
826	4039	2	62.793	YPD	1
827	4049	2	62.73	YPD	1
828	4059	2	62.807	YPD	1
829	4069	2	62.746	YPD	1
830	4079	2	62.765	YPD	1
831	4089	2	62.794	YPD	1
832	4099	2	62.713	YPD	1
833	4109	2	62.757	YPD	1
834	4119	2	62.721	YPD	1
835	4129	2	62.734	YPD	1
836	4139	2	62.738	YPD	1
837	4149	2	62.788	YPD	1
838	4159	2	62.707	YPD	1
839	4169	2	62.745	YPD	1
840	4179	2	62.711	YPD	1
841	4189	2	62.795	YPD	1
842	4199	2	62.78	YPD	1
843	4209	2	62.724	YPD	1
844	4219	2	62.732	YPD	1
845	4229	2	62.782	YPD	1
846	4239	2	62.769	YPD	1
847	4249	2	62.69	YPD	1
848	4259	2	62.754	YPD	1
849	4269	2	62.757	YPD	1
850	4279	2	62.746	YPD	1
851	4289	2	62.803	YPD	1
852	4299	2	62.756	YPD	1
853	4309	2	62.763	YPD	1
854	4319	2	62.68	YPD	1
855	4329	2	62.766	YPD	1
856	4339	2	62.679	YPD	1
857	4349	2	62.727	YPD	1
858	4359	2	62.481	YPD	1
859	4369	2	62.702	YPD	1
860	4379	2	62.754	YPD	1
861	4389	2	62.742	YPD	1
862	4399	2	62.735	YPD	1
863	4409	2	62.738	YPD	1
864	4419	2	62.718	YPD	1
865	4429	2	62.718	YPD	1
866	4439	2	62.737	YPD	1
867	4449	2	62.706	YPD	1
868	4459	2	62.725	YPD	1
869	4469	2	62.713	YPD	1
870	4479	2	62.698	YPD	1
871	4489	2	62.746	YPD	1
872	4499	2	62.411	YPD	1
873	4509	2	62.729	YPD	1
874	4519	2	62.691	YPD	1
875	4529	2	62.621	YPD	1
876	4539	2	62.343	YPD	1
877	4549	2	62.36	YPD	1
878	4559	2	62.687	YPD	1
879	4569	2	62.401	YPD	1
880	4579	2	62.379	YPD	1
881	4589	2	62.421	YPD	1
882	4599	2	62.389	YPD	1
883	4609	2	62.312	YPD	1
884	4619	2	62.391	YPD	1
885	4629	2	62.415	YPD	1
886	4639	2	62.277	YPD	1
887	4649	2	62.412	YPD	1
888	4659	2	62.726	YPD	1
889	4749	2	62.357	YPD	1
890	5549	2	61.439	YPD	1
891	0	3	0.448	YPD	2
892	9	3	0.529	YPD	2
893	19	3	0.417000000000002	YPD	2
894	29	3	0.411000000000001	YPD	2
895	39	3	0.376000000000001	YPD	2
896	49	3	0.359999999999999	YPD	2
897	59	3	0.307000000000002	YPD	2
898	69	3	0.393000000000001	YPD	2
899	79	3	0.419	YPD	2
900	89	3	0.399000000000001	YPD	2
901	99	3	0.385000000000002	YPD	2
902	109	3	0.370000000000001	YPD	2
903	119	3	0.429000000000002	YPD	2
904	129	3	0.427	YPD	2
905	139	3	0.311	YPD	2
906	149	3	0	YPD	2
907	159	3	0.401	YPD	2
908	169	3	0.409000000000002	YPD	2
909	179	3	0.359000000000002	YPD	2
910	189	3	0.472000000000001	YPD	2
911	199	3	0.432000000000002	YPD	2
912	209	3	0.481000000000002	YPD	2
913	219	3	0.423999999999999	YPD	2
914	229	3	0.425000000000001	YPD	2
915	239	3	0.443000000000001	YPD	2
916	249	3	0.474	YPD	2
917	259	3	0.438000000000002	YPD	2
918	269	3	0.439	YPD	2
919	279	3	0.477	YPD	2
920	289	3	0.464000000000002	YPD	2
921	299	3	0.451000000000001	YPD	2
922	309	3	0.488	YPD	2
923	319	3	0.462	YPD	2
924	329	3	0.48	YPD	2
925	339	3	0.577999999999999	YPD	2
926	349	3	0.459	YPD	2
927	359	3	0.587	YPD	2
928	369	3	0.600000000000001	YPD	2
929	379	3	0.484000000000002	YPD	2
930	389	3	0.651	YPD	2
931	399	3	0.609000000000002	YPD	2
932	409	3	0.602	YPD	2
933	419	3	0.676000000000002	YPD	2
934	429	3	0.699000000000002	YPD	2
935	439	3	0.631	YPD	2
936	449	3	0.664000000000001	YPD	2
937	459	3	0.798000000000002	YPD	2
938	469	3	0.722000000000001	YPD	2
939	479	3	0.760000000000002	YPD	2
940	489	3	0.789000000000001	YPD	2
941	499	3	0.843	YPD	2
942	509	3	1.252	YPD	2
943	519	3	1.258	YPD	2
944	529	3	1.23	YPD	2
945	539	3	1.222	YPD	2
946	549	3	1.257	YPD	2
947	559	3	1.248	YPD	2
948	569	3	1.274	YPD	2
949	579	3	1.532	YPD	2
950	589	3	1.508	YPD	2
951	599	3	1.802	YPD	2
952	609	3	1.818	YPD	2
953	619	3	1.845	YPD	2
954	629	3	1.884	YPD	2
955	639	3	2.324	YPD	2
956	649	3	2.286	YPD	2
957	659	3	2.394	YPD	2
958	669	3	2.475	YPD	2
959	679	3	2.456	YPD	2
960	689	3	2.646	YPD	2
961	699	3	2.693	YPD	2
962	709	3	3.428	YPD	2
963	719	3	3.405	YPD	2
964	729	3	3.432	YPD	2
965	739	3	4.051	YPD	2
966	749	3	4.355	YPD	2
967	759	3	4.388	YPD	2
968	769	3	4.516	YPD	2
969	779	3	5.252	YPD	2
970	789	3	4.841	YPD	2
971	799	3	6.082	YPD	2
972	809	3	5.512	YPD	2
973	819	3	6.103	YPD	2
974	829	3	6.505	YPD	2
975	839	3	6.84	YPD	2
976	849	3	7.296	YPD	2
977	859	3	7.532	YPD	2
978	869	3	8.08	YPD	2
979	879	3	9.204	YPD	2
980	889	3	9.566	YPD	2
981	899	3	9.829	YPD	2
982	909	3	10.359	YPD	2
983	919	3	11.251	YPD	2
984	929	3	11.334	YPD	2
985	939	3	11.779	YPD	2
986	949	3	12.38	YPD	2
987	959	3	13.454	YPD	2
988	969	3	13.912	YPD	2
989	979	3	14.415	YPD	2
990	989	3	15.186	YPD	2
991	999	3	16.713	YPD	2
992	1009	3	16.518	YPD	2
993	1019	3	17.572	YPD	2
994	1029	3	18.452	YPD	2
995	1039	3	18.774	YPD	2
996	1049	3	19.632	YPD	2
997	1059	3	20.673	YPD	2
998	1069	3	21.072	YPD	2
999	1079	3	22.388	YPD	2
1000	1089	3	23.257	YPD	2
1001	1099	3	24.593	YPD	2
1002	1109	3	24.626	YPD	2
1003	1249	3	37.321	YPD	2
1004	1349	3	41.722	YPD	2
1005	1359	3	41.647	YPD	2
1006	1369	3	41.868	YPD	2
1007	1379	3	41.695	YPD	2
1008	1389	3	41.835	YPD	2
1009	1399	3	41.761	YPD	2
1010	1409	3	42.322	YPD	2
1011	1419	3	41.855	YPD	2
1012	1429	3	42.53	YPD	2
1013	1439	3	42.409	YPD	2
1014	1449	3	41.871	YPD	2
1015	1459	3	42.528	YPD	2
1016	1469	3	42.403	YPD	2
1017	1479	3	42.512	YPD	2
1018	1489	3	42.535	YPD	2
1019	1499	3	42.535	YPD	2
1020	1509	3	42.686	YPD	2
1021	1519	3	42.61	YPD	2
1022	1529	3	43.028	YPD	2
1023	1539	3	43.077	YPD	2
1024	1549	3	43.16	YPD	2
1025	1559	3	43.078	YPD	2
1026	1569	3	43.221	YPD	2
1027	1579	3	43.3	YPD	2
1028	1589	3	43.464	YPD	2
1029	1599	3	43.843	YPD	2
1030	1609	3	43.77	YPD	2
1031	1619	3	43.963	YPD	2
1032	1629	3	44.402	YPD	2
1033	1639	3	44.5	YPD	2
1034	1649	3	44.498	YPD	2
1035	1659	3	44.645	YPD	2
1036	1669	3	45.084	YPD	2
1037	1679	3	45.102	YPD	2
1038	1689	3	45.092	YPD	2
1039	1699	3	45.08	YPD	2
1040	1709	3	45.76	YPD	2
1041	1719	3	45.902	YPD	2
1042	1729	3	45.828	YPD	2
1043	1739	3	45.913	YPD	2
1044	1749	3	46.553	YPD	2
1045	1759	3	46.585	YPD	2
1046	1769	3	46.831	YPD	2
1047	1779	3	47.283	YPD	2
1048	1789	3	47.062	YPD	2
1049	1799	3	47.245	YPD	2
1050	1809	3	47.75	YPD	2
1051	1819	3	47.54	YPD	2
1052	1829	3	47.868	YPD	2
1053	1839	3	47.989	YPD	2
1054	1849	3	48.639	YPD	2
1055	1859	3	48.816	YPD	2
1056	1869	3	49.08	YPD	2
1057	1879	3	49.206	YPD	2
1058	1889	3	49.125	YPD	2
1059	1899	3	49.587	YPD	2
1060	1909	3	49.912	YPD	2
1061	1919	3	49.82	YPD	2
1062	1929	3	50.591	YPD	2
1063	1939	3	50.092	YPD	2
1064	1949	3	51.159	YPD	2
1065	1959	3	51.183	YPD	2
1066	1969	3	51.317	YPD	2
1067	1979	3	51.273	YPD	2
1068	1989	3	51.306	YPD	2
1069	1999	3	51.628	YPD	2
1070	2009	3	51.979	YPD	2
1071	2019	3	51.973	YPD	2
1072	2029	3	52.092	YPD	2
1073	2039	3	52.136	YPD	2
1074	2049	3	53.19	YPD	2
1075	2059	3	53.246	YPD	2
1076	2069	3	53.24	YPD	2
1077	2079	3	53.34	YPD	2
1078	2089	3	53.668	YPD	2
1079	2099	3	53.755	YPD	2
1080	2109	3	54.084	YPD	2
1081	2119	3	53.67	YPD	2
1082	2129	3	54.197	YPD	2
1083	2139	3	54.495	YPD	2
1084	2149	3	55.267	YPD	2
1085	2159	3	55.338	YPD	2
1086	2169	3	55.385	YPD	2
1087	2179	3	55.381	YPD	2
1088	2189	3	55.617	YPD	2
1089	2199	3	55.687	YPD	2
1090	2209	3	55.65	YPD	2
1091	2219	3	55.7	YPD	2
1092	2229	3	55.728	YPD	2
1093	2239	3	55.816	YPD	2
1094	2249	3	56.213	YPD	2
1095	2259	3	56.559	YPD	2
1096	2269	3	56.565	YPD	2
1097	2279	3	56.63	YPD	2
1098	2289	3	57.375	YPD	2
1099	2299	3	57.277	YPD	2
1100	2309	3	57.551	YPD	2
1101	2319	3	57.645	YPD	2
1102	2329	3	57.556	YPD	2
1103	2339	3	57.724	YPD	2
1104	2349	3	57.715	YPD	2
1105	2359	3	57.699	YPD	2
1106	2369	3	57.787	YPD	2
1107	2379	3	57.782	YPD	2
1108	2389	3	57.842	YPD	2
1109	2399	3	58.043	YPD	2
1110	2409	3	57.934	YPD	2
1111	2419	3	58.627	YPD	2
1112	2429	3	58.705	YPD	2
1113	2439	3	58.661	YPD	2
1114	2449	3	58.693	YPD	2
1115	2459	3	58.779	YPD	2
1116	2469	3	58.965	YPD	2
1117	2479	3	59.051	YPD	2
1118	2489	3	59.681	YPD	2
1119	2499	3	59.731	YPD	2
1120	2509	3	59.594	YPD	2
1121	2519	3	59.658	YPD	2
1122	2529	3	59.696	YPD	2
1123	2539	3	59.731	YPD	2
1124	2549	3	59.745	YPD	2
1125	2559	3	59.735	YPD	2
1126	2569	3	59.807	YPD	2
1127	2579	3	59.804	YPD	2
1128	2589	3	59.948	YPD	2
1129	2599	3	59.783	YPD	2
1130	2609	3	59.86	YPD	2
1131	2619	3	59.976	YPD	2
1132	2629	3	59.987	YPD	2
1133	2639	3	59.909	YPD	2
1134	2649	3	60.32	YPD	2
1135	2659	3	59.988	YPD	2
1136	2669	3	60.012	YPD	2
1137	2679	3	60.297	YPD	2
1138	2689	3	60.338	YPD	2
1139	2699	3	60.381	YPD	2
1140	2709	3	60.396	YPD	2
1141	2719	3	60.323	YPD	2
1142	2729	3	60.723	YPD	2
1143	2739	3	60.348	YPD	2
1144	2749	3	60.775	YPD	2
1145	2759	3	60.798	YPD	2
1146	2769	3	60.375	YPD	2
1147	2779	3	60.907	YPD	2
1148	2789	3	60.942	YPD	2
1149	2799	3	60.861	YPD	2
1150	2809	3	60.98	YPD	2
1151	2819	3	60.997	YPD	2
1152	2829	3	61.001	YPD	2
1153	2839	3	60.695	YPD	2
1154	2849	3	60.974	YPD	2
1155	2859	3	60.976	YPD	2
1156	2869	3	60.985	YPD	2
1157	2879	3	61.004	YPD	2
1158	2889	3	60.962	YPD	2
1159	2899	3	60.945	YPD	2
1160	2909	3	61.684	YPD	2
1161	2919	3	61.67	YPD	2
1162	2929	3	60.981	YPD	2
1163	2939	3	61.702	YPD	2
1164	2949	3	61.095	YPD	2
1165	2959	3	61.094	YPD	2
1166	2969	3	61.781	YPD	2
1167	2979	3	61.612	YPD	2
1168	2989	3	61.767	YPD	2
1169	2999	3	61.8	YPD	2
1170	3009	3	61.737	YPD	2
1171	3019	3	61.682	YPD	2
1172	3029	3	61.71	YPD	2
1173	3039	3	61.759	YPD	2
1174	3049	3	61.873	YPD	2
1175	3059	3	61.714	YPD	2
1176	3069	3	61.813	YPD	2
1177	3079	3	61.853	YPD	2
1178	3089	3	61.842	YPD	2
1179	3099	3	61.86	YPD	2
1180	3109	3	61.755	YPD	2
1181	3119	3	61.821	YPD	2
1182	3129	3	61.768	YPD	2
1183	3139	3	61.859	YPD	2
1184	3149	3	61.88	YPD	2
1185	3159	3	61.903	YPD	2
1186	3169	3	61.757	YPD	2
1187	3179	3	61.823	YPD	2
1188	3189	3	61.829	YPD	2
1189	3199	3	61.843	YPD	2
1190	3209	3	61.992	YPD	2
1191	3219	3	61.829	YPD	2
1192	3229	3	61.891	YPD	2
1193	3239	3	62.004	YPD	2
1194	3249	3	61.916	YPD	2
1195	3269	3	61.888	YPD	2
1196	3279	3	61.858	YPD	2
1197	3289	3	61.988	YPD	2
1198	3299	3	61.933	YPD	2
1199	3309	3	61.921	YPD	2
1200	3319	3	62.04	YPD	2
1201	3329	3	61.935	YPD	2
1202	3339	3	61.899	YPD	2
1203	3349	3	61.959	YPD	2
1204	3359	3	61.98	YPD	2
1205	3369	3	61.947	YPD	2
1206	3379	3	62.025	YPD	2
1207	3389	3	61.931	YPD	2
1208	3399	3	61.884	YPD	2
1209	3409	3	62.048	YPD	2
1210	3419	3	62.06	YPD	2
1211	3429	3	61.996	YPD	2
1212	3439	3	61.975	YPD	2
1213	3449	3	62.31	YPD	2
1214	3459	3	62.062	YPD	2
1215	3469	3	62.074	YPD	2
1216	3479	3	61.998	YPD	2
1217	3489	3	61.972	YPD	2
1218	3499	3	62.023	YPD	2
1219	3509	3	62.097	YPD	2
1220	3519	3	61.961	YPD	2
1221	3539	3	62.038	YPD	2
1222	3549	3	61.983	YPD	2
1223	3559	3	62.096	YPD	2
1224	3569	3	61.876	YPD	2
1225	3579	3	61.982	YPD	2
1226	3589	3	61.986	YPD	2
1227	3599	3	62.037	YPD	2
1228	3609	3	62.115	YPD	2
1229	3619	3	62.1	YPD	2
1230	3629	3	61.999	YPD	2
1231	3639	3	62.068	YPD	2
1232	3649	3	61.998	YPD	2
1233	3659	3	62.001	YPD	2
1234	3669	3	62.043	YPD	2
1235	3679	3	61.961	YPD	2
1236	3689	3	61.988	YPD	2
1237	3699	3	62.112	YPD	2
1238	3709	3	62.062	YPD	2
1239	3719	3	62.042	YPD	2
1240	3729	3	62.306	YPD	2
1241	3739	3	62.297	YPD	2
1242	3749	3	62.101	YPD	2
1243	3759	3	61.947	YPD	2
1244	3769	3	61.957	YPD	2
1245	3779	3	61.93	YPD	2
1246	3789	3	61.998	YPD	2
1247	3799	3	62.05	YPD	2
1248	3809	3	61.944	YPD	2
1249	3819	3	62.052	YPD	2
1250	3829	3	61.977	YPD	2
1251	3839	3	62.053	YPD	2
1252	3849	3	61.897	YPD	2
1253	3859	3	62.003	YPD	2
1254	3869	3	61.955	YPD	2
1255	3879	3	62.037	YPD	2
1256	3889	3	61.991	YPD	2
1257	3899	3	62.039	YPD	2
1258	3909	3	61.96	YPD	2
1259	3919	3	62.043	YPD	2
1260	3929	3	62	YPD	2
1261	3939	3	62.041	YPD	2
1262	3949	3	62.019	YPD	2
1263	3959	3	61.971	YPD	2
1264	3969	3	62.047	YPD	2
1265	3979	3	62.004	YPD	2
1266	3989	3	61.902	YPD	2
1267	3999	3	61.985	YPD	2
1268	4009	3	61.896	YPD	2
1269	4019	3	61.971	YPD	2
1270	4029	3	61.989	YPD	2
1271	4039	3	62.052	YPD	2
1272	4049	3	61.963	YPD	2
1273	4059	3	62.003	YPD	2
1274	4069	3	61.933	YPD	2
1275	4079	3	62.033	YPD	2
1276	4089	3	61.913	YPD	2
1277	4099	3	62.002	YPD	2
1278	4109	3	61.854	YPD	2
1279	4119	3	61.99	YPD	2
1280	4129	3	61.947	YPD	2
1281	4139	3	61.899	YPD	2
1282	4149	3	61.927	YPD	2
1283	4159	3	61.96	YPD	2
1284	4169	3	61.966	YPD	2
1285	4179	3	61.876	YPD	2
1286	4189	3	61.964	YPD	2
1287	4199	3	61.943	YPD	2
1288	4209	3	61.899	YPD	2
1289	4219	3	61.945	YPD	2
1290	4229	3	61.895	YPD	2
1291	4239	3	61.914	YPD	2
1292	4249	3	61.867	YPD	2
1293	4259	3	61.875	YPD	2
1294	4269	3	61.912	YPD	2
1295	4279	3	61.911	YPD	2
1296	4289	3	61.913	YPD	2
1297	4299	3	61.808	YPD	2
1298	4309	3	61.873	YPD	2
1299	4319	3	61.836	YPD	2
1300	4329	3	61.912	YPD	2
1301	4339	3	61.942	YPD	2
1302	4349	3	61.93	YPD	2
1303	4359	3	61.881	YPD	2
1304	4369	3	61.839	YPD	2
1305	4379	3	61.884	YPD	2
1306	4389	3	61.939	YPD	2
1307	4399	3	61.912	YPD	2
1308	4409	3	62.004	YPD	2
1309	4419	3	61.945	YPD	2
1310	4429	3	61.91	YPD	2
1311	4439	3	61.843	YPD	2
1312	4449	3	61.849	YPD	2
1313	4459	3	61.751	YPD	2
1314	4469	3	61.838	YPD	2
1315	4479	3	61.852	YPD	2
1316	4489	3	61.805	YPD	2
1317	4499	3	61.739	YPD	2
1318	4509	3	61.871	YPD	2
1319	4519	3	61.864	YPD	2
1320	4529	3	61.806	YPD	2
1321	4539	3	61.78	YPD	2
1322	4549	3	61.821	YPD	2
1323	4559	3	61.841	YPD	2
1324	4569	3	61.839	YPD	2
1325	4579	3	61.8	YPD	2
1326	4589	3	61.765	YPD	2
1327	4599	3	61.843	YPD	2
1328	4609	3	61.73	YPD	2
1329	4619	3	61.727	YPD	2
1330	4629	3	61.84	YPD	2
1331	4639	3	61.131	YPD	2
1332	4649	3	61.074	YPD	2
1333	4659	3	61.056	YPD	2
1334	4749	3	61.119	YPD	2
1335	5549	3	60.617	YPD	2
1336	0	4	0.0139999999999993	YPD	3
1337	9	4	0.0289999999999999	YPD	3
1338	19	4	0.036999999999999	YPD	3
1339	29	4	0.00499999999999901	YPD	3
1340	39	4	0.0299999999999976	YPD	3
1341	49	4	0.0219999999999985	YPD	3
1342	59	4	0.0309999999999988	YPD	3
1343	69	4	0.0649999999999977	YPD	3
1344	79	4	0.0150000000000006	YPD	3
1345	89	4	0.0399999999999991	YPD	3
1346	99	4	0.00199999999999889	YPD	3
1347	109	4	0.0159999999999982	YPD	3
1348	119	4	0.0150000000000006	YPD	3
1349	129	4	0.0689999999999991	YPD	3
1350	139	4	0.00900000000000034	YPD	3
1351	149	4	0.041999999999998	YPD	3
1352	159	4	0.0210000000000008	YPD	3
1353	169	4	0.00399999999999778	YPD	3
1354	179	4	0.0359999999999978	YPD	3
1355	189	4	0.0449999999999982	YPD	3
1356	199	4	0.0210000000000008	YPD	3
1357	209	4	0.0389999999999979	YPD	3
1358	219	4	0	YPD	3
1359	229	4	0.0629999999999988	YPD	3
1360	239	4	0.0829999999999984	YPD	3
1361	249	4	0.0500000000000007	YPD	3
1362	259	4	0.0380000000000003	YPD	3
1363	269	4	0.070999999999998	YPD	3
1364	279	4	0.128999999999998	YPD	3
1365	289	4	0.0509999999999984	YPD	3
1366	299	4	0.0779999999999994	YPD	3
1367	309	4	0.0730000000000004	YPD	3
1368	319	4	0.117999999999999	YPD	3
1369	329	4	0.0760000000000005	YPD	3
1370	339	4	0.113	YPD	3
1371	349	4	0.164999999999999	YPD	3
1372	359	4	0.169	YPD	3
1373	369	4	0.148	YPD	3
1374	379	4	0.154999999999998	YPD	3
1375	389	4	0.218	YPD	3
1376	399	4	0.195999999999998	YPD	3
1377	409	4	0.148	YPD	3
1378	419	4	0.268999999999998	YPD	3
1379	429	4	0.535999999999998	YPD	3
1380	439	4	0.250999999999998	YPD	3
1381	449	4	0.262	YPD	3
1382	459	4	0.289999999999999	YPD	3
1383	469	4	0.276999999999997	YPD	3
1384	479	4	0.672999999999998	YPD	3
1385	489	4	0.914999999999999	YPD	3
1386	499	4	0.959	YPD	3
1387	509	4	0.882999999999999	YPD	3
1388	519	4	0.913	YPD	3
1389	529	4	0.945999999999998	YPD	3
1390	539	4	0.898999999999997	YPD	3
1391	549	4	0.940999999999999	YPD	3
1392	559	4	1.049	YPD	3
1393	569	4	1.041	YPD	3
1394	579	4	1.723	YPD	3
1395	589	4	1.783	YPD	3
1396	599	4	1.775	YPD	3
1397	609	4	1.787	YPD	3
1398	619	4	1.866	YPD	3
1399	629	4	1.805	YPD	3
1400	639	4	1.928	YPD	3
1401	649	4	1.94	YPD	3
1402	659	4	1.979	YPD	3
1403	669	4	2.374	YPD	3
1404	679	4	2.558	YPD	3
1405	689	4	2.874	YPD	3
1406	699	4	2.936	YPD	3
1407	709	4	3.423	YPD	3
1408	719	4	3.43	YPD	3
1409	729	4	3.65	YPD	3
1410	739	4	3.885	YPD	3
1411	749	4	3.936	YPD	3
1412	759	4	4.363	YPD	3
1413	769	4	4.558	YPD	3
1414	779	4	5.518	YPD	3
1415	789	4	5.473	YPD	3
1416	799	4	6.197	YPD	3
1417	809	4	6.209	YPD	3
1418	819	4	6.879	YPD	3
1419	829	4	6.917	YPD	3
1420	839	4	7.047	YPD	3
1421	849	4	7.905	YPD	3
1422	859	4	8.936	YPD	3
1423	869	4	9.228	YPD	3
1424	879	4	10.57	YPD	3
1425	889	4	10.402	YPD	3
1426	899	4	11.216	YPD	3
1427	909	4	11.061	YPD	3
1428	919	4	12.529	YPD	3
1429	929	4	13.261	YPD	3
1430	939	4	13.864	YPD	3
1431	949	4	14.603	YPD	3
1432	959	4	15.764	YPD	3
1433	969	4	16.455	YPD	3
1434	979	4	17.776	YPD	3
1435	989	4	17.697	YPD	3
1436	999	4	19.211	YPD	3
1437	1009	4	19.938	YPD	3
1438	1019	4	21.208	YPD	3
1439	1029	4	21.976	YPD	3
1440	1039	4	23.084	YPD	3
1441	1049	4	24.35	YPD	3
1442	1059	4	25.428	YPD	3
1443	1069	4	26.52	YPD	3
1444	1079	4	26.991	YPD	3
1445	1089	4	29.029	YPD	3
1446	1099	4	30.021	YPD	3
1447	1109	4	31.333	YPD	3
1448	1249	4	43.327	YPD	3
1449	1349	4	44.062	YPD	3
1450	1359	4	44.564	YPD	3
1451	1369	4	44.581	YPD	3
1452	1379	4	44.595	YPD	3
1453	1389	4	44.59	YPD	3
1454	1399	4	44.656	YPD	3
1455	1409	4	44.604	YPD	3
1456	1419	4	44.66	YPD	3
1457	1429	4	44.852	YPD	3
1458	1439	4	44.557	YPD	3
1459	1449	4	44.914	YPD	3
1460	1459	4	44.938	YPD	3
1461	1469	4	45.283	YPD	3
1462	1479	4	45.255	YPD	3
1463	1489	4	45.373	YPD	3
1464	1499	4	45.389	YPD	3
1465	1509	4	45.471	YPD	3
1466	1519	4	45.458	YPD	3
1467	1529	4	45.569	YPD	3
1468	1539	4	46.276	YPD	3
1469	1549	4	45.497	YPD	3
1470	1559	4	46.257	YPD	3
1471	1569	4	46.656	YPD	3
1472	1579	4	46.614	YPD	3
1473	1589	4	46.768	YPD	3
1474	1599	4	46.964	YPD	3
1475	1609	4	47.033	YPD	3
1476	1619	4	47.074	YPD	3
1477	1629	4	47.05	YPD	3
1478	1639	4	47.455	YPD	3
1479	1649	4	47.631	YPD	3
1480	1659	4	48.295	YPD	3
1481	1669	4	48.207	YPD	3
1482	1679	4	48.585	YPD	3
1483	1689	4	48.933	YPD	3
1484	1699	4	48.782	YPD	3
1485	1709	4	48.98	YPD	3
1486	1719	4	48.996	YPD	3
1487	1729	4	49.093	YPD	3
1488	1739	4	49.402	YPD	3
1489	1749	4	49.428	YPD	3
1490	1759	4	49.686	YPD	3
1491	1769	4	49.659	YPD	3
1492	1779	4	50.598	YPD	3
1493	1789	4	50.771	YPD	3
1494	1799	4	50.686	YPD	3
1495	1809	4	50.968	YPD	3
1496	1819	4	51.019	YPD	3
1497	1829	4	51.112	YPD	3
1498	1839	4	51.659	YPD	3
1499	1849	4	51.679	YPD	3
1500	1859	4	52.251	YPD	3
1501	1869	4	52.187	YPD	3
1502	1879	4	52.297	YPD	3
1503	1889	4	53.581	YPD	3
1504	1899	4	53.585	YPD	3
1505	1909	4	53.504	YPD	3
1506	1919	4	53.637	YPD	3
1507	1929	4	53.681	YPD	3
1508	1939	4	54.247	YPD	3
1509	1949	4	55.079	YPD	3
1510	1959	4	55.074	YPD	3
1511	1969	4	55.042	YPD	3
1512	1979	4	54.99	YPD	3
1513	1989	4	56.061	YPD	3
1514	1999	4	56.137	YPD	3
1515	2009	4	56.057	YPD	3
1516	2019	4	56.156	YPD	3
1517	2029	4	56.246	YPD	3
1518	2039	4	56.264	YPD	3
1519	2049	4	56.311	YPD	3
1520	2059	4	56.997	YPD	3
1521	2069	4	57.064	YPD	3
1522	2079	4	57.05	YPD	3
1523	2089	4	57.131	YPD	3
1524	2099	4	57.398	YPD	3
1525	2109	4	58.133	YPD	3
1526	2119	4	58.103	YPD	3
1527	2129	4	58.216	YPD	3
1528	2139	4	58.336	YPD	3
1529	2149	4	58.203	YPD	3
1530	2159	4	58.37	YPD	3
1531	2169	4	58.475	YPD	3
1532	2179	4	58.436	YPD	3
1533	2189	4	58.758	YPD	3
1534	2199	4	59.135	YPD	3
1535	2209	4	59.205	YPD	3
1536	2219	4	59.148	YPD	3
1537	2229	4	59.393	YPD	3
1538	2239	4	59.455	YPD	3
1539	2249	4	60.129	YPD	3
1540	2259	4	59.446	YPD	3
1541	2269	4	60.189	YPD	3
1542	2279	4	60.159	YPD	3
1543	2289	4	60.287	YPD	3
1544	2299	4	60.331	YPD	3
1545	2309	4	60.353	YPD	3
1546	2319	4	60.486	YPD	3
1547	2329	4	60.368	YPD	3
1548	2339	4	60.788	YPD	3
1549	2349	4	60.464	YPD	3
1550	2359	4	60.714	YPD	3
1551	2369	4	60.789	YPD	3
1552	2379	4	60.831	YPD	3
1553	2389	4	60.81	YPD	3
1554	2399	4	60.865	YPD	3
1555	2409	4	60.896	YPD	3
1556	2419	4	61.404	YPD	3
1557	2429	4	61.457	YPD	3
1558	2439	4	61.376	YPD	3
1559	2449	4	61.377	YPD	3
1560	2459	4	61.479	YPD	3
1561	2469	4	61.473	YPD	3
1562	2479	4	61.499	YPD	3
1563	2489	4	61.447	YPD	3
1564	2499	4	61.516	YPD	3
1565	2509	4	61.538	YPD	3
1566	2519	4	62.206	YPD	3
1567	2529	4	61.576	YPD	3
1568	2539	4	62.247	YPD	3
1569	2549	4	62.256	YPD	3
1570	2559	4	62.348	YPD	3
1571	2569	4	62.266	YPD	3
1572	2579	4	62.338	YPD	3
1573	2589	4	62.362	YPD	3
1574	2599	4	62.381	YPD	3
1575	2609	4	62.439	YPD	3
1576	2619	4	62.31	YPD	3
1577	2629	4	62.445	YPD	3
1578	2639	4	62.422	YPD	3
1579	2649	4	62.468	YPD	3
1580	2659	4	62.482	YPD	3
1581	2669	4	62.502	YPD	3
1582	2679	4	62.567	YPD	3
1583	2689	4	62.786	YPD	3
1584	2699	4	62.796	YPD	3
1585	2709	4	62.788	YPD	3
1586	2719	4	62.862	YPD	3
1587	2729	4	62.829	YPD	3
1588	2739	4	62.803	YPD	3
1589	2749	4	62.767	YPD	3
1590	2759	4	62.804	YPD	3
1591	2769	4	62.839	YPD	3
1592	2779	4	62.872	YPD	3
1593	2789	4	62.833	YPD	3
1594	2799	4	62.865	YPD	3
1595	2809	4	62.816	YPD	3
1596	2819	4	62.844	YPD	3
1597	2829	4	62.866	YPD	3
1598	2839	4	62.893	YPD	3
1599	2849	4	62.878	YPD	3
1600	2859	4	62.921	YPD	3
1601	2869	4	62.888	YPD	3
1602	2879	4	62.887	YPD	3
1603	2889	4	63.069	YPD	3
1604	2899	4	62.93	YPD	3
1605	2909	4	63.069	YPD	3
1606	2919	4	62.923	YPD	3
1607	2929	4	63.069	YPD	3
1608	2939	4	63.069	YPD	3
1609	2949	4	62.914	YPD	3
1610	2959	4	63.069	YPD	3
1611	2969	4	62.901	YPD	3
1612	2979	4	63.069	YPD	3
1613	2989	4	63.069	YPD	3
1614	2999	4	63.069	YPD	3
1615	3009	4	63.069	YPD	3
1616	3019	4	63.827	YPD	3
1617	3029	4	63.069	YPD	3
1618	3039	4	63.774	YPD	3
1619	3049	4	63.069	YPD	3
1620	3059	4	63.069	YPD	3
1621	3069	4	63.835	YPD	3
1622	3079	4	63.877	YPD	3
1623	3089	4	63.069	YPD	3
1624	3099	4	63.922	YPD	3
1625	3109	4	63.749	YPD	3
1626	3119	4	63.069	YPD	3
1627	3129	4	63.815	YPD	3
1628	3139	4	63.712	YPD	3
1629	3149	4	63.806	YPD	3
1630	3159	4	63.749	YPD	3
1631	3169	4	63.781	YPD	3
1632	3179	4	63.78	YPD	3
1633	3189	4	63.912	YPD	3
1634	3199	4	63.884	YPD	3
1635	3209	4	63.863	YPD	3
1636	3219	4	63.944	YPD	3
1637	3229	4	63.832	YPD	3
1638	3239	4	63.828	YPD	3
1639	3249	4	63.935	YPD	3
1640	3269	4	63.819	YPD	3
1641	3279	4	63.87	YPD	3
1642	3289	4	63.853	YPD	3
1643	3299	4	63.85	YPD	3
1644	3309	4	63.926	YPD	3
1645	3319	4	63.831	YPD	3
1646	3329	4	63.759	YPD	3
1647	3339	4	63.899	YPD	3
1648	3349	4	63.818	YPD	3
1649	3359	4	63.898	YPD	3
1650	3369	4	63.932	YPD	3
1651	3379	4	64.045	YPD	3
1652	3389	4	64.024	YPD	3
1653	3399	4	64.044	YPD	3
1654	3409	4	63.915	YPD	3
1655	3419	4	63.85	YPD	3
1656	3429	4	63.908	YPD	3
1657	3439	4	63.922	YPD	3
1658	3449	4	63.986	YPD	3
1659	3459	4	63.877	YPD	3
1660	3469	4	63.871	YPD	3
1661	3479	4	63.875	YPD	3
1662	3489	4	63.843	YPD	3
1663	3499	4	63.852	YPD	3
1664	3509	4	63.93	YPD	3
1665	3519	4	63.758	YPD	3
1666	3539	4	64.01	YPD	3
1667	3549	4	63.97	YPD	3
1668	3559	4	63.907	YPD	3
1669	3569	4	63.908	YPD	3
1670	3579	4	63.963	YPD	3
1671	3589	4	63.908	YPD	3
1672	3599	4	63.998	YPD	3
1673	3609	4	63.867	YPD	3
1674	3619	4	63.069	YPD	3
1675	3629	4	63.818	YPD	3
1676	3639	4	63.841	YPD	3
1677	3649	4	63.98	YPD	3
1678	3659	4	63.817	YPD	3
1679	3669	4	63.069	YPD	3
1680	3679	4	63.845	YPD	3
1681	3689	4	63.86	YPD	3
1682	3699	4	63.839	YPD	3
1683	3709	4	63.876	YPD	3
1684	3719	4	63.878	YPD	3
1685	3729	4	63.873	YPD	3
1686	3739	4	63.914	YPD	3
1687	3749	4	63.069	YPD	3
1688	3759	4	63.856	YPD	3
1689	3769	4	63.855	YPD	3
1690	3779	4	63.878	YPD	3
1691	3789	4	63.802	YPD	3
1692	3799	4	63.069	YPD	3
1693	3809	4	63.069	YPD	3
1694	3819	4	63.919	YPD	3
1695	3829	4	63.864	YPD	3
1696	3839	4	63.069	YPD	3
1697	3849	4	63.839	YPD	3
1698	3859	4	63.791	YPD	3
1699	3869	4	63.069	YPD	3
1700	3879	4	63.885	YPD	3
1701	3889	4	63.89	YPD	3
1702	3899	4	63.069	YPD	3
1703	3909	4	63.069	YPD	3
1704	3919	4	63.866	YPD	3
1705	3929	4	63.863	YPD	3
1706	3939	4	63.85	YPD	3
1707	3949	4	63.069	YPD	3
1708	3959	4	63.069	YPD	3
1709	3969	4	63.82	YPD	3
1710	3979	4	63.069	YPD	3
1711	3989	4	63.069	YPD	3
1712	3999	4	63.069	YPD	3
1713	4009	4	63.826	YPD	3
1714	4019	4	63.069	YPD	3
1715	4029	4	63.069	YPD	3
1716	4039	4	63.069	YPD	3
1717	4049	4	63.069	YPD	3
1718	4059	4	63.069	YPD	3
1719	4069	4	63.069	YPD	3
1720	4079	4	63.069	YPD	3
1721	4089	4	63.069	YPD	3
1722	4099	4	63.069	YPD	3
1723	4109	4	63.069	YPD	3
1724	4119	4	63.069	YPD	3
1725	4129	4	63.069	YPD	3
1726	4139	4	63.069	YPD	3
1727	4149	4	63.069	YPD	3
1728	4159	4	63.069	YPD	3
1729	4169	4	63.069	YPD	3
1730	4179	4	62.939	YPD	3
1731	4189	4	63.069	YPD	3
1732	4199	4	63.069	YPD	3
1733	4209	4	63.069	YPD	3
1734	4219	4	63.069	YPD	3
1735	4229	4	63.069	YPD	3
1736	4239	4	63.069	YPD	3
1737	4249	4	63.069	YPD	3
1738	4259	4	63.069	YPD	3
1739	4269	4	62.927	YPD	3
1740	4279	4	63.069	YPD	3
1741	4289	4	63.069	YPD	3
1742	4299	4	63.069	YPD	3
1743	4309	4	63.069	YPD	3
1744	4319	4	63.069	YPD	3
1745	4329	4	63.069	YPD	3
1746	4339	4	62.894	YPD	3
1747	4349	4	63.069	YPD	3
1748	4359	4	62.913	YPD	3
1749	4369	4	63.069	YPD	3
1750	4379	4	62.91	YPD	3
1751	4389	4	63.069	YPD	3
1752	4399	4	63.069	YPD	3
1753	4409	4	62.879	YPD	3
1754	4419	4	62.915	YPD	3
1755	4429	4	62.887	YPD	3
1756	4439	4	62.9	YPD	3
1757	4449	4	63.069	YPD	3
1758	4459	4	62.943	YPD	3
1759	4469	4	62.936	YPD	3
1760	4479	4	62.943	YPD	3
1761	4489	4	62.938	YPD	3
1762	4499	4	62.919	YPD	3
1763	4509	4	62.933	YPD	3
1764	4519	4	62.891	YPD	3
1765	4529	4	62.915	YPD	3
1766	4539	4	62.891	YPD	3
1767	4549	4	62.941	YPD	3
1768	4559	4	62.928	YPD	3
1769	4569	4	62.912	YPD	3
1770	4579	4	62.911	YPD	3
1771	4589	4	62.902	YPD	3
1772	4599	4	62.858	YPD	3
1773	4609	4	62.899	YPD	3
1774	4619	4	62.936	YPD	3
1775	4629	4	62.902	YPD	3
1776	4639	4	62.911	YPD	3
1777	4649	4	62.897	YPD	3
1778	4659	4	62.924	YPD	3
1779	4749	4	62.884	YPD	3
1780	5549	4	61.575	YPD	3
1781	0	9	0.436	YPD	15
1782	9	9	0.0279999999999987	YPD	15
1783	19	9	0.0229999999999997	YPD	15
1784	29	9	0.0180000000000007	YPD	15
1785	39	9	0.448	YPD	15
1786	49	9	0.0130000000000017	YPD	15
1787	59	9	0.404	YPD	15
1788	69	9	0.00199999999999889	YPD	15
1789	79	9	0	YPD	15
1790	89	9	0.0219999999999985	YPD	15
1791	99	9	0.372	YPD	15
1792	109	9	0.366	YPD	15
1793	119	9	0.0689999999999991	YPD	15
1794	129	9	0.0569999999999986	YPD	15
1795	139	9	0.395	YPD	15
1796	149	9	0.0159999999999982	YPD	15
1797	159	9	0.0599999999999987	YPD	15
1798	169	9	0.0169999999999995	YPD	15
1799	179	9	0.407	YPD	15
1800	189	9	0.0829999999999984	YPD	15
1801	199	9	0.0139999999999993	YPD	15
1802	209	9	0.032	YPD	15
1803	219	9	0.484000000000002	YPD	15
1804	229	9	0.0730000000000004	YPD	15
1805	239	9	0.425000000000001	YPD	15
1806	249	9	0.408999999999999	YPD	15
1807	259	9	0.405999999999999	YPD	15
1808	269	9	0.0350000000000001	YPD	15
1809	279	9	0.378	YPD	15
1810	289	9	0.431999999999999	YPD	15
1811	299	9	0.452000000000002	YPD	15
1812	309	9	0.512	YPD	15
1813	319	9	0.512	YPD	15
1814	329	9	0.495999999999999	YPD	15
1815	339	9	0.472999999999999	YPD	15
1816	349	9	0.565999999999999	YPD	15
1817	359	9	0.556000000000001	YPD	15
1818	369	9	0.542000000000002	YPD	15
1819	379	9	0.628	YPD	15
1820	389	9	0.582999999999998	YPD	15
1821	399	9	0.516999999999999	YPD	15
1822	409	9	0.597000000000001	YPD	15
1823	419	9	0.588999999999999	YPD	15
1824	429	9	0.693999999999999	YPD	15
1825	439	9	0.728000000000002	YPD	15
1826	449	9	0.677	YPD	15
1827	459	9	0.655000000000001	YPD	15
1828	469	9	0.795999999999999	YPD	15
1829	479	9	0.795999999999999	YPD	15
1830	489	9	0.841999999999999	YPD	15
1831	499	9	0.821999999999999	YPD	15
1832	509	9	0.792999999999999	YPD	15
1833	519	9	0.861999999999998	YPD	15
1834	529	9	1.306	YPD	15
1835	539	9	1.251	YPD	15
1836	549	9	1.328	YPD	15
1837	559	9	1.311	YPD	15
1838	569	9	1.554	YPD	15
1839	579	9	1.599	YPD	15
1840	589	9	1.615	YPD	15
1841	599	9	1.658	YPD	15
1842	609	9	1.715	YPD	15
1843	619	9	1.768	YPD	15
1844	629	9	2.453	YPD	15
1845	639	9	2.439	YPD	15
1846	649	9	2.477	YPD	15
1847	659	9	2.606	YPD	15
1848	669	9	2.642	YPD	15
1849	679	9	3.046	YPD	15
1850	689	9	3.02	YPD	15
1851	699	9	3.2	YPD	15
1852	709	9	4.121	YPD	15
1853	719	9	4.262	YPD	15
1854	729	9	4.445	YPD	15
1855	739	9	4.345	YPD	15
1856	749	9	4.448	YPD	15
1857	759	9	5.161	YPD	15
1858	769	9	5.181	YPD	15
1859	779	9	6.242	YPD	15
1860	789	9	5.909	YPD	15
1861	799	9	6.565	YPD	15
1862	809	9	6.56	YPD	15
1863	819	9	7.514	YPD	15
1864	829	9	8.203	YPD	15
1865	839	9	8.289	YPD	15
1866	849	9	8.287	YPD	15
1867	859	9	10.238	YPD	15
1868	869	9	10.645	YPD	15
1869	879	9	11.516	YPD	15
1870	889	9	11.63	YPD	15
1871	899	9	12.461	YPD	15
1872	909	9	12.777	YPD	15
1873	919	9	14.433	YPD	15
1874	929	9	15.124	YPD	15
1875	939	9	15.813	YPD	15
1876	949	9	16.629	YPD	15
1877	959	9	18.069	YPD	15
1878	969	9	18.701	YPD	15
1879	979	9	19.822	YPD	15
1880	989	9	20.811	YPD	15
1881	999	9	21.914	YPD	15
1882	1009	9	23.456	YPD	15
1883	1019	9	24.468	YPD	15
1884	1029	9	26.22	YPD	15
1885	1039	9	26.732	YPD	15
1886	1049	9	28.357	YPD	15
1887	1059	9	29.825	YPD	15
1888	1069	9	30.806	YPD	15
1889	1079	9	32.316	YPD	15
1890	1089	9	34.245	YPD	15
1891	1099	9	36.239	YPD	15
1892	1109	9	37.002	YPD	15
1893	1249	9	46.79	YPD	15
1894	1349	9	47.294	YPD	15
1895	1359	9	47.447	YPD	15
1896	1369	9	47.083	YPD	15
1897	1379	9	46.974	YPD	15
1898	1389	9	47.575	YPD	15
1899	1399	9	47.102	YPD	15
1900	1409	9	47.701	YPD	15
1901	1419	9	47.745	YPD	15
1902	1429	9	47.788	YPD	15
1903	1439	9	47.714	YPD	15
1904	1449	9	47.761	YPD	15
1905	1459	9	47.76	YPD	15
1906	1469	9	48.711	YPD	15
1907	1479	9	48.61	YPD	15
1908	1489	9	48.626	YPD	15
1909	1499	9	48.639	YPD	15
1910	1509	9	48.776	YPD	15
1911	1519	9	48.687	YPD	15
1912	1529	9	48.714	YPD	15
1913	1539	9	48.765	YPD	15
1914	1549	9	48.896	YPD	15
1915	1559	9	48.882	YPD	15
1916	1569	9	49.044	YPD	15
1917	1579	9	49.391	YPD	15
1918	1589	9	49.48	YPD	15
1919	1599	9	49.696	YPD	15
1920	1609	9	49.721	YPD	15
1921	1619	9	49.849	YPD	15
1922	1629	9	50.055	YPD	15
1923	1639	9	50.081	YPD	15
1924	1649	9	50.622	YPD	15
1925	1659	9	50.721	YPD	15
1926	1669	9	50.819	YPD	15
1927	1679	9	50.843	YPD	15
1928	1689	9	50.97	YPD	15
1929	1699	9	50.989	YPD	15
1930	1709	9	51.485	YPD	15
1931	1719	9	51.77	YPD	15
1932	1729	9	51.85	YPD	15
1933	1739	9	51.811	YPD	15
1934	1749	9	51.896	YPD	15
1935	1759	9	53.17	YPD	15
1936	1769	9	53.025	YPD	15
1937	1779	9	53.313	YPD	15
1938	1789	9	53.352	YPD	15
1939	1799	9	53.425	YPD	15
1940	1809	9	53.715	YPD	15
1941	1819	9	54.104	YPD	15
1942	1829	9	54.102	YPD	15
1943	1839	9	54.699	YPD	15
1944	1849	9	55.052	YPD	15
1945	1859	9	54.774	YPD	15
1946	1869	9	55.09	YPD	15
1947	1879	9	55.834	YPD	15
1948	1889	9	55.783	YPD	15
1949	1899	9	55.92	YPD	15
1950	1909	9	55.971	YPD	15
1951	1919	9	56.079	YPD	15
1952	1929	9	56.194	YPD	15
1953	1939	9	56.462	YPD	15
1954	1949	9	56.501	YPD	15
1955	1959	9	56.884	YPD	15
1956	1969	9	56.852	YPD	15
1957	1979	9	57.117	YPD	15
1958	1989	9	57.152	YPD	15
1959	1999	9	57.917	YPD	15
1960	2009	9	57.931	YPD	15
1961	2019	9	58.026	YPD	15
1962	2029	9	58.134	YPD	15
1963	2039	9	58.478	YPD	15
1964	2049	9	58.5	YPD	15
1965	2059	9	58.491	YPD	15
1966	2069	9	58.564	YPD	15
1967	2079	9	58.571	YPD	15
1968	2089	9	59.035	YPD	15
1969	2099	9	59.082	YPD	15
1970	2109	9	59.112	YPD	15
1971	2119	9	59.109	YPD	15
1972	2129	9	59.214	YPD	15
1973	2139	9	60.005	YPD	15
1974	2149	9	59.946	YPD	15
1975	2159	9	59.869	YPD	15
1976	2169	9	60.197	YPD	15
1977	2179	9	60.197	YPD	15
1978	2189	9	60.483	YPD	15
1979	2199	9	60.439	YPD	15
1980	2209	9	60.47	YPD	15
1981	2219	9	60.537	YPD	15
1982	2229	9	60.563	YPD	15
1983	2239	9	60.506	YPD	15
1984	2249	9	60.75	YPD	15
1985	2259	9	60.576	YPD	15
1986	2269	9	61.534	YPD	15
1987	2279	9	61.491	YPD	15
1988	2289	9	61.449	YPD	15
1989	2299	9	61.463	YPD	15
1990	2309	9	61.564	YPD	15
1991	2319	9	61.652	YPD	15
1992	2329	9	61.693	YPD	15
1993	2339	9	61.598	YPD	15
1994	2349	9	61.712	YPD	15
1995	2359	9	61.826	YPD	15
1996	2369	9	61.814	YPD	15
1997	2379	9	62.801	YPD	15
1998	2389	9	62.798	YPD	15
1999	2399	9	62.879	YPD	15
[truncated: 671 more rows]
