# Supplementary material for: A precisely adjustable, variation-suppressed eukaryotic transcriptional controller to enable genetic discovery
Source: eLife. 2021 Aug 3;10:e69549. doi: 10.7554/eLife.69549 (PMC8421071; doi:10.7554/eLife.69549)
Supplement: Figure 5—figure supplement 3—source data 1. [file elife-69549-fig5-figsupp3-data1.zip › Figure 5- figure supplement 3- source data 1/PanelD_2772_tor2_data.csv]

	Wells	Time	Amplitude	Strain	Dose
1	1	0.11552	1.51	tor2_gk	0
2	4	0.12144	1.5	tor2_gk	200
3	5	1.82341	1.58	parent	0
4	13	1.83739	1.57	parent	0
5	12	0.13935	1.78	tor2_gk	200
6	9	0.14532	1.69	tor2_gk	0
7	17	0.14732	1.63	tor2_gk	0
8	20	0.15334	1.98	tor2_gk	200
9	21	1.85533	1.63	parent	0
10	28	0.17117	1.69	tor2_gk	600
11	27	0.17317	1.71	tor2_gk	60
12	25	0.17719	1.64	tor2_gk	5
13	33	0.17925	1.78	tor2_gk	5
14	35	0.18323	1.67	tor2_gk	60
15	36	0.18519	1.84	tor2_gk	600
16	44	0.20316	1.95	tor2_gk	600
17	43	0.20517	1.39	tor2_gk	60
18	41	0.20925	1.46	tor2_gk	5
19	1	0.43636	1.21	tor2_gk	0
20	4	0.44227	1.13	tor2_gk	200
21	5	2.14426	1.24	parent	0
22	13	2.15825	1.28	parent	0
23	12	0.46025	1.45	tor2_gk	200
24	9	0.46626	1.27	tor2_gk	0
25	17	0.46829	1.18	tor2_gk	0
26	20	0.4742	1.38	tor2_gk	200
27	21	2.17631	1.28	parent	0
28	28	0.49234	1.4	tor2_gk	600
29	27	0.49442	1.32	tor2_gk	60
30	25	0.49837	1.25	tor2_gk	5
31	33	0.50051	1.25	tor2_gk	5
32	35	0.50462	1.36	tor2_gk	60
33	36	0.50663	1.45	tor2_gk	600
34	44	0.52462	1.54	tor2_gk	600
35	43	0.52671	1.13	tor2_gk	60
36	41	0.53071	1.05	tor2_gk	5
37	1	0.75642	0.890000000000001	tor2_gk	0
38	4	0.76258	0.830000000000005	tor2_gk	200
39	5	2.46457	0.979999999999997	parent	0
40	13	2.47867	0.969999999999999	parent	0
41	12	0.78067	1.1	tor2_gk	200
42	9	0.78659	0.869999999999997	tor2_gk	0
43	17	0.78861	0.859999999999999	tor2_gk	0
44	20	0.79464	1.13	tor2_gk	200
45	21	2.49664	1.01000000000001	parent	0
46	28	0.81268	1.04	tor2_gk	600
47	27	0.81465	1.03	tor2_gk	60
48	25	0.81865	0.93	tor2_gk	5
49	33	0.82076	0.93	tor2_gk	5
50	35	0.82473	1.09	tor2_gk	60
51	36	0.82674	1.14	tor2_gk	600
52	44	0.84468	1	tor2_gk	600
53	43	0.84664	0.809999999999995	tor2_gk	60
54	41	0.85072	0.910000000000004	tor2_gk	5
55	1	1.07669	0.659999999999997	tor2_gk	0
56	4	1.08271	0.649999999999999	tor2_gk	200
57	5	2.7847	0.780000000000001	parent	0
58	13	2.79885	0.640000000000001	parent	0
59	12	1.10085	0.780000000000001	tor2_gk	200
60	9	1.10686	0.780000000000001	tor2_gk	0
61	17	1.10891	0.68	tor2_gk	0
62	20	1.11486	0.799999999999997	tor2_gk	200
63	21	2.81686	0.710000000000001	parent	0
64	28	1.13281	0.789999999999999	tor2_gk	600
65	27	1.13481	0.850000000000001	tor2_gk	60
66	25	1.13884	0.75	tor2_gk	5
67	33	1.14088	0.759999999999998	tor2_gk	5
68	35	1.14486	0.830000000000005	tor2_gk	60
69	36	1.14694	0.82	tor2_gk	600
70	44	1.1648	0.960000000000001	tor2_gk	600
71	43	1.16678	0.549999999999997	tor2_gk	60
72	41	1.17072	0.640000000000001	tor2_gk	5
73	1	1.39668	0.439999999999998	tor2_gk	0
74	4	1.40266	0.399999999999999	tor2_gk	200
75	5	3.10465	0.600000000000001	parent	0
76	13	3.11872	0.590000000000003	parent	0
77	12	1.42071	0.649999999999999	tor2_gk	200
78	9	1.42677	0.359999999999999	tor2_gk	0
79	17	1.42891	0.510000000000005	tor2_gk	0
80	20	1.43487	0.590000000000003	tor2_gk	200
81	21	3.13683	0.550000000000004	parent	0
82	28	1.45292	0.529999999999994	tor2_gk	600
83	27	1.45489	0.450000000000003	tor2_gk	60
84	25	1.45886	0.369999999999997	tor2_gk	5
85	33	1.46086	0.479999999999997	tor2_gk	5
86	35	1.46495	0.510000000000005	tor2_gk	60
87	36	1.46693	0.460000000000001	tor2_gk	600
88	44	1.4851	0.439999999999998	tor2_gk	600
89	43	1.48713	0.409999999999997	tor2_gk	60
90	41	1.49115	0.469999999999999	tor2_gk	5
91	1	1.71726	0.32	tor2_gk	0
92	4	1.72321	0.340000000000003	tor2_gk	200
93	5	3.42527	0.359999999999999	parent	0
94	13	3.43915	0.330000000000005	parent	0
95	12	1.74111	0.439999999999998	tor2_gk	200
96	9	1.74718	0.390000000000001	tor2_gk	0
97	17	1.7493	0.390000000000001	tor2_gk	0
98	20	1.75529	0.799999999999997	tor2_gk	200
99	21	3.45729	0.370000000000005	parent	0
100	28	1.77332	0.459999999999994	tor2_gk	600
101	27	1.77534	0.350000000000001	tor2_gk	60
102	25	1.77943	0.549999999999997	tor2_gk	5
103	33	1.78142	0.339999999999996	tor2_gk	5
104	35	1.78546	0.480000000000004	tor2_gk	60
105	36	1.78748	0.32	tor2_gk	600
106	44	1.80568	0.390000000000001	tor2_gk	600
107	43	1.80768	0.32	tor2_gk	60
108	41	1.81166	0.420000000000002	tor2_gk	5
109	1	2.03644	0.32	tor2_gk	0
110	4	2.04249	0.300000000000004	tor2_gk	200
111	5	3.74451	0.329999999999998	parent	0
112	13	3.7585	0.350000000000001	parent	0
113	12	2.06048	0.439999999999998	tor2_gk	200
114	9	2.06646	0.32	tor2_gk	0
115	17	2.06847	0.300000000000004	tor2_gk	0
116	20	2.07463	0.390000000000001	tor2_gk	200
117	21	3.77662	0.330000000000005	parent	0
118	28	2.0926	0.289999999999999	tor2_gk	600
119	27	2.09458	0.359999999999999	tor2_gk	60
120	25	2.09851	0.25	tor2_gk	5
121	33	2.10061	0.280000000000001	tor2_gk	5
122	35	2.10458	0.330000000000005	tor2_gk	60
123	36	2.1066	0.32	tor2_gk	600
124	44	2.12468	0.210000000000001	tor2_gk	600
125	43	2.12673	0.229999999999997	tor2_gk	60
126	41	2.13078	0.329999999999998	tor2_gk	5
127	1	2.35592	0.0300000000000011	tor2_gk	0
128	4	2.36192	0.120000000000005	tor2_gk	200
129	5	4.06392	0.199999999999996	parent	0
130	13	4.07805	0.240000000000002	parent	0
131	12	2.38003	0.350000000000001	tor2_gk	200
132	9	2.38616	0.219999999999999	tor2_gk	0
133	17	2.38818	0.25	tor2_gk	0
134	20	2.39427	0.299999999999997	tor2_gk	200
135	21	4.09629	0.330000000000005	parent	0
136	28	2.41234	0.289999999999999	tor2_gk	600
137	27	2.41444	0.189999999999998	tor2_gk	60
138	25	2.41843	0.129999999999995	tor2_gk	5
139	33	2.42042	0.109999999999999	tor2_gk	5
140	35	2.42437	0.310000000000002	tor2_gk	60
141	36	2.42637	0.32	tor2_gk	600
142	44	2.44436	0.32	tor2_gk	600
143	43	2.44636	0.18	tor2_gk	60
144	41	2.45031	0.299999999999997	tor2_gk	5
145	1	2.67605	0.140000000000001	tor2_gk	0
146	4	2.68207	0.0900000000000034	tor2_gk	200
147	5	4.38407	0.259999999999998	parent	0
148	13	4.39825	0.18	parent	0
149	12	2.70023	0.300000000000004	tor2_gk	200
150	9	2.70617	0.18	tor2_gk	0
151	17	2.70818	0.160000000000004	tor2_gk	0
152	20	2.71424	0.270000000000003	tor2_gk	200
153	21	4.41622	0.330000000000005	parent	0
154	28	2.73219	0.199999999999996	tor2_gk	600
155	27	2.73417	0.18	tor2_gk	60
156	25	2.73816	0.219999999999999	tor2_gk	5
157	33	2.74032	0.219999999999999	tor2_gk	5
158	35	2.74429	0.219999999999999	tor2_gk	60
159	36	2.74625	0.25	tor2_gk	600
160	44	2.76435	0.00999999999999801	tor2_gk	600
161	43	2.76636	0	tor2_gk	60
162	41	2.77037	0	tor2_gk	5
163	1	2.99515	0	tor2_gk	0
164	4	3.00114	0	tor2_gk	200
165	5	4.70315	0	parent	0
166	13	4.71729	0.0200000000000031	parent	0
167	12	3.0193	0.140000000000001	tor2_gk	200
168	9	3.02522	0.0300000000000011	tor2_gk	0
169	17	3.02724	0.0400000000000063	tor2_gk	0
170	20	3.03324	0.229999999999997	tor2_gk	200
171	21	4.73523	0.0900000000000034	parent	0
172	28	3.05117	0.169999999999995	tor2_gk	600
173	27	3.05313	0.119999999999997	tor2_gk	60
174	25	3.05711	0.140000000000001	tor2_gk	5
175	33	3.05912	0	tor2_gk	5
176	35	3.06315	0.130000000000003	tor2_gk	60
177	36	3.06517	0.0799999999999983	tor2_gk	600
178	44	3.08301	0	tor2_gk	600
179	43	3.085	0.0899999999999963	tor2_gk	60
180	41	3.08895	0.100000000000001	tor2_gk	5
181	1	3.31477	0.109999999999999	tor2_gk	0
182	4	3.32076	0.160000000000004	tor2_gk	200
183	5	5.02277	0.199999999999996	parent	0
184	13	5.03673	0.210000000000001	parent	0
185	12	3.3387	0.18	tor2_gk	200
186	9	3.34476	0.100000000000001	tor2_gk	0
187	17	3.34678	0.0900000000000034	tor2_gk	0
188	20	3.35273	0.119999999999997	tor2_gk	200
189	21	5.0547	0.270000000000003	parent	0
190	28	3.3707	0.169999999999995	tor2_gk	600
191	27	3.37278	0.130000000000003	tor2_gk	60
192	25	3.37677	0.159999999999997	tor2_gk	5
193	33	3.37877	0.170000000000002	tor2_gk	5
194	35	3.38271	0.25	tor2_gk	60
195	36	3.38467	0.0899999999999963	tor2_gk	600
196	44	3.40251	0.0599999999999952	tor2_gk	600
197	43	3.40446	0.029999999999994	tor2_gk	60
198	41	3.40847	0.0900000000000034	tor2_gk	5
199	1	3.63444	0.0899999999999963	tor2_gk	0
200	4	3.64051	0.160000000000004	tor2_gk	200
201	5	5.34251	0.140000000000001	parent	0
202	13	5.35661	0	parent	0
203	12	3.65859	0	tor2_gk	200
204	9	3.66461	0	tor2_gk	0
205	17	3.66665	0	tor2_gk	0
206	20	3.67276	0.119999999999997	tor2_gk	200
207	21	5.37474	0	parent	0
208	28	3.69067	0.0599999999999952	tor2_gk	600
209	27	3.69268	0.119999999999997	tor2_gk	60
210	25	3.69663	0.0799999999999983	tor2_gk	5
211	33	3.69862	0.0399999999999991	tor2_gk	5
212	35	3.70269	0.130000000000003	tor2_gk	60
213	36	3.70468	0.0300000000000011	tor2_gk	600
214	44	3.72294	0.149999999999999	tor2_gk	600
215	43	3.72491	0.169999999999995	tor2_gk	60
216	41	3.72913	0.140000000000001	tor2_gk	5
217	1	3.95486	0.140000000000001	tor2_gk	0
218	4	3.96082	0.130000000000003	tor2_gk	200
219	5	5.66282	0.18	parent	0
220	13	5.67684	0.230000000000004	parent	0
221	12	3.97884	0.200000000000003	tor2_gk	200
222	9	3.98491	0.149999999999999	tor2_gk	0
223	17	3.98692	0.210000000000001	tor2_gk	0
224	20	3.99284	0.259999999999998	tor2_gk	200
225	21	5.69481	0.190000000000005	parent	0
226	28	4.01097	0.159999999999997	tor2_gk	600
227	27	4.01295	0.18	tor2_gk	60
228	25	4.01694	0.25	tor2_gk	5
229	33	4.01895	0.159999999999997	tor2_gk	5
230	35	4.02288	0.18	tor2_gk	60
231	36	4.02488	0.0899999999999963	tor2_gk	600
232	44	4.04275	0.029999999999994	tor2_gk	600
233	43	4.04474	0.0799999999999983	tor2_gk	60
234	41	4.04873	0.210000000000001	tor2_gk	5
235	1	4.27459	0.0799999999999983	tor2_gk	0
236	4	4.28052	0.130000000000003	tor2_gk	200
237	5	5.98251	0.210000000000001	parent	0
238	13	5.99635	0.18	parent	0
239	12	4.29837	0.0700000000000003	tor2_gk	200
240	9	4.30431	0.149999999999999	tor2_gk	0
241	17	4.30633	0.130000000000003	tor2_gk	0
242	20	4.31237	0.119999999999997	tor2_gk	200
243	21	6.01432	0.160000000000004	parent	0
244	28	4.33054	0	tor2_gk	600
245	27	4.33254	0	tor2_gk	60
246	25	4.33654	0	tor2_gk	5
247	33	4.33866	0.0700000000000003	tor2_gk	5
248	35	4.34263	0	tor2_gk	60
249	36	4.34462	0	tor2_gk	600
250	44	4.3625	0.00999999999999801	tor2_gk	600
251	43	4.36449	0.149999999999999	tor2_gk	60
252	41	4.36843	0.230000000000004	tor2_gk	5
253	1	4.59355	0.0899999999999963	tor2_gk	0
254	4	4.59949	0.18	tor2_gk	200
255	5	6.30145	0.229999999999997	parent	0
256	13	6.31536	0.270000000000003	parent	0
257	12	4.61737	0.170000000000002	tor2_gk	200
258	9	4.6233	0.130000000000003	tor2_gk	0
259	17	4.6253	0.190000000000005	tor2_gk	0
260	20	4.63128	0.170000000000002	tor2_gk	200
261	21	6.33328	0.25	parent	0
262	28	4.64929	0.0599999999999952	tor2_gk	600
263	27	4.6513	0.119999999999997	tor2_gk	60
264	25	4.65527	0.170000000000002	tor2_gk	5
265	33	4.65728	0.229999999999997	tor2_gk	5
266	35	4.66132	0.25	tor2_gk	60
267	36	4.66331	0.189999999999998	tor2_gk	600
268	44	4.68138	0.0899999999999963	tor2_gk	600
269	43	4.68344	0.0499999999999972	tor2_gk	60
270	41	4.68749	0.0700000000000003	tor2_gk	5
271	1	4.91355	0.0599999999999952	tor2_gk	0
272	4	4.91956	0.0700000000000003	tor2_gk	200
273	5	6.62153	0.199999999999996	parent	0
274	13	6.63541	0.359999999999999	parent	0
275	12	4.93738	0.259999999999998	tor2_gk	200
276	9	4.94342	0.18	tor2_gk	0
277	17	4.94546	0.0900000000000034	tor2_gk	0
278	20	4.9514	0	tor2_gk	200
279	21	6.65338	0.240000000000002	parent	0
280	28	4.96932	0.029999999999994	tor2_gk	600
281	27	4.97132	0.160000000000004	tor2_gk	60
282	25	4.97533	0.140000000000001	tor2_gk	5
283	33	4.97737	0.140000000000001	tor2_gk	5
284	35	4.9814	0.149999999999999	tor2_gk	60
285	36	4.98337	0	tor2_gk	600
286	44	5.00136	0.140000000000001	tor2_gk	600
287	43	5.00347	0.309999999999995	tor2_gk	60
288	41	5.00747	0.230000000000004	tor2_gk	5
289	1	5.23296	0.199999999999996	tor2_gk	0
290	4	5.23904	0.18	tor2_gk	200
291	5	6.94104	0.32	parent	0
292	13	6.95522	0.359999999999999	parent	0
293	12	5.25721	0.230000000000004	tor2_gk	200
294	9	5.26324	0.25	tor2_gk	0
295	17	5.26527	0.18	tor2_gk	0
296	20	5.27117	0.32	tor2_gk	200
297	21	6.97318	0.400000000000006	parent	0
298	28	5.28916	0.169999999999995	tor2_gk	600
299	27	5.29123	0.18	tor2_gk	60
300	25	5.2952	0.189999999999998	tor2_gk	5
301	33	5.2972	0.310000000000002	tor2_gk	5
302	35	5.30123	0.190000000000005	tor2_gk	60
303	36	5.30323	0.0799999999999983	tor2_gk	600
304	44	5.32126	0.0999999999999943	tor2_gk	600
305	43	5.32326	0.18	tor2_gk	60
306	41	5.32721	0.200000000000003	tor2_gk	5
307	1	5.55246	0.18	tor2_gk	0
308	4	5.55853	0.160000000000004	tor2_gk	200
309	5	7.26055	0.469999999999999	parent	0
310	13	7.2746	0.440000000000005	parent	0
311	12	5.57666	0.200000000000003	tor2_gk	200
312	9	5.58264	0.18	tor2_gk	0
313	17	5.58465	0.160000000000004	tor2_gk	0
314	20	5.59059	0.329999999999998	tor2_gk	200
315	21	7.29258	0.450000000000003	parent	0
316	28	5.60865	0.259999999999998	tor2_gk	600
317	27	5.61063	0.240000000000002	tor2_gk	60
318	25	5.6146	0.129999999999995	tor2_gk	5
319	33	5.61664	0.189999999999998	tor2_gk	5
320	35	5.62059	0.190000000000005	tor2_gk	60
321	36	5.62257	0.159999999999997	tor2_gk	600
322	44	5.64085	0.0899999999999963	tor2_gk	600
323	43	5.64289	0.25	tor2_gk	60
324	41	5.64686	0.140000000000001	tor2_gk	5
325	1	5.87249	0.269999999999996	tor2_gk	0
326	4	5.87844	0.160000000000004	tor2_gk	200
327	5	7.58043	0.479999999999997	parent	0
328	13	7.59447	0.440000000000005	parent	0
329	12	5.8965	0.300000000000004	tor2_gk	200
330	9	5.90238	0.189999999999998	tor2_gk	0
331	17	5.90439	0.25	tor2_gk	0
332	20	5.91031	0.270000000000003	tor2_gk	200
333	21	7.6123	0.490000000000002	parent	0
334	28	5.92838	0.189999999999998	tor2_gk	600
335	27	5.93036	0.240000000000002	tor2_gk	60
336	25	5.93441	0.259999999999998	tor2_gk	5
337	33	5.93642	0.32	tor2_gk	5
338	35	5.94045	0.440000000000005	tor2_gk	60
339	36	5.94247	0.159999999999997	tor2_gk	600
340	44	5.96062	0.169999999999995	tor2_gk	600
341	43	5.96263	0.25	tor2_gk	60
342	41	5.96673	0.299999999999997	tor2_gk	5
343	1	6.19176	0.329999999999998	tor2_gk	0
344	4	6.1977	0.300000000000004	tor2_gk	200
345	5	7.89982	0.659999999999997	parent	0
346	13	7.914	0.609999999999999	parent	0
347	12	6.21598	0.270000000000003	tor2_gk	200
348	9	6.22196	0.350000000000001	tor2_gk	0
349	17	6.22409	0.340000000000003	tor2_gk	0
350	20	6.23017	0.289999999999999	tor2_gk	200
351	21	7.93215	0.650000000000006	parent	0
352	28	6.24812	0.309999999999995	tor2_gk	600
353	27	6.25009	0.289999999999999	tor2_gk	60
354	25	6.25414	0.289999999999999	tor2_gk	5
355	33	6.25615	0.350000000000001	tor2_gk	5
356	35	6.26022	0.440000000000005	tor2_gk	60
357	36	6.26227	0.350000000000001	tor2_gk	600
358	44	6.28026	0.199999999999996	tor2_gk	600
359	43	6.28229	0.349999999999994	tor2_gk	60
360	41	6.28627	0.240000000000002	tor2_gk	5
361	1	6.51119	0.350000000000001	tor2_gk	0
362	4	6.51714	0.359999999999999	tor2_gk	200
363	5	8.21913	0.75	parent	0
364	13	8.23303	0.710000000000001	parent	0
365	12	6.53503	0.289999999999999	tor2_gk	200
366	9	6.54112	0.299999999999997	tor2_gk	0
367	17	6.54312	0.280000000000001	tor2_gk	0
368	20	6.54905	0.390000000000001	tor2_gk	200
369	21	8.25103	0.650000000000006	parent	0
370	28	6.56694	0.259999999999998	tor2_gk	600
371	27	6.56891	0.230000000000004	tor2_gk	60
372	25	6.57296	0.219999999999999	tor2_gk	5
373	33	6.575	0.399999999999999	tor2_gk	5
374	35	6.57905	0.450000000000003	tor2_gk	60
375	36	6.58107	0.25	tor2_gk	600
376	44	6.59917	0.289999999999999	tor2_gk	600
377	43	6.60116	0.5	tor2_gk	60
378	41	6.60514	0.390000000000001	tor2_gk	5
379	1	6.83066	0.479999999999997	tor2_gk	0
380	4	6.83669	0.390000000000001	tor2_gk	200
381	5	8.53864	0.890000000000001	parent	0
382	13	8.5528	0.980000000000004	parent	0
383	12	6.85481	0.480000000000004	tor2_gk	200
384	9	6.8609	0.509999999999998	tor2_gk	0
385	17	6.86291	0.530000000000001	tor2_gk	0
386	20	6.86896	0.609999999999999	tor2_gk	200
387	21	8.57094	1.04000000000001	parent	0
388	28	6.88684	0.399999999999999	tor2_gk	600
389	27	6.88896	0.439999999999998	tor2_gk	60
390	25	6.89294	0.490000000000002	tor2_gk	5
391	33	6.89493	0.369999999999997	tor2_gk	5
392	35	6.89899	0.469999999999999	tor2_gk	60
393	36	6.90098	0.379999999999995	tor2_gk	600
394	44	6.91895	0.419999999999995	tor2_gk	600
395	43	6.92094	0.489999999999995	tor2_gk	60
396	41	6.92489	0.520000000000003	tor2_gk	5
397	1	7.15081	0.839999999999996	tor2_gk	0
398	4	7.15673	0.68	tor2_gk	200
399	5	8.85869	1.27	parent	0
400	13	8.87286	1.13	parent	0
401	12	7.17486	0.649999999999999	tor2_gk	200
402	9	7.18081	0.560000000000002	tor2_gk	0
403	17	7.18289	0.650000000000006	tor2_gk	0
404	20	7.18897	0.710000000000001	tor2_gk	200
405	21	8.89095	1.14	parent	0
406	28	7.20695	0.469999999999999	tor2_gk	600
407	27	7.20891	0.539999999999999	tor2_gk	60
408	25	7.21287	0.490000000000002	tor2_gk	5
409	33	7.21497	0.670000000000002	tor2_gk	5
410	35	7.21898	0.630000000000003	tor2_gk	60
411	36	7.22109	0.519999999999996	tor2_gk	600
412	44	7.23917	0.469999999999999	tor2_gk	600
413	43	7.24115	0.669999999999995	tor2_gk	60
414	41	7.24511	0.619999999999997	tor2_gk	5
415	1	7.47016	0.739999999999995	tor2_gk	0
416	4	7.47629	0.649999999999999	tor2_gk	200
417	5	9.17828	1.43	parent	0
418	13	9.19232	1.32	parent	0
419	12	7.49432	0.660000000000004	tor2_gk	200
420	9	7.50042	0.75	tor2_gk	0
421	17	7.50245	0.68	tor2_gk	0
422	20	7.50851	0.710000000000001	tor2_gk	200
423	21	9.21049	1.46	parent	0
424	28	7.52668	0.699999999999996	tor2_gk	600
425	27	7.52868	0.68	tor2_gk	60
426	25	7.53274	0.659999999999997	tor2_gk	5
427	33	7.53474	0.729999999999997	tor2_gk	5
428	35	7.53881	0.800000000000004	tor2_gk	60
429	36	7.54079	0.530000000000001	tor2_gk	600
430	44	7.55887	0.710000000000001	tor2_gk	600
431	43	7.56084	0.849999999999994	tor2_gk	60
432	41	7.56489	0.910000000000004	tor2_gk	5
433	1	7.79031	1.09	tor2_gk	0
434	4	7.79643	0.920000000000002	tor2_gk	200
435	5	9.4984	1.69	parent	0
436	13	9.51226	1.75	parent	0
437	12	7.81425	0.859999999999999	tor2_gk	200
438	9	7.82034	0.899999999999999	tor2_gk	0
439	17	7.82235	0.900000000000006	tor2_gk	0
440	20	7.82826	1	tor2_gk	200
441	21	9.53024	1.8	parent	0
442	28	7.84628	0.789999999999999	tor2_gk	600
443	27	7.84827	0.789999999999999	tor2_gk	60
444	25	7.85229	0.909999999999997	tor2_gk	5
445	33	7.85443	1.01	tor2_gk	5
446	35	7.85855	0.890000000000001	tor2_gk	60
447	36	7.86053	0.549999999999997	tor2_gk	600
448	44	7.87861	0.609999999999999	tor2_gk	600
449	43	7.88063	0.949999999999996	tor2_gk	60
450	41	7.88461	1.06	tor2_gk	5
451	1	8.10962	1.13	tor2_gk	0
452	4	8.11576	1.07	tor2_gk	200
453	5	9.81774	1.96	parent	0
454	13	9.83172	1.98	parent	0
455	12	8.13374	1.03	tor2_gk	200
456	9	8.1397	1.1	tor2_gk	0
457	17	8.14179	1.03	tor2_gk	0
458	20	8.14771	0.939999999999998	tor2_gk	200
459	21	9.84971	1.93	parent	0
460	28	8.16589	0.809999999999995	tor2_gk	600
461	27	8.16792	1.01	tor2_gk	60
462	25	8.17194	0.990000000000002	tor2_gk	5
463	33	8.17394	1.04	tor2_gk	5
464	35	8.17788	1.09	tor2_gk	60
465	36	8.17985	0.810000000000002	tor2_gk	600
466	44	8.19779	0.969999999999999	tor2_gk	600
467	43	8.19977	1.13	tor2_gk	60
468	41	8.20377	1.23	tor2_gk	5
469	1	8.42904	1.3	tor2_gk	0
470	4	8.43503	1.22	tor2_gk	200
471	5	10.13702	2.49	parent	0
472	13	10.15099	2.33000000000001	parent	0
473	12	8.45305	1.18	tor2_gk	200
474	9	8.45911	1.33	tor2_gk	0
475	17	8.46109	1.27	tor2_gk	0
476	20	8.46718	1.38	tor2_gk	200
477	21	10.16921	2.45	parent	0
478	28	8.48527	1.13	tor2_gk	600
479	27	8.48729	1.12	tor2_gk	60
480	25	8.49127	1.32	tor2_gk	5
481	33	8.49327	1.25	tor2_gk	5
482	35	8.49721	1.35	tor2_gk	60
483	36	8.49919	1.13	tor2_gk	600
484	44	8.51719	0.969999999999999	tor2_gk	600
485	43	8.51917	1.36	tor2_gk	60
486	41	8.52312	1.48	tor2_gk	5
487	1	8.74914	1.66	tor2_gk	0
488	4	8.75512	1.56	tor2_gk	200
489	5	10.4572	2.89	parent	0
490	13	10.4713	2.98	parent	0
491	12	8.77326	1.51	tor2_gk	200
492	9	8.77931	1.54	tor2_gk	0
493	17	8.78135	1.52	tor2_gk	0
494	20	8.78743	1.38	tor2_gk	200
495	21	10.48945	2.85	parent	0
496	28	8.80533	1.34	tor2_gk	600
497	27	8.80733	1.3	tor2_gk	60
498	25	8.81131	1.48	tor2_gk	5
499	33	8.8133	1.43	tor2_gk	5
500	35	8.81739	1.58000000000001	tor2_gk	60
501	36	8.81937	1.19	tor2_gk	600
502	44	8.83721	1.11	tor2_gk	600
503	43	8.83928	1.54	tor2_gk	60
504	41	8.84326	1.61	tor2_gk	5
505	1	9.07002	1.96	tor2_gk	0
506	4	9.07619	1.78	tor2_gk	200
507	5	10.7782	3.45	parent	0
508	13	10.79219	3.47	parent	0
509	12	9.09425	1.69	tor2_gk	200
510	9	9.10032	1.78	tor2_gk	0
511	17	9.1023	1.87	tor2_gk	0
512	20	9.10822	1.86	tor2_gk	200
513	21	10.81023	3.46	parent	0
514	28	9.12613	1.54	tor2_gk	600
515	27	9.12811	1.64	tor2_gk	60
516	25	9.13207	1.88	tor2_gk	5
517	33	9.13407	2.12	tor2_gk	5
518	35	9.13802	1.82	tor2_gk	60
519	36	9.14002	1.55	tor2_gk	600
520	44	9.15813	1.55	tor2_gk	600
521	43	9.16011	1.97	tor2_gk	60
522	41	9.16418	2.07	tor2_gk	5
523	1	9.39024	2.46	tor2_gk	0
524	4	9.39638	2.27	tor2_gk	200
525	5	11.09842	4.17	parent	0
526	13	11.11242	4.23	parent	0
527	12	9.41436	2.08	tor2_gk	200
528	9	9.42034	2.34	tor2_gk	0
529	17	9.42244	2.40000000000001	tor2_gk	0
530	20	9.42842	2.27	tor2_gk	200
531	21	11.13038	4.19	parent	0
532	28	9.44633	1.84	tor2_gk	600
533	27	9.44833	2.14	tor2_gk	60
534	25	9.45247	2.19	tor2_gk	5
535	33	9.45458	2.41	tor2_gk	5
536	35	9.45854	2.27	tor2_gk	60
537	36	9.46056	1.72	tor2_gk	600
538	44	9.47871	1.77999999999999	tor2_gk	600
539	43	9.4807	2.3	tor2_gk	60
540	41	9.48466	2.5	tor2_gk	5
541	1	9.71042	2.77	tor2_gk	0
542	4	9.71642	2.57	tor2_gk	200
543	5	11.41842	4.99	parent	0
544	13	11.43223	4.98	parent	0
545	12	9.73421	2.51	tor2_gk	200
546	9	9.74028	2.67	tor2_gk	0
547	17	9.74229	2.78	tor2_gk	0
548	20	9.74821	2.54	tor2_gk	200
549	21	11.45018	4.93	parent	0
550	28	9.76607	2.23	tor2_gk	600
551	27	9.76804	2.56	tor2_gk	60
552	25	9.77197	2.76	tor2_gk	5
553	33	9.77398	2.88	tor2_gk	5
554	35	9.77795	2.75	tor2_gk	60
555	36	9.77992	2.18	tor2_gk	600
556	44	9.79792	2.36	tor2_gk	600
557	43	9.79992	2.84999999999999	tor2_gk	60
558	41	9.80391	2.91	tor2_gk	5
559	1	10.02938	3.33	tor2_gk	0
560	4	10.03529	3.09	tor2_gk	200
561	5	11.73728	5.94	parent	0
562	13	11.75119	5.87	parent	0
563	12	10.05318	3.03	tor2_gk	200
564	9	10.05918	3.25	tor2_gk	0
565	17	10.06122	3.37	tor2_gk	0
566	20	10.06727	3.04	tor2_gk	200
567	21	11.76928	5.85	parent	0
568	28	10.08517	2.64	tor2_gk	600
569	27	10.08716	3.02	tor2_gk	60
570	25	10.09124	3.08	tor2_gk	5
571	33	10.0933	3.27	tor2_gk	5
572	35	10.09735	3.28	tor2_gk	60
573	36	10.09933	2.66	tor2_gk	600
574	44	10.11728	2.59999999999999	tor2_gk	600
575	43	10.11928	3.43	tor2_gk	60
576	41	10.1234	3.55	tor2_gk	5
577	1	10.34897	3.91999999999999	tor2_gk	0
578	4	10.35508	3.57	tor2_gk	200
579	5	12.05705	7.07	parent	0
580	13	12.07117	6.96	parent	0
581	12	10.37315	3.35	tor2_gk	200
582	9	10.37921	3.84	tor2_gk	0
583	17	10.3812	3.87	tor2_gk	0
584	20	10.3873	3.54	tor2_gk	200
585	21	12.08936	7	parent	0
586	28	10.4055	3.14	tor2_gk	600
587	27	10.40747	3.73	tor2_gk	60
588	25	10.41146	3.8	tor2_gk	5
589	33	10.41346	4	tor2_gk	5
590	35	10.4174	3.96	tor2_gk	60
591	36	10.41938	3.15	tor2_gk	600
592	44	10.43731	3.23	tor2_gk	600
593	43	10.43932	4.02	tor2_gk	60
594	41	10.44345	4.2	tor2_gk	5
595	1	10.66978	4.57	tor2_gk	0
596	4	10.67575	4.26000000000001	tor2_gk	200
597	5	12.37777	8.3	parent	0
598	13	12.392	8.21	parent	0
599	12	10.694	4.02	tor2_gk	200
600	9	10.69993	4.41	tor2_gk	0
601	17	10.70196	4.46	tor2_gk	0
602	20	10.70801	4.18	tor2_gk	200
603	21	12.40999	8.13	parent	0
604	28	10.72592	3.66999999999999	tor2_gk	600
605	27	10.72797	4.46	tor2_gk	60
606	25	10.73204	4.45	tor2_gk	5
607	33	10.73408	4.81	tor2_gk	5
608	35	10.73805	4.74	tor2_gk	60
609	36	10.74007	3.69	tor2_gk	600
610	44	10.75788	3.52999999999999	tor2_gk	600
611	43	10.75983	4.62	tor2_gk	60
612	41	10.76384	4.89	tor2_gk	5
613	1	10.98933	5.28	tor2_gk	0
614	4	10.99535	4.96	tor2_gk	200
615	5	12.69748	9.67	parent	0
616	13	12.71158	9.54	parent	0
617	12	11.01363	4.71	tor2_gk	200
618	9	11.01986	5.12	tor2_gk	0
619	17	11.02189	5.11	tor2_gk	0
620	20	11.02783	4.92	tor2_gk	200
621	21	12.72981	9.56	parent	0
622	28	11.0458	4.16999999999999	tor2_gk	600
623	27	11.04789	5.17	tor2_gk	60
624	25	11.05184	5.12	tor2_gk	5
625	33	11.05385	5.45	tor2_gk	5
626	35	11.05778	5.4	tor2_gk	60
627	36	11.05978	4.18	tor2_gk	600
628	44	11.07773	4.25	tor2_gk	600
629	43	11.07988	5.65	tor2_gk	60
630	41	11.08385	5.71	tor2_gk	5
631	1	11.3087	6.06	tor2_gk	0
632	4	11.31464	5.83000000000001	tor2_gk	200
633	5	13.01664	11.39	parent	0
634	13	13.03097	11.34	parent	0
635	12	11.33295	5.53	tor2_gk	200
636	9	11.33889	5.86	tor2_gk	0
637	17	11.34088	5.88	tor2_gk	0
638	20	11.34682	5.7	tor2_gk	200
639	21	13.04882	11.33	parent	0
640	28	11.36497	4.89	tor2_gk	600
641	27	11.36693	6.02	tor2_gk	60
642	25	11.37094	6.13	tor2_gk	5
643	33	11.37301	6.57	tor2_gk	5
644	35	11.3771	6.53	tor2_gk	60
645	36	11.37908	5.08	tor2_gk	600
646	44	11.39691	4.87	tor2_gk	600
647	43	11.39891	6.5	tor2_gk	60
648	41	11.40291	6.64	tor2_gk	5
649	1	11.62799	6.91999999999999	tor2_gk	0
650	4	11.63399	6.78	tor2_gk	200
651	5	13.33598	13.38	parent	0
652	13	13.35011	13.36	parent	0
653	12	11.65221	6.43	tor2_gk	200
654	9	11.65819	6.63	tor2_gk	0
655	17	11.66018	6.66	tor2_gk	0
656	20	11.66611	6.78	tor2_gk	200
657	21	13.3681	13.28	parent	0
658	28	11.68406	5.81	tor2_gk	600
659	27	11.68606	7.17	tor2_gk	60
660	25	11.69011	7.21	tor2_gk	5
661	33	11.69216	7.59	tor2_gk	5
662	35	11.69612	7.5	tor2_gk	60
663	36	11.69814	5.79	tor2_gk	600
664	44	11.7163	5.68	tor2_gk	600
665	43	11.7183	7.69	tor2_gk	60
666	41	11.72226	7.66	tor2_gk	5
667	1	11.94714	7.58	tor2_gk	0
668	4	11.95306	7.86	tor2_gk	200
669	5	13.65503	15.61	parent	0
670	13	13.66915	15.38	parent	0
671	12	11.97114	7.46	tor2_gk	200
672	9	11.97709	7.37	tor2_gk	0
673	17	11.97908	7.47000000000001	tor2_gk	0
674	20	11.98519	7.64	tor2_gk	200
675	21	13.68719	15.32	parent	0
676	28	12.00313	6.58	tor2_gk	600
677	27	12.00512	8.31	tor2_gk	60
678	25	12.0091	8.3	tor2_gk	5
679	33	12.01126	9.26	tor2_gk	5
680	35	12.01521	8.64	tor2_gk	60
681	36	12.01717	6.64	tor2_gk	600
682	44	12.03525	6.48	tor2_gk	600
683	43	12.03723	8.84999999999999	tor2_gk	60
684	41	12.04121	8.82	tor2_gk	5
685	1	12.26684	8.44	tor2_gk	0
686	4	12.27291	9.04	tor2_gk	200
687	5	13.97489	18.17	parent	0
688	13	13.9889	17.84	parent	0
689	12	12.29091	8.39	tor2_gk	200
690	9	12.29696	8.16	tor2_gk	0
691	17	12.29899	8.15000000000001	tor2_gk	0
692	20	12.30493	8.71	tor2_gk	200
693	21	14.00692	17.77	parent	0
694	28	12.32295	7.27999999999999	tor2_gk	600
695	27	12.3249	9.6	tor2_gk	60
696	25	12.32888	9.39	tor2_gk	5
697	33	12.33088	10.11	tor2_gk	5
698	35	12.33481	10.11	tor2_gk	60
699	36	12.33677	7.52	tor2_gk	600
700	44	12.35473	7.52	tor2_gk	600
701	43	12.35673	10.23	tor2_gk	60
702	41	12.36067	10.51	tor2_gk	5
703	1	12.58613	9.23999999999999	tor2_gk	0
704	4	12.59215	10.47	tor2_gk	200
705	5	14.29414	20.97	parent	0
706	13	14.30818	20.86	parent	0
707	12	12.61015	9.9	tor2_gk	200
708	9	12.61624	8.97	tor2_gk	0
709	17	12.61825	9.06	tor2_gk	0
710	20	12.62432	10.21	tor2_gk	200
711	21	14.3264	20.72	parent	0
712	28	12.64248	8.59	tor2_gk	600
713	27	12.64447	11.26	tor2_gk	60
714	25	12.64843	11.09	tor2_gk	5
715	33	12.6505	11.86	tor2_gk	5
716	35	12.65452	11.8	tor2_gk	60
717	36	12.6565	8.74	tor2_gk	600
718	44	12.67467	8.68	tor2_gk	600
719	43	12.67668	12.08	tor2_gk	60
720	41	12.6808	12.12	tor2_gk	5
721	1	12.90698	10.03	tor2_gk	0
722	4	12.913	11.93	tor2_gk	200
723	5	14.61501	24.29	parent	0
724	13	14.62903	24.06	parent	0
725	12	12.93102	11.4	tor2_gk	200
726	9	12.93698	9.79	tor2_gk	0
727	17	12.93905	9.87	tor2_gk	0
728	20	12.94508	11.73	tor2_gk	200
729	21	14.64707	23.88	parent	0
730	28	12.9632	9.59	tor2_gk	600
731	27	12.9652	12.93	tor2_gk	60
732	25	12.96915	12.84	tor2_gk	5
733	33	12.97116	13.62	tor2_gk	5
734	35	12.97522	13.53	tor2_gk	60
735	36	12.97721	9.94	tor2_gk	600
736	44	12.99501	9.68	tor2_gk	600
737	43	12.99702	13.98	tor2_gk	60
738	41	13.00107	13.84	tor2_gk	5
739	1	13.22652	10.79	tor2_gk	0
740	4	13.23249	13.56	tor2_gk	200
741	5	14.93447	27.92	parent	0
742	13	14.94855	27.69	parent	0
743	12	13.2505	13.15	tor2_gk	200
744	9	13.25649	10.57	tor2_gk	0
745	17	13.25848	10.65	tor2_gk	0
746	20	13.26452	13.6	tor2_gk	200
747	21	14.9665	27.54	parent	0
748	28	13.28265	11.21	tor2_gk	600
749	27	13.28461	15.02	tor2_gk	60
750	25	13.28867	14.82	tor2_gk	5
751	33	13.29072	16.31	tor2_gk	5
752	35	13.29469	15.65	tor2_gk	60
753	36	13.29667	11.18	tor2_gk	600
754	44	13.31458	11.28	tor2_gk	600
755	43	13.31653	16.2	tor2_gk	60
756	41	13.3205	15.96	tor2_gk	5
757	1	13.5466	11.74	tor2_gk	0
758	4	13.55266	15.71	tor2_gk	200
759	5	15.25467	32.48	parent	0
760	13	15.26871	31.91	parent	0
761	12	13.5707	14.99	tor2_gk	200
762	9	13.5767	11.46	tor2_gk	0
763	17	13.57874	11.55	tor2_gk	0
764	20	13.58466	15.54	tor2_gk	200
765	21	15.28664	31.63	parent	0
766	28	13.6026	12.33	tor2_gk	600
767	27	13.6046	17.21	tor2_gk	60
768	25	13.60866	16.95	tor2_gk	5
769	33	13.61065	18.05	tor2_gk	5
770	35	13.61459	18	tor2_gk	60
771	36	13.61658	12.72	tor2_gk	600
772	44	13.63469	12.53	tor2_gk	600
773	43	13.63675	18.46	tor2_gk	60
774	41	13.64073	18.26	tor2_gk	5
775	1	13.86675	12.45	tor2_gk	0
776	4	13.87281	17.88	tor2_gk	200
777	5	15.57478	37.05	parent	0
778	13	15.58884	36.73	parent	0
779	12	13.89085	17.18	tor2_gk	200
780	9	13.89682	12.29	tor2_gk	0
781	17	13.8988	12.41	tor2_gk	0
782	20	13.90485	17.63	tor2_gk	200
783	21	15.60684	36.16	parent	0
784	28	13.92279	14.18	tor2_gk	600
785	27	13.92478	19.83	tor2_gk	60
786	25	13.92879	19.51	tor2_gk	5
787	33	13.93091	20.78	tor2_gk	5
788	35	13.935	20.87	tor2_gk	60
789	36	13.93699	14.34	tor2_gk	600
790	44	13.95509	14.34	tor2_gk	600
791	43	13.95709	21.5	tor2_gk	60
792	41	13.96117	20.88	tor2_gk	5
793	1	14.18737	13.37	tor2_gk	0
794	4	14.19347	20.58	tor2_gk	200
795	5	15.89545	42.6	parent	0
796	13	15.90933	42.04	parent	0
797	12	14.21134	19.58	tor2_gk	200
798	9	14.21732	13.17	tor2_gk	0
799	17	14.21943	13.23	tor2_gk	0
800	20	14.22542	20.23	tor2_gk	200
801	21	15.92742	41.82	parent	0
802	28	14.24354	16.01	tor2_gk	600
803	27	14.24554	22.86	tor2_gk	60
804	25	14.24959	22.36	tor2_gk	5
805	33	14.25159	23.78	tor2_gk	5
806	35	14.25567	23.85	tor2_gk	60
807	36	14.25767	16.14	tor2_gk	600
808	44	14.27592	16.06	tor2_gk	600
809	43	14.2779	24.53	tor2_gk	60
810	41	14.28203	23.84	tor2_gk	5
811	1	14.50822	14.31	tor2_gk	0
812	4	14.51415	23.49	tor2_gk	200
813	5	16.21613	48.69	parent	0
814	13	16.23043	47.99	parent	0
815	12	14.53242	22.16	tor2_gk	200
816	9	14.53844	14.02	tor2_gk	0
817	17	14.54044	14.18	tor2_gk	0
818	20	14.54647	23.03	tor2_gk	200
819	21	16.24846	47.84	parent	0
820	28	14.56445	17.79	tor2_gk	600
821	27	14.56645	26.38	tor2_gk	60
822	25	14.57039	25.78	tor2_gk	5
823	33	14.57238	27.43	tor2_gk	5
824	35	14.57632	27.41	tor2_gk	60
825	36	14.57828	18.32	tor2_gk	600
826	44	14.59634	18.45	tor2_gk	600
827	43	14.59834	28.25	tor2_gk	60
828	41	14.60228	27.37	tor2_gk	5
829	1	14.82802	15.3	tor2_gk	0
830	4	14.83412	26.71	tor2_gk	200
831	5	16.53623	55.68	parent	0
832	13	16.55034	54.98	parent	0
833	12	14.85232	25.46	tor2_gk	200
834	9	14.85823	15.04	tor2_gk	0
835	17	14.86025	15.27	tor2_gk	0
836	20	14.86621	26.39	tor2_gk	200
837	21	16.56819	54.68	parent	0
838	28	14.88448	20.37	tor2_gk	600
839	27	14.88645	30.17	tor2_gk	60
840	25	14.89052	29.63	tor2_gk	5
841	33	14.89252	31.27	tor2_gk	5
842	35	14.89648	31.21	tor2_gk	60
843	36	14.89848	20.53	tor2_gk	600
844	44	14.91665	20.67	tor2_gk	600
845	43	14.91865	32.4	tor2_gk	60
846	41	14.92258	31.22	tor2_gk	5
847	1	15.14786	16.48	tor2_gk	0
848	4	15.1538	30.1	tor2_gk	200
849	5	16.85588	62.99	parent	0
850	13	16.87021	62.38	parent	0
851	12	15.17219	28.84	tor2_gk	200
852	9	15.17825	16.01	tor2_gk	0
853	17	15.18032	16.12	tor2_gk	0
854	20	15.18643	29.46	tor2_gk	200
855	21	16.88855	61.74	parent	0
856	28	15.20445	22.75	tor2_gk	600
857	27	15.20641	34.42	tor2_gk	60
858	25	15.21045	33.51	tor2_gk	5
859	33	15.2125	35.33	tor2_gk	5
860	35	15.21655	35.66	tor2_gk	60
861	36	15.21856	23.06	tor2_gk	600
862	44	15.23654	23.18	tor2_gk	600
863	43	15.2385	36.7	tor2_gk	60
864	41	15.24249	35.41	tor2_gk	5
865	1	15.46852	17.76	tor2_gk	0
866	4	15.47449	34.41	tor2_gk	200
867	5	17.17648	71.48	parent	0
868	13	17.1905	70.89	parent	0
869	12	15.49256	32.73	tor2_gk	200
870	9	15.49852	17.4	tor2_gk	0
871	17	15.50051	17.42	tor2_gk	0
872	20	15.50643	33.66	tor2_gk	200
873	21	17.20841	70.37	parent	0
874	28	15.52442	25.32	tor2_gk	600
875	27	15.5264	39.5	tor2_gk	60
876	25	15.53038	38.2	tor2_gk	5
877	33	15.53252	40.36	tor2_gk	5
878	35	15.53648	40.73	tor2_gk	60
879	36	15.53848	25.84	tor2_gk	600
880	44	15.55675	25.83	tor2_gk	600
881	43	15.55871	41.74	tor2_gk	60
882	41	15.56282	40.12	tor2_gk	5
883	1	15.78778	18.78	tor2_gk	0
884	4	15.79385	38.8	tor2_gk	200
885	5	17.49583	79.39	parent	0
886	13	17.50989	78.51	parent	0
887	12	15.81186	36.91	tor2_gk	200
888	9	15.81785	18.56	tor2_gk	0
889	17	15.81987	18.68	tor2_gk	0
890	20	15.82591	38.05	tor2_gk	200
891	21	17.52789	78.05	parent	0
892	28	15.84394	28.34	tor2_gk	600
893	27	15.84592	44.65	tor2_gk	60
894	25	15.84989	43.21	tor2_gk	5
895	33	15.8519	46.12	tor2_gk	5
896	35	15.85583	45.78	tor2_gk	60
897	36	15.85783	28.85	tor2_gk	600
898	44	15.87582	29	tor2_gk	600
899	43	15.8778	47.36	tor2_gk	60
900	41	15.88177	45.48	tor2_gk	5
901	1	16.1066	20.38	tor2_gk	0
902	4	16.11264	43.81	tor2_gk	200
903	5	17.81463	86.1	parent	0
904	13	17.82869	85.75	parent	0
905	12	16.13064	42.09	tor2_gk	200
906	9	16.13667	19.92	tor2_gk	0
907	17	16.13865	20.1	tor2_gk	0
908	20	16.14459	42.83	tor2_gk	200
909	21	17.84659	85.76	parent	0
910	28	16.16283	31.39	tor2_gk	600
911	27	16.16481	51.02	tor2_gk	60
912	25	16.16882	49.11	tor2_gk	5
913	33	16.17088	51.49	tor2_gk	5
914	35	16.17488	52.14	tor2_gk	60
915	36	16.17688	31.95	tor2_gk	600
916	44	16.195	32.36	tor2_gk	600
917	43	16.19705	54.18	tor2_gk	60
918	41	16.20106	51.31	tor2_gk	5
919	1	16.42709	21.75	tor2_gk	0
920	4	16.43318	49.16	tor2_gk	200
921	5	18.13522	90.16	parent	0
922	13	18.1493	89.43	parent	0
923	12	16.45129	47.09	tor2_gk	200
924	9	16.45723	21.3	tor2_gk	0
925	17	16.45931	21.36	tor2_gk	0
926	20	16.46531	48.25	tor2_gk	200
927	21	18.16731	90.26	parent	0
928	28	16.4832	34.81	tor2_gk	600
929	27	16.48516	57.62	tor2_gk	60
930	25	16.48926	55.42	tor2_gk	5
931	33	16.49127	58.6	tor2_gk	5
932	35	16.49533	58.72	tor2_gk	60
933	36	16.49732	35.4	tor2_gk	600
934	44	16.51547	35.9	tor2_gk	600
935	43	16.51745	61.04	tor2_gk	60
936	41	16.52143	57.7	tor2_gk	5
937	1	16.74728	23.07	tor2_gk	0
938	4	16.7533	55.18	tor2_gk	200
939	5	18.45545	92.44	parent	0
940	13	18.46953	92.42	parent	0
941	12	16.77157	53.1	tor2_gk	200
942	9	16.77752	22.81	tor2_gk	0
943	17	16.77953	23.01	tor2_gk	0
944	20	16.78556	54.84	tor2_gk	200
945	21	18.48757	93.02	parent	0
946	28	16.80366	38.86	tor2_gk	600
947	27	16.80566	65.35	tor2_gk	60
948	25	16.80963	62.79	tor2_gk	5
949	33	16.81163	65.7	tor2_gk	5
950	35	16.8156	66.55	tor2_gk	60
951	36	16.81759	39.24	tor2_gk	600
952	44	16.83566	39.96	tor2_gk	600
953	43	16.83765	69.25	tor2_gk	60
954	41	16.8416	64.89	tor2_gk	5
955	1	17.06754	24.66	tor2_gk	0
956	4	17.07353	62.2	tor2_gk	200
957	5	18.7755	94.32	parent	0
958	13	18.78951	94.79	parent	0
959	12	17.0915	59.85	tor2_gk	200
960	9	17.09745	24.35	tor2_gk	0
961	17	17.09946	24.5	tor2_gk	0
962	20	17.10539	61.46	tor2_gk	200
963	21	18.80736	95.63	parent	0
964	28	17.1235	42.92	tor2_gk	600
965	27	17.12547	72.86	tor2_gk	60
966	25	17.1294	70.93	tor2_gk	5
967	33	17.13138	73.54	tor2_gk	5
968	35	17.13534	73.86	tor2_gk	60
969	36	17.1373	43.53	tor2_gk	600
970	44	17.15549	44.19	tor2_gk	600
971	43	17.15749	76.24	tor2_gk	60
972	41	17.16157	72.65	tor2_gk	5
973	1	17.38731	26.04	tor2_gk	0
974	4	17.39328	69.46	tor2_gk	200
975	5	19.09529	91.96	parent	0
976	13	19.10919	92.18	parent	0
977	12	17.41117	66.78	tor2_gk	200
978	9	17.41711	25.74	tor2_gk	0
979	17	17.41909	25.81	tor2_gk	0
980	20	17.42509	68.08	tor2_gk	200
981	21	19.12711	93.02	parent	0
982	28	17.44318	47.59	tor2_gk	600
983	27	17.44515	80.06	tor2_gk	60
984	25	17.44913	78.31	tor2_gk	5
985	33	17.45114	81.55	tor2_gk	5
986	35	17.45518	81.58	tor2_gk	60
987	36	17.45717	48.44	tor2_gk	600
988	44	17.47523	49.43	tor2_gk	600
989	43	17.47719	84.26	tor2_gk	60
990	41	17.48127	80.48	tor2_gk	5
991	1	17.70734	27.57	tor2_gk	0
992	4	17.71327	76.78	tor2_gk	200
993	5	19.41526	90.75	parent	0
994	13	19.42944	91.06	parent	0
995	12	17.73143	74.33	tor2_gk	200
996	9	17.73734	27.22	tor2_gk	0
997	17	17.73936	27.44	tor2_gk	0
998	20	17.74537	75.77	tor2_gk	200
999	21	19.44738	91.75	parent	0
1000	28	17.76357	52.82	tor2_gk	600
1001	27	17.76562	87.17	tor2_gk	60
1002	25	17.76972	85.8	tor2_gk	5
1003	33	17.77174	88.15	tor2_gk	5
1004	35	17.77569	87.36	tor2_gk	60
1005	36	17.77768	53.43	tor2_gk	600
1006	44	17.79573	54.24	tor2_gk	600
1007	43	17.79769	89.49	tor2_gk	60
1008	41	17.80165	87.31	tor2_gk	5
1009	1	18.02752	28.72	tor2_gk	0
1010	4	18.03344	83.83	tor2_gk	200
1011	5	19.73543	90.03	parent	0
1012	13	19.74952	90.38	parent	0
1013	12	18.05151	81.56	tor2_gk	200
1014	9	18.05746	28.43	tor2_gk	0
1015	17	18.05945	28.59	tor2_gk	0
1016	20	18.06553	82.89	tor2_gk	200
1017	21	19.76759	90.77	parent	0
1018	28	18.08375	57.52	tor2_gk	600
1019	27	18.08574	90.08	tor2_gk	60
1020	25	18.08973	91.21	tor2_gk	5
1021	33	18.09175	92.71	tor2_gk	5
1022	35	18.09577	90.72	tor2_gk	60
1023	36	18.09778	58.69	tor2_gk	600
1024	44	18.11612	60.13	tor2_gk	600
1025	43	18.11812	93.13	tor2_gk	60
1026	41	18.12214	92.45	tor2_gk	5
1027	1	18.34874	29.85	tor2_gk	0
1028	4	18.35477	89.18	tor2_gk	200
1029	5	20.05678	90.33	parent	0
1030	13	20.07086	90.15	parent	0
1031	12	18.37288	87.62	tor2_gk	200
1032	9	18.37895	29.88	tor2_gk	0
1033	17	18.38098	29.89	tor2_gk	0
1034	20	18.38699	88.72	tor2_gk	200
1035	21	20.08913	90.8	parent	0
1036	28	18.40531	63.95	tor2_gk	600
1037	27	18.40733	92.39	tor2_gk	60
1038	25	18.41145	95.23	tor2_gk	5
1039	33	18.41351	96.86	tor2_gk	5
1040	35	18.41747	93.84	tor2_gk	60
1041	36	18.41944	65.28	tor2_gk	600
1042	44	18.43752	66.51	tor2_gk	600
1043	43	18.43954	94.62	tor2_gk	60
1044	41	18.44351	95.78	tor2_gk	5
1045	1	18.669	31.07	tor2_gk	0
1046	4	18.67489	91.68	tor2_gk	200
1047	5	20.37689	90.19	parent	0
1048	13	20.3909	90.3	parent	0
1049	12	18.69287	90.79	tor2_gk	200
1050	9	18.69889	30.86	tor2_gk	0
1051	17	18.70094	30.79	tor2_gk	0
1052	20	18.707	91.75	tor2_gk	200
1053	21	20.40898	91.15	parent	0
1054	28	18.72501	69.59	tor2_gk	600
1055	27	18.72709	90.64	tor2_gk	60
1056	25	18.73105	95.3	tor2_gk	5
1057	33	18.73313	95.01	tor2_gk	5
1058	35	18.73714	90.86	tor2_gk	60
1059	36	18.7391	71.19	tor2_gk	600
1060	44	18.75703	72.89	tor2_gk	600
1061	43	18.75903	91.27	tor2_gk	60
1062	41	18.76309	94.02	tor2_gk	5
1063	1	18.98912	31.93	tor2_gk	0
1064	4	18.99504	90.03	tor2_gk	200
1065	5	20.697	90.5	parent	0
1066	13	20.71096	90.64	parent	0
1067	12	19.01293	91.12	tor2_gk	200
1068	9	19.019	31.98	tor2_gk	0
1069	17	19.02102	32.01	tor2_gk	0
1070	20	19.02704	91.49	tor2_gk	200
1071	21	20.72909	91.32	parent	0
1072	28	19.04495	76.28	tor2_gk	600
1073	27	19.04696	88.32	tor2_gk	60
1074	25	19.051	92.99	tor2_gk	5
1075	33	19.05314	93.02	tor2_gk	5
1076	35	19.05711	88.32	tor2_gk	60
1077	36	19.05909	77.71	tor2_gk	600
1078	44	19.07698	79.68	tor2_gk	600
1079	43	19.07895	89.65	tor2_gk	60
1080	41	19.08301	91.94	tor2_gk	5
1081	1	19.30869	32.96	tor2_gk	0
1082	4	19.31465	87.12	tor2_gk	200
1083	5	21.01662	90.66	parent	0
1084	13	21.03064	90.76	parent	0
1085	12	19.3326	87.72	tor2_gk	200
1086	9	19.33879	33.04	tor2_gk	0
1087	17	19.34079	33	tor2_gk	0
1088	20	19.3467	88.22	tor2_gk	200
1089	21	21.04868	91.83	parent	0
1090	28	19.36509	83.13	tor2_gk	600
1091	27	19.3671	86.88	tor2_gk	60
1092	25	19.37109	91.93	tor2_gk	5
1093	33	19.37311	92.6	tor2_gk	5
1094	35	19.37706	87.38	tor2_gk	60
1095	36	19.37905	84.44	tor2_gk	600
1096	44	19.39716	86	tor2_gk	600
1097	43	19.3992	88.76	tor2_gk	60
1098	41	19.40321	91.54	tor2_gk	5
1099	1	19.62857	33.81	tor2_gk	0
1100	4	19.63462	86.44	tor2_gk	200
1101	5	21.33659	90.65	parent	0
1102	13	21.35055	91.13	parent	0
1103	12	19.65254	86.5	tor2_gk	200
1104	9	19.65853	33.88	tor2_gk	0
1105	17	19.66054	33.86	tor2_gk	0
1106	20	19.66647	87.02	tor2_gk	200
1107	21	21.36845	91.75	parent	0
1108	28	19.68466	89.19	tor2_gk	600
1109	27	19.68667	86.98	tor2_gk	60
1110	25	19.69067	92.08	tor2_gk	5
1111	33	19.69269	92.64	tor2_gk	5
1112	35	19.69682	87.41	tor2_gk	60
1113	36	19.69881	90.09	tor2_gk	600
1114	44	19.71681	91.81	tor2_gk	600
1115	43	19.7188	88.86	tor2_gk	60
1116	41	19.72281	91.62	tor2_gk	5
1117	1	19.9481	34.79	tor2_gk	0
1118	4	19.95415	86.21	tor2_gk	200
1119	5	21.65613	91.4	parent	0
1120	13	21.67031	91.59	parent	0
1121	12	19.97228	86.18	tor2_gk	200
1122	9	19.97822	34.79	tor2_gk	0
1123	17	19.98022	34.72	tor2_gk	0
1124	20	19.98625	87.18	tor2_gk	200
1125	21	21.68827	91.72	parent	0
1126	28	20.00421	92.32	tor2_gk	600
1127	27	20.0063	87.49	tor2_gk	60
1128	25	20.01024	92.76	tor2_gk	5
1129	33	20.01237	93.2	tor2_gk	5
1130	35	20.01634	87.43	tor2_gk	60
1131	36	20.01831	92.6	tor2_gk	600
1132	44	20.03645	92.82	tor2_gk	600
1133	43	20.0384	88.82	tor2_gk	60
1134	41	20.04237	92.13	tor2_gk	5
1135	1	20.26872	35.5	tor2_gk	0
1136	4	20.27476	86.06	tor2_gk	200
1137	5	21.97673	91.37	parent	0
1138	13	21.9908	90.97	parent	0
1139	12	20.29277	85.92	tor2_gk	200
1140	9	20.29873	35.53	tor2_gk	0
1141	17	20.30074	35.43	tor2_gk	0
1142	20	20.30668	86.59	tor2_gk	200
1143	21	22.00871	91.69	parent	0
1144	28	20.32458	88.41	tor2_gk	600
1145	27	20.3266	87.29	tor2_gk	60
1146	25	20.33057	92.41	tor2_gk	5
1147	33	20.33266	93.32	tor2_gk	5
1148	35	20.33674	87.2	tor2_gk	60
1149	36	20.33876	88.86	tor2_gk	600
1150	44	20.35674	88.87	tor2_gk	600
1151	43	20.35871	88.89	tor2_gk	60
1152	41	20.36267	92.41	tor2_gk	5
1153	1	20.58846	36.14	tor2_gk	0
1154	4	20.59451	86.64	tor2_gk	200
1155	5	22.2965	91.73	parent	0
1156	13	22.31066	91.9	parent	0
1157	12	20.61266	86.33	tor2_gk	200
1158	9	20.6186	36.36	tor2_gk	0
1159	17	20.62061	36.07	tor2_gk	0
1160	20	20.62666	86.9	tor2_gk	200
1161	21	22.32863	92.39	parent	0
1162	28	20.64464	86.59	tor2_gk	600
1163	27	20.64664	87.49	tor2_gk	60
1164	25	20.65066	93.52	tor2_gk	5
1165	33	20.65269	94.47	tor2_gk	5
1166	35	20.65674	87.62	tor2_gk	60
1167	36	20.65872	86.92	tor2_gk	600
1168	44	20.67666	87.34	tor2_gk	600
1169	43	20.67865	88.98	tor2_gk	60
1170	41	20.68259	92.9	tor2_gk	5
1171	1	20.90846	36.78	tor2_gk	0
1172	4	20.91454	86.29	tor2_gk	200
1173	5	22.61653	91.55	parent	0
1174	13	22.63057	91.56	parent	0
1175	12	20.93255	86.18	tor2_gk	200
1176	9	20.93849	36.95	tor2_gk	0
1177	17	20.94049	36.75	tor2_gk	0
1178	20	20.94657	86.99	tor2_gk	200
1179	21	22.64857	92.34	parent	0
1180	28	20.96454	85.87	tor2_gk	600
1181	27	20.96655	87.2	tor2_gk	60
1182	25	20.97056	93.55	tor2_gk	5
1183	33	20.97255	94.06	tor2_gk	5
1184	35	20.97651	87.55	tor2_gk	60
1185	36	20.97847	86.07	tor2_gk	600
1186	44	20.99634	87.14	tor2_gk	600
1187	43	20.99836	89	tor2_gk	60
1188	41	21.00252	93.4	tor2_gk	5
1189	1	21.22836	37.49	tor2_gk	0
1190	4	21.2344	86.4	tor2_gk	200
1191	5	22.93639	91.66	parent	0
1192	13	22.95048	91.9	parent	0
1193	12	21.25252	86.35	tor2_gk	200
1194	9	21.25854	37.75	tor2_gk	0
1195	17	21.26064	37.37	tor2_gk	0
1196	20	21.26666	87.61	tor2_gk	200
1197	21	22.96863	92.83	parent	0
1198	28	21.28472	85.65	tor2_gk	600
1199	27	21.2867	87.46	tor2_gk	60
1200	25	21.29067	94.08	tor2_gk	5
1201	33	21.29264	94.96	tor2_gk	5
1202	35	21.29662	88.05	tor2_gk	60
1203	36	21.29859	86.22	tor2_gk	600
1204	44	21.31665	86.8	tor2_gk	600
1205	43	21.31862	89.04	tor2_gk	60
1206	41	21.32271	93.76	tor2_gk	5
1207	1	21.54808	38.1	tor2_gk	0
1208	4	21.55411	86.77	tor2_gk	200
1209	5	23.25608	92.15	parent	0
1210	13	23.27017	92.22	parent	0
1211	12	21.57222	87.06	tor2_gk	200
1212	9	21.57819	38.4	tor2_gk	0
1213	17	21.58019	38.14	tor2_gk	0
1214	20	21.58629	87.33	tor2_gk	200
1215	21	23.28827	92.74	parent	0
1216	28	21.60424	85.81	tor2_gk	600
1217	27	21.60622	88.01	tor2_gk	60
1218	25	21.61021	94.31	tor2_gk	5
1219	33	21.61223	95.3	tor2_gk	5
1220	35	21.61637	87.96	tor2_gk	60
1221	36	21.6184	86.46	tor2_gk	600
1222	44	21.63664	86.86	tor2_gk	600
1223	43	21.63868	89.62	tor2_gk	60
1224	41	21.64264	94.04	tor2_gk	5
1225	1	21.8687	38.55	tor2_gk	0
1226	4	21.87464	86.55	tor2_gk	200
1227	5	23.57664	91.82	parent	0
1228	13	23.59074	92.07	parent	0
1229	12	21.89275	86.66	tor2_gk	200
1230	9	21.8987	38.72	tor2_gk	0
1231	17	21.90069	38.66	tor2_gk	0
1232	20	21.90675	87.57	tor2_gk	200
1233	21	23.60876	92.86	parent	0
1234	28	21.92475	86.36	tor2_gk	600
1235	27	21.92686	88.32	tor2_gk	60
1236	25	21.93091	94.73	tor2_gk	5
1237	33	21.93297	95.64	tor2_gk	5
1238	35	21.93697	88.66	tor2_gk	60
1239	36	21.93895	86.79	tor2_gk	600
1240	44	21.95695	87.4	tor2_gk	600
1241	43	21.95896	89.85	tor2_gk	60
1242	41	21.96295	94.91	tor2_gk	5
1243	1	22.18858	39.24	tor2_gk	0
1244	4	22.19463	87.37	tor2_gk	200
1245	5	23.89659	91.9	parent	0
1246	13	23.91075	92.42	parent	0
1247	12	22.21275	86.94	tor2_gk	200
1248	9	22.21875	39.53	tor2_gk	0
1249	17	22.22081	39.17	tor2_gk	0
1250	20	22.22683	88.1	tor2_gk	200
1251	21	23.92881	92.93	parent	0
1252	28	22.24494	86.25	tor2_gk	600
1253	27	22.24694	88.78	tor2_gk	60
1254	25	22.25089	95.16	tor2_gk	5
1255	33	22.25299	95.61	tor2_gk	5
1256	35	22.25696	88.69	tor2_gk	60
1257	36	22.25894	87.04	tor2_gk	600
1258	44	22.27696	87.26	tor2_gk	600
1259	43	22.27897	90.13	tor2_gk	60
1260	41	22.28306	94.94	tor2_gk	5
1261	1	22.50852	39.59	tor2_gk	0
1262	4	22.51454	87.09	tor2_gk	200
1263	5	24.21655	92.24	parent	0
1264	13	24.23058	92.31	parent	0
1265	12	22.53255	87.22	tor2_gk	200
1266	9	22.53855	39.97	tor2_gk	0
1267	17	22.54053	39.63	tor2_gk	0
1268	20	22.54647	87.86	tor2_gk	200
1269	21	24.24842	92.71	parent	0
1270	28	22.56469	86.31	tor2_gk	600
1271	27	22.56668	87.93	tor2_gk	60
1272	25	22.57072	95.13	tor2_gk	5
1273	33	22.57277	95.86	tor2_gk	5
1274	35	22.57683	88.28	tor2_gk	60
1275	36	22.57883	87.1	tor2_gk	600
1276	44	22.59684	87.53	tor2_gk	600
1277	43	22.59886	89.61	tor2_gk	60
1278	41	22.60285	94.48	tor2_gk	5
1279	1	22.82896	40.04	tor2_gk	0
1280	4	22.83497	87.03	tor2_gk	200
1281	5	24.53696	91.63	parent	0
1282	13	24.55109	92.18	parent	0
1283	12	22.85306	86.92	tor2_gk	200
1284	9	22.85897	40.47	tor2_gk	0
1285	17	22.861	40	tor2_gk	0
1286	20	22.86703	88.04	tor2_gk	200
1287	21	24.56901	93.06	parent	0
1288	28	22.88532	86.44	tor2_gk	600
1289	27	22.8873	88.2	tor2_gk	60
1290	25	22.89134	95.02	tor2_gk	5
1291	33	22.89354	95.87	tor2_gk	5
1292	35	22.89751	88.43	tor2_gk	60
1293	36	22.89947	87.28	tor2_gk	600
1294	44	22.91755	87.9	tor2_gk	600
1295	43	22.91964	89.85	tor2_gk	60
1296	41	22.92367	94.79	tor2_gk	5
1297	1	23.1494	40.54	tor2_gk	0
1298	4	23.15537	87.43	tor2_gk	200
1299	5	24.85735	91.88	parent	0
1300	13	24.87148	92.39	parent	0
1301	12	23.17347	87.31	tor2_gk	200
1302	9	23.17956	41.06	tor2_gk	0
1303	17	23.18156	40.49	tor2_gk	0
1304	20	23.1876	88.22	tor2_gk	200
1305	21	24.8896	92.68	parent	0
1306	28	23.20589	86.83	tor2_gk	600
1307	27	23.20787	88.37	tor2_gk	60
1308	25	23.21182	95.54	tor2_gk	5
1309	33	23.21384	95.89	tor2_gk	5
1310	35	23.21787	88.4	tor2_gk	60
1311	36	23.21987	87.68	tor2_gk	600
1312	44	23.23774	87.9	tor2_gk	600
1313	43	23.23972	89.93	tor2_gk	60
1314	41	23.24367	95	tor2_gk	5
1315	1	23.46911	40.76	tor2_gk	0
1316	4	23.4752	87.39	tor2_gk	200
1317	5	25.17719	92.33	parent	0
1318	13	25.19134	92	parent	0
1319	12	23.49331	87	tor2_gk	200
1320	9	23.49927	41.42	tor2_gk	0
1321	17	23.50126	40.97	tor2_gk	0
1322	20	23.50719	87.83	tor2_gk	200
1323	21	25.20921	92.77	parent	0
1324	28	23.52516	86.74	tor2_gk	600
1325	27	23.52723	88.23	tor2_gk	60
1326	25	23.53119	95.25	tor2_gk	5
1327	33	23.53317	95.75	tor2_gk	5
1328	35	23.53724	88.16	tor2_gk	60
1329	36	23.53922	87.24	tor2_gk	600
1330	44	23.5571	88.22	tor2_gk	600
1331	43	23.55908	89.75	tor2_gk	60
1332	41	23.56308	95.12	tor2_gk	5
1333	1	23.78859	41.53	tor2_gk	0
1334	4	23.79476	87.53	tor2_gk	200
1335	5	25.4968	92.2	parent	0
1336	13	25.51088	92.72	parent	0
1337	12	23.81285	87.69	tor2_gk	200
1338	9	23.81882	41.95	tor2_gk	0
1339	17	23.82094	41.43	tor2_gk	0
1340	20	23.82687	87.89	tor2_gk	200
1341	21	25.52885	93.25	parent	0
1342	28	23.84499	87.31	tor2_gk	600
1343	27	23.84699	88.14	tor2_gk	60
1344	25	23.85098	95.64	tor2_gk	5
1345	33	23.85315	96.25	tor2_gk	5
1346	35	23.85718	88.37	tor2_gk	60
1347	36	23.85918	87.92	tor2_gk	600
1348	44	23.87708	88.29	tor2_gk	600
1349	43	23.87907	90.25	tor2_gk	60
1350	41	23.88303	95.62	tor2_gk	5
1351	1	24.10847	42.26	tor2_gk	0
1352	4	24.11447	88.01	tor2_gk	200
1353	5	25.81643	92.62	parent	0
1354	13	25.83046	92.95	parent	0
1355	12	24.13243	87.74	tor2_gk	200
1356	9	24.13839	42.7	tor2_gk	0
1357	17	24.14039	42.15	tor2_gk	0
1358	20	24.14635	88.76	tor2_gk	200
1359	21	25.84833	93.95	parent	0
1360	28	24.16448	87.66	tor2_gk	600
1361	27	24.16646	88.72	tor2_gk	60
1362	25	24.17042	96.22	tor2_gk	5
1363	33	24.17242	96.94	tor2_gk	5
1364	35	24.17648	89.33	tor2_gk	60
1365	36	24.17848	88.42	tor2_gk	600
1366	44	24.19677	89.19	tor2_gk	600
1367	43	24.19878	90.42	tor2_gk	60
1368	41	24.20282	96.14	tor2_gk	5
1369	1	24.42898	42.84	tor2_gk	0
1370	4	24.43497	88.31	tor2_gk	200
1371	5	26.13701	93.48	parent	0
1372	13	26.15098	93.07	parent	0
1373	12	24.45294	88.08	tor2_gk	200
1374	9	24.45888	43.32	tor2_gk	0
1375	17	24.46089	42.7	tor2_gk	0
1376	20	24.467	88.78	tor2_gk	200
1377	21	26.16898	94.24	parent	0
1378	28	24.48516	87.91	tor2_gk	600
1379	27	24.48713	88.75	tor2_gk	60
1380	25	24.49109	96.57	tor2_gk	5
1381	33	24.4932	97.39	tor2_gk	5
1382	35	24.49734	89.46	tor2_gk	60
1383	36	24.49932	88.97	tor2_gk	600
1384	44	24.51733	89.5	tor2_gk	600
1385	43	24.51933	90.46	tor2_gk	60
1386	41	24.52329	96.13	tor2_gk	5
1387	1	24.74942	43.1	tor2_gk	0
1388	4	24.75541	88.44	tor2_gk	200
1389	5	26.45737	93.3	parent	0
1390	13	26.47129	93.46	parent	0
1391	12	24.77324	88.52	tor2_gk	200
1392	9	24.77935	43.84	tor2_gk	0
1393	17	24.78139	43.03	tor2_gk	0
1394	20	24.78739	89.1	tor2_gk	200
1395	21	26.4894	94.46	parent	0
1396	28	24.80549	88.44	tor2_gk	600
1397	27	24.80749	89.13	tor2_gk	60
1398	25	24.81144	96.77	tor2_gk	5
1399	33	24.81346	97.16	tor2_gk	5
1400	35	24.81741	89.46	tor2_gk	60
1401	36	24.81939	88.91	tor2_gk	600
1402	44	24.83748	89.77	tor2_gk	600
1403	43	24.83947	90.9	tor2_gk	60
1404	41	24.84348	96.32	tor2_gk	5
