# Supplementary material for: A precisely adjustable, variation-suppressed eukaryotic transcriptional controller to enable genetic discovery
Source: eLife. 2021 Aug 3;10:e69549. doi: 10.7554/eLife.69549 (PMC8421071; doi:10.7554/eLife.69549)
Supplement: Supplementary file 1. — Kozak sequence is the last 15 bp before the start codon. Table S2 Plasmids used in this study. * indicates plasmids available through Addgene. These plasmids are sufficient to allow construction of WTC846 strains carrying the cAR architecture without any further construction. They can also be modified to construct strains with genes controlled by the Simple Repression (SR) and Autorepression (AR) architectures presented in this manuscript. Construction of SR strains would require deletion of the negative feedback-controlled TetR from (P2365/2370/2371/2372/2374), and construction of AR strains would require deletion of the constitutively expressed TetR-Tup1 from the same plasmids. Table S3 Oligos used in this study to create strains where WTC846 controls endogenous gene expression. See Appendix 5 for the protocol used for endogenous gene promoter replacement through homology directed repair. These oligos were used in conjunction with P2375 (NatMX) or P2350 (HygMX) to create the linear PCR fragment necessary for promoter replacement, or as colony PCR oligos to confirm correct promoter replacement. Table S4 Sequences used in this study. (*) indicates a shortened t_CYC1 used to avoid homology in plasmids where there are more than one t_CYC1 sequences. (**) indicates the linker sequence used between TetR-nls and the fusion partners MBP and Tup1. (***) indicates the linker sequence used between TetR-nls and the fusion partner GST. Table S5 Parameters used to fit 5-parameter sigmoid curves to experimental data. See Materials and methods for the 5-parameter log logistic forumula. [file elife-69549-supp1.tex]

\documentclass[5pt]{article}
\usepackage[margin=0.2in,a4]{geometry}
   \usepackage[utf8]{inputenc}
  \usepackage{booktabs}
 \usepackage{ltablex}
\usepackage{seqsplit, dnaseq}
\usepackage{tabularx}    
\usepackage{longtable}

\begin{document}
\scriptsize

\newcolumntype{b}{X}
\newcolumntype{m}{>{\hsize=.7\hsize}X}
\newcolumntype{s}{>{\hsize=.3\hsize}X}

\renewcommand{\arraystretch}{2}


\begin{longtable}

\caption{\textbf{Table S1:} Strains used in this study. Kozak sequence is the last 15bp before the start codon.}\\

\begin{tabularx}{\textwidth}{|s|m|b|b|b|b|s|}


    \toprule
    \textbf{Y\newline number} & \textbf{Name}
    & \textbf{Content} & \textbf{Genotype}
    & \textbf{Kozak Sequence} & \textbf{Yeast parent and plasmids used to create the strain} & \textbf{Source}\\[6pt]
       \midrule
    \endhead
    
   70 & autofluorescence & - & BY4743   derivative, haploid, MATa \textit{his3$\Delta$1} \textit{leu2$\Delta$0} \textit{met15$\Delta$0} \textit{ura3$\Delta$} \textit{lys2$\Delta$0} & \textbf{} & \textbf{-} & previous work \\
2683 & P\textsubscript{TDH3}-const & P\textsubscript{TDH3}\_citrine & \textit{leu2$\Delta$}::P\textsubscript{TDH3}\_citrine-\textit{LEU2} &  & Y70, \textit{leu2$\Delta$}::P2337 & this work \\
2611 & P\textsubscript{TDH3}-constTetR & P\textsubscript{TDH3}\_tetR & \textit{his3$\Delta$}::P\textsubscript{TDH3}\_tetR-\textit{HIS3} &  & Y70, \textit{his3$\Delta$}::P1110 & this work \\
2551 & P2tet-const & P2tet\_citrine & \textit{leu2$\Delta$}::P2tet\_citrine-\textit{LEU2} &  & Y70,\textit{leu2$\Delta$}::P2252 & this work \\
2562 & P2tet-SR & P2tet\_citrine +   P\textsubscript{ACT1}\_tetR-NLS & \textit{leu2$\Delta$}::P2tet\_citrine-\textit{LEU2}   \textit{his3$\Delta$}::P\textsubscript{ACT1}\_tetR-NLS-\textit{HIS3} &  & Y70,\textit{leu2$\Delta$}::P2252, \textit{his3$\Delta$}::P2069 & this work \\
2561 & P2tet-AR & P2tet\_citrine +   P2tet\_tetR-NLS & \textit{leu2$\Delta$}::P2tet\_citrine-\textit{LEU2}   \textit{his3$\Delta$}::P2tet\_tetR-NLS-\textit{HIS3} &  & Y70,\textit{leu2$\Delta$}::P2252, \textit{his3$\Delta$}::P2148 & this work \\
2662 & P2tet-SR(P\textsubscript{ACT1}-Tup1) & P2tet\_citrine +   P\textsubscript{ACT1}\_tetR-NLS-tup1 & \textit{leu2$\Delta$}::P2tet\_citrine-\textit{LEU2}   \textit{his3$\Delta$}::P2tet\_tetR-NLS-tup1-\textit{HIS3} &  & Y70,\textit{leu2$\Delta$}::P2252, \textit{his3$\Delta$}::P2328 & this work \\
2564 & P3tet-const & P3tet\_citrine & \textit{leu2$\Delta$}::P3tet\_citrine-\textit{LEU2} &  & Y70, \textit{leu2$\Delta$}::P2253 & this work \\
2565 & P4tet-const & P4tet\_citrine & \textit{leu2$\Delta$}::P4tet\_citrine-\textit{LEU2} &  & Y70, \textit{leu2$\Delta$}::P2254 & this work \\
2573 & P3tet-SR & P3tet\_citrine +   P\textsubscript{ACT1}\_tetR-NLS & \textit{leu2$\Delta$}::P3tet\_citrine-\textit{LEU2}   \textit{his3$\Delta$}::P\textsubscript{ACT1}\_tetR-NLS-\textit{HIS3} &  & Y70,\textit{leu2$\Delta$}::P2253, \textit{his3$\Delta$}::P2069 & this work \\
2702 & P3tet-SR(P\textsubscript{ACT1}-Tup1) & P3tet\_citrine +   P\textsubscript{ACT1}\_tetR-NLS-tup1 & \textit{leu2$\Delta$}::P3tet\_citrine-\textit{LEU2}   \textit{his3$\Delta$}::P\textsubscript{ACT1}\_tetR-NLS-tup1-\textit{HIS3} &  & Y70,\textit{leu2$\Delta$}::P2253, \textit{his3$\Delta$}::P2328 & this work \\
2575 & P4tet-SR & P4tet\_citrine +   P\textsubscript{ACT1}\_tetR-NLS & \textit{leu2$\Delta$}::P4tet\_citrine-\textit{LEU2}   \textit{his3$\Delta$}::P\textsubscript{ACT1}\_tetR-NLS-\textit{HIS3} &  & Y70,\textit{leu2$\Delta$}::P2254, \textit{his3$\Delta$}::P2069 & this work \\
2566 & P5tet-const & P5tet\_citrine & \textit{leu2$\Delta$}::P5tet\_citrine-\textit{LEU2} &  & Y70, \textit{leu2$\Delta$}::P2255 & this work \\
2577 & P5tet-SR & P5tet\_citrine +   P\textsubscript{ACT1}\_tetR-NLS & \textit{leu2$\Delta$}::P5tet\_citrine-\textit{LEU2}   \textit{his3$\Delta$}::P\textsubscript{ACT1}\_tetR-NLS-\textit{HIS3} &  & Y70,\textit{leu2$\Delta$}::P2255, \textit{his3$\Delta$}::P2069 & this work \\
2598 & P4tet.1-const & P4tet.1\_citrine & \textit{leu2$\Delta$}::P4tet.1\_citrine-\textit{LEU2} &  & Y70, \textit{leu2$\Delta$}::P2285 & this work \\
2599 & P4tet.2-const & P4tet.2\_citrine & \textit{leu2$\Delta$}::P4tet.2\_citrine-\textit{LEU2} &  & Y70, \textit{leu2$\Delta$}::P2286 & this work \\
2601 & P4tet.3-const & P4tet.3\_citrine & \textit{leu2$\Delta$}::P4tet.3\_citrine-\textit{LEU2} &  & Y70, \textit{leu2$\Delta$}::P2288 & this work \\
2602 & Pttet.4-const & P4tet.4\_citrine & \textit{leu2$\Delta$}::P4tet.4\_citrine-\textit{LEU2} &  & Y70, \textit{leu2$\Delta$}::P2289 & this work \\
2603 & P4tet.5-const & P4tet.5\_citrine & \textit{leu2$\Delta$}::P4tet.5\_citrine-\textit{LEU2} &  & Y70, \textit{leu2$\Delta$}::P2290 & this work \\
2647 & P4tet.1-SR & P4tet.1\_citrine +   P\textsubscript{ACT1}\_tetR-NLS & \textit{leu2$\Delta$}::P4tet.1\_citrine-\textit{LEU2}   \textit{his3$\Delta$}::P\textsubscript{ACT1}\_tetR-NLS-\textit{HIS3} &  & Y70,\textit{leu2$\Delta$}::P2285, \textit{his3$\Delta$}::P2069 & this work \\
2648 & P4tet.2-SR & P4tet.2\_citrine +   P\textsubscript{ACT1}\_tetR-NLS & \textit{leu2$\Delta$}::P4tet.2\_citrine-\textit{LEU2}   \textit{his3$\Delta$}::P\textsubscript{ACT1}\_tetR-NLS-\textit{HIS3} &  & Y70,\textit{leu2$\Delta$}::P2286, \textit{his3$\Delta$}::P2069 & this work \\
2649 & P4tet.3-SR & P4tet.3\_citrine +   P\textsubscript{ACT1}\_tetR-NLS & \textit{leu2$\Delta$}::P4tet.3\_citrine-\textit{LEU2}   \textit{his3$\Delta$}::P\textsubscript{ACT1}\_tetR-NLS-\textit{HIS3} &  & Y70,\textit{leu2$\Delta$}::P2288, \textit{his3$\Delta$}::P2069 & this work \\
2650 & P4tet.4-SR & P4tet.4\_citrine +   P\textsubscript{ACT1}\_tetR-NLS & \textit{leu2$\Delta$}::P4tet.4\_citrine-\textit{LEU2}   \textit{his3$\Delta$}::P\textsubscript{ACT1}\_tetR-NLS-\textit{HIS3} &  & Y70,\textit{leu2$\Delta$}::P2289, \textit{his3$\Delta$}::P2069 & this work \\
2651 & P4tet.5-SR & P4tet.5\_citrine +   P\textsubscript{ACT1}\_tetR-NLS & \textit{leu2$\Delta$}::P4tet.5\_citrine-\textit{LEU2}   \textit{his3$\Delta$}::P\textsubscript{ACT1}\_tetR-NLS-\textit{HIS3} &  & Y70,\textit{leu2$\Delta$}::P2290, \textit{his3$\Delta$}::P2069 & this work \\
2656 & P5tet.1-SR & P5tet.1\_citrine +   P\textsubscript{ACT1}\_tetR-NLS & \textit{leu2$\Delta$}::P5tet.1\_citrine-\textit{LEU2}   \textit{his3$\Delta$}::P\textsubscript{ACT1}\_tetR-NLS-\textit{HIS3} &  & Y70,\textit{leu2$\Delta$}::P2323, \textit{his3$\Delta$}::P2069 & this work \\
2657 & P7tet-SR & P7tet\_citrine +   P\textsubscript{ACT1}\_tetR-NLS & \textit{leu2$\Delta$}::P7tet\_citrine-\textit{LEU2}   \textit{his3$\Delta$}::P\textsubscript{ACT1}\_tetR-NLS-\textit{HIS3} &  & Y70,\textit{leu2$\Delta$}::P2324, \textit{his3$\Delta$}::P2069 & this work \\
2663 & P7tet.1-SR & P7tet.1\_citrine +   P\textsubscript{ACT1}\_tetR-NLS & \textit{leu2$\Delta$}::P7tet.1\_citrine-\textit{LEU2}   \textit{his3$\Delta$}::P\textsubscript{ACT1}\_tetR-NLS-\textit{HIS3} &  & Y70,\textit{leu2$\Delta$}::P2325, \textit{his3$\Delta$}::P2069 & this work \\
2674 & P7tet.1-AR & P7tet.1\_citrine +   P7tet.1\_tetR-NLS & \textit{leu2$\Delta$}::P7tet.1\_citrine-\textit{LEU2}   \textit{met15$\Delta$}::P7tet.1\_tetR-NLS-\textit{MET15} &  & Y70,\textit{leu2$\Delta$}::P2325, \textit{met15$\Delta$}::P2334 & this work \\
2741 & P7tet.1-cAR & P7tet.1\_citrine   +  P\textsubscript{ACT1}\_tetR-NLS + P7tet.1\_tetR-NLS & \textit{leu2$\Delta$}::P7tet.1\_citrine-\textit{LEU2}   \textit{met15$\Delta$}::P7tet.1\_tetR-NLS-\textit{MET15} \textit{his3$\Delta$}::P\textsubscript{ACT1}\_tetR-NLS-\textit{HIS3} &  & Y70,\textit{leu2$\Delta$}::P2325, \textit{met15$\Delta$}::P2334, \textit{his3$\Delta$}::P2069 & this work \\
2659 & P5tet.1-const & P5tet.1\_citrine & \textit{leu2$\Delta$}::P5tet.1\_citrine-\textit{LEU2} &  & Y70, \textit{leu2$\Delta$}::P2323 & this work \\
2660 & P7tet-const & P7tet\_citrine & \textit{leu2$\Delta$}::P7tet\_citrine-\textit{LEU2} &  & Y70, \textit{leu2$\Delta$}::P2324 & this work \\
2661 & P7tet.1-const & P7tet.1\_citrine & \textit{leu2$\Delta$}::P7tet.1\_citrine-\textit{LEU2} &  & Y70, \textit{leu2$\Delta$}::P2325 & this work \\
2681 & P7tet.1-SR(NLS) & P7tet.1\_citrine +   P\textsubscript{ACT1}\_tetR-NLS-NLS & \textit{leu2$\Delta$}::P7tet.1\_citrine-\textit{LEU2}   \textit{his3$\Delta$}::P\textsubscript{ACT1}\_tetR-NLS-NLS-\textit{HIS3} &  & Y70,\textit{leu2$\Delta$}::P2325, \textit{his3$\Delta$}::P2338 & this work \\
2664 & P7tet.1-SR(GST) & P7tet.1\_citrine +   P\textsubscript{ACT1}\_tetR-NLS-GST & \textit{leu2$\Delta$}::P7tet.1\_citrine-\textit{LEU2}   \textit{his3$\Delta$}::P\textsubscript{ACT1}\_tetR-NLS-GST-\textit{HIS3} &  & Y70,\textit{leu2$\Delta$}::P2325, \textit{his3$\Delta$}::P2204 & this work \\
2665 & P7tet.1-SR(GST-NLS) & P7tet.1\_citrine +   P\textsubscript{ACT1}\_tetR-NLS-GST-NLS & \textit{leu2$\Delta$}::P7tet.1\_citrine-\textit{LEU2}   \textit{his3$\Delta$}::P\textsubscript{ACT1}\_tetR-NLS-GST-NLS-\textit{HIS3} &  & Y70,\textit{leu2$\Delta$}::P2325, \textit{his3$\Delta$}::P2231 & this work \\
2666 & P7tet.1-SR(MBP) & P7tet.1\_citrine +   P\textsubscript{ACT1}\_tetR-NLS-malE & \textit{leu2$\Delta$}::P7tet.1\_citrine-\textit{LEU2}   \textit{his3$\Delta$}::P\textsubscript{ACT1}\_tetR-NLS-malE-\textit{HIS3} &  & Y70,\textit{leu2$\Delta$}::P2325, \textit{his3$\Delta$}::P2306 & this work \\
2667 & P7tet.1-SR(MBP-NLS) & P7tet.1\_citrine +   P\textsubscript{ACT1}\_tetR-NLS-malE-NLS & \textit{leu2$\Delta$}::P7tet.1\_citrine-\textit{LEU2}   \textit{his3$\Delta$}::P\textsubscript{ACT1}\_tetR-NLS-malE-NLS-\textit{HIS3} &  & Y70,\textit{leu2$\Delta$}::P2325, \textit{his3$\Delta$}::P2313 & this work \\
2669 & P7tet.1-SR(P\textsubscript{ACT1}-TUP1) & P7tet.1\_citrine +   P\textsubscript{ACT1}\_tetR-NLS-tup1 & \textit{leu2$\Delta$}::P7tet.1\_citrine-\textit{LEU2}   \textit{his3$\Delta$}::P\textsubscript{ACT1}\_tetR-NLS-tup1-\textit{HIS3} &  & Y70,\textit{leu2$\Delta$}::P2325, \textit{his3$\Delta$}::P2328 & this work \\
2676 & P7tet.1-SR(P\textsubscript{VPH1}-TUP1) & P7tet.1\_citrine +   P\textsubscript{VPH1}\_tetR-NLS-tup1 & \textit{leu2$\Delta$}::P\textsubscript{7tet.1}\_citrine-\textit{LEU2}   \textit{his3$\Delta$}::P\textsubscript{VPH1}\_tetR-NLS-tup1-\textit{HIS3} &  & Y70,\textit{leu2$\Delta$}::P2325, \textit{his3$\Delta$}::P2332 & this work \\
2717 & P7tet.1-SR(P\textsubscript{RNR2}-TUP1) & P7tet.1\_citrine +   P\textsubscript{RNR2}\_tetR-NLS-tup1 & \textit{leu2$\Delta$}::P7tet.1\_citrine-\textit{LEU2}   \textit{his3$\Delta$}::P\textsubscript{RNR2}\_tetR-NLS-tup1-\textit{HIS3} &  & Y70,\textit{leu2$\Delta$}::P2325, \textit{his3$\Delta$}::P2352 & this work \\
2714 & P7tet.1-SR(P\textsubscript{REV1}-TUP1) & P7tet.1\_citrine +   P\textsubscript{REV1}\_tetR-NLS-tup1 & \textit{leu2$\Delta$}::P7tet.1\_citrine-\textit{LEU2}   \textit{his3$\Delta$}::P\textsubscript{REV1}\_tetR-NLS-tup1-\textit{HIS3} &  & Y70,\textit{leu2$\Delta$}::P2325, \textit{his3$\Delta$}::P2351 & this work \\
2673 & P7tet.1-cAR(P\textsubscript{ACT1}-TUP1) & P7tet.1\_citrine +   P7tet.1\_tetR + P\textsubscript{ACT1}\_tetR-NLS-tup1 & \textit{leu2$\Delta$}::P7tet.1\_citrine-\textit{LEU2}   \textit{his3$\Delta$}::P\textsubscript{ACT1}\_tetR-NLS-tup1-\textit{HIS3} \textit{met15$\Delta$}::P7tet.1\_tetR-NLS-\textit{MET15} &  & Y70,\textit{leu2$\Delta$}::P2325, \textit{his3$\Delta$}::P2328, \textit{met15$\Delta$}::P2334 & this work \\
2684 & P7tet.1-cAR(P\textsubscript{VPH1}-TUP1) & P7tet.1\_citrine +   P7tet.1\_tetR + P\textsubscript{VPH1}\_tetR-NLS-tup1 & \textit{leu2$\Delta$}::P7tet.1\_citrine-\textit{LEU2}   \textit{his3$\Delta$}::P\textsubscript{VPH1}\_tetR-NLS-tup1-\textit{HIS3} \textit{met15$\Delta$}::P7tet.1\_tetR-NLS-\textit{MET15} &  & Y70,\textit{leu2$\Delta$}::P2325, \textit{ura3$\Delta$}$\Delta$::P2174, \textit{met15$\Delta$}::P2334 & this work \\
2749 & P7tet.1-cAR(P\textsubscript{RNR2}-TUP1) & P7tet.1\_citrine +   P7tet.1\_tetR + P\textsubscript{RNR2}\_tetR-NLS-tup1 & \textit{leu2$\Delta$}::P7tet.1\_citrine-\textit{LEU2}   \textit{his3$\Delta$}::P\textsubscript{RNR2}\_tetR-NLS-tup1-\textit{HIS3} \textit{met15$\Delta$}::P7tet.1\_tetR-NLS-\textit{MET15} &  & Y70,\textit{leu2$\Delta$}::P2325, \textit{his3$\Delta$}::P2352, \textit{met15$\Delta$}::P2334 & this work \\
2715 & P7tet.1-cAR(P\textsubscript{REV1}-TUP1) & P7tet.1\_citrine +   P7tet.1\_tetR + P\textsubscript{REV1}\_tetR-NLS-tup1 & \textit{leu2$\Delta$}::P7tet.1\_citrine-\textit{LEU2}   \textit{his3$\Delta$}::P\textsubscript{REV1}\_tetR-NLS-tup1-\textit{HIS3} \textit{met15$\Delta$}::P7tet.1\_tetR-NLS-\textit{MET15} &  & Y70,\textit{leu2$\Delta$}::P2325, \textit{his3$\Delta$}::P2351, \textit{met15$\Delta$}::P2334 & this work \\
2759 & P7tet.1-cAR(P\textsubscript{RNR2}-TUP1)   or WTC\textsubscript{846}::citrine & P7tet.1\_citrine +   P7tet.1\_tetR + P\textsubscript{RNR2}\_tetR-NLS-tup1 & \textit{leu2$\Delta$}::P7tet.1\_citrine-\textit{LEU2}   \textit{ura3$\Delta$}$\Delta$::P\textsubscript{RNR2}\_tetR-NLS-tup1\_P7tet.1\_tetR-NLS-\textit{URA3} &  & Y70,\textit{leu2$\Delta$}::P2325, \textit{ura3$\Delta$}$\Delta$::P2365 & this work \\
2761 & WTC\textsubscript{846}- & P7tet.1\_tetR +   P\textsubscript{RNR2}\_tetR-NLS-tup1 & \textit{ura3$\Delta$}$\Delta$::P\textsubscript{RNR2}\_tetR-NLS-tup1\_P7tet.1\_tetR-NLS-\textit{URA3} &  & Y70, \textit{ura3$\Delta$}$\Delta$::P2365 & this work \\
1 & - & - & BY4741, MATa \textit{his3$\Delta$1}   \textit{leu2$\Delta$0} \textit{met15$\Delta$0} \textit{ura3$\Delta$} &  & - & Euroscarf \\
2 & - & - & BY4741, MATalpha   \textit{his3$\Delta$1} \textit{leu2$\Delta$0} \textit{lys2$\Delta$0} \textit{ura3$\Delta$} &  & - &  \\
2769 & parent & P7tet.1\_tetR   + P\textsubscript{RNR2}\_tetR-NLS-tup1 & \textit{whi5$\Delta$}::\textit{WHI5}-mKOkappa-\textit{HIS3},   \textit{myo1$\Delta$}::\textit{MYO1}-mKate(3x)-KanMX, \textit{leu2$\Delta$}::P\textsubscript{RNR2}\_tetR-NLS-tup1\_P7tet.1\_tetR-NLS-\textit{LEU2} &  & whi5::P457,   myo1::P301, \textit{leu2$\Delta$}::P2370 & this work \\
2773 & WTC\textsubscript{846-K3}::\textit{TOR2} & P7tet.1\_tor2 +   P7tet.1\_tetR + P\textsubscript{RNR2}\_tetR-NLS-tup1 & \textit{whi5$\Delta$}::\textit{WHI5}-mKOkappa-\textit{HIS3},   \textit{myo1$\Delta$}::\textit{MYO1}-mKate(3x)-KanMX,\textit{leu2$\Delta$}::P\textsubscript{RNR2}\_tetR-NLS-tup1\_P7tet.1\_tetR-NLS-\textit{LEU2}   PTor2::P7tet.1-K3-HygMX & AAGGGAAAAGGGAAA & Y2769, \textit{leu2$\Delta$}::P2370, PTor2::P2350 & this work \\
2772 & WTC\textsubscript{846-K1}::\textit{TOR2} & P7tet.1\_tor2 +   P7tet.1\_tetR + P\textsubscript{RNR2}\_tetR-NLS-tup1 & \textit{whi5$\Delta$}::\textit{WHI5}-mKOkappa-\textit{HIS3},   \textit{myo1$\Delta$}::\textit{MYO1}-mKate(3x)-KanMX,\textit{leu2$\Delta$}::P\textsubscript{RNR2}\_tetR-NLS-tup1\_P7tet.1\_tetR-NLS-\textit{LEU2}   PTor2::P7tet.1-K1-HygMX & ACACACATAAACAAA & Y2769, \textit{leu2$\Delta$}::P2370, PTor2::P2350 & this work \\
2775 & WTC\textsubscript{846-K2}::\textit{CDC28} & P7tet.1\_cdc28 +   P7tet.1\_tetR + P\textsubscript{RNR2}\_tetR-NLS-tup1 & \textit{whi5$\Delta$}::\textit{WHI5}-mKOkappa-\textit{HIS3},   \textit{myo1$\Delta$}::\textit{MYO1}-mKate(3x)-KanMX,\textit{leu2$\Delta$}::P\textsubscript{RNR2}\_tetR-NLS-tup1\_P7tet.1\_tetR-NLS-\textit{LEU2}   PCdc28::P7tet.1-K2-NatMX & AGAGAGAGAGAGAGA & Y2769, \textit{leu2$\Delta$}::P2370, PCdc28::P2375 & this work \\
2827 & WTC\textsubscript{846-K3}::\textit{CDC28} & P7tet.1\_cdc28 +   P7tet.1\_tetR + P\textsubscript{RNR2}\_tetR-NLS-tup1 & \textit{whi5$\Delta$}::\textit{WHI5}-mKOkappa-\textit{HIS3},   \textit{myo1$\Delta$}::\textit{MYO1}-mKate(3x)-KanMX,\textit{leu2$\Delta$}::P\textsubscript{RNR2}\_tetR-NLS-tup1\_P7tet.1\_tetR-NLS-\textit{LEU2}   PCdc28::P7tet.1-K3-NatMX & AAGGGAAAAGGGAAA & Y2769,\textit{leu2$\Delta$}::P2370, PCdc28::P2375 & this work \\
2837 & WTC\textsubscript{846-K3}::\textit{CDC20} & P7tet.1\_cdc20 +   P7tet.1\_tetR + P\textsubscript{RNR2}\_tetR-NLS-tup1 & \textit{whi5$\Delta$}::\textit{WHI5}-mKOkappa-\textit{HIS3},   \textit{myo1$\Delta$}::\textit{MYO1}-mKate(3x)-KanMX,\textit{leu2$\Delta$}::P\textsubscript{RNR2}\_tetR-NLS-tup1\_P7tet.1\_tetR-NLS-\textit{LEU2}   PCdc20::P7tet.1-K3-NatMX & AAGGGAAAAGGGAAA & Y2769,\textit{leu2$\Delta$}::P2370, PCdc20::P2375 & this work \\
2788 & WTC\textsubscript{846-K3}::\textit{CDC42} & P7tet.1\_cdc42 +   P7tet.1\_tetR + P\textsubscript{RNR2}\_tetR-NLS-tup1 & \textit{whi5$\Delta$}::\textit{WHI5}-mKOkappa-\textit{HIS3},   \textit{myo1$\Delta$}::\textit{MYO1}-mKate(3x)-KanMX, \textit{leu2$\Delta$}::P\textsubscript{RNR2}\_tetR-NLS-tup1\_P7tet.1\_tetR-NLS-\textit{LEU2}   PCdc42::P7tet.1-K2-NatMX & AGAGAGAGAGAGAGA & Y2769,\textit{leu2$\Delta$}::P2370, PCdc42::P2375 & this work \\
2789 & WTC\textsubscript{846-K2}::\textit{IPL1} & P7tet.1\_ipl1 +   P7tet.1\_tetR + P\textsubscript{RNR2}\_tetR-NLS-tup1 & \textit{whi5$\Delta$}::\textit{WHI5}-mKOkappa-\textit{HIS3},   \textit{myo1$\Delta$}::\textit{MYO1}-mKate(3x)-KanMX,\textit{leu2$\Delta$}::P\textsubscript{RNR2}\_tetR-NLS-tup1\_P7tet.1\_tetR-NLS-\textit{LEU2}   PIpl1::P7tet.1-K2-NatMX & AGAGAGAGAGAGAGA & Y2769, \textit{leu2$\Delta$}::P2370, PIpl1::P2375 & this work \\
2790 & WTC\textsubscript{846-K2}::\textit{PBR1} & P7tet.1\_pbr1 +   P7tet.1\_tetR + P\textsubscript{RNR2}\_tetR-NLS-tup1 & \textit{whi5$\Delta$}::\textit{WHI5}-mKOkappa-\textit{HIS3},   \textit{myo1$\Delta$}::\textit{MYO1}-mKate(3x)-KanMX,\textit{leu2$\Delta$}::P\textsubscript{RNR2}\_tetR-NLS-tup1\_P7tet.1\_tetR-NLS-\textit{LEU2}   PPbr1::P7tet.1-K2-NatMX & AGAGAGAGAGAGAGA & Y2769, \textit{leu2$\Delta$}::P2370, PPbr1::P2375 & this work \\
2830 & WTC\textsubscript{846-K3}::\textit{PBR1} & P7tet.1\_pbr1 +   P7tet.1\_tetR + P\textsubscript{RNR2}\_tetR-NLS-tup1 & \textit{whi5$\Delta$}::\textit{WHI5}-mKOkappa-\textit{HIS3},   \textit{myo1$\Delta$}::\textit{MYO1}-mKate(3x)-KanMX,\textit{leu2$\Delta$}::P\textsubscript{RNR2}\_tetR-NLS-tup1\_P7tet.1\_tetR-NLS-\textit{LEU2}   PPbr1::P7tet.1-K3-NatMX & AAGGGAAAAGGGAAA & Y2769, \textit{leu2$\Delta$}::P2370, PPbr1::P2375 & this work \\
2828 & WTC\textsubscript{846-K3}::\textit{PMA1} & P7tet.1\_pma1 +   P7tet.1\_tetR + P\textsubscript{RNR2}\_tetR-NLS-tup1 & \textit{whi5$\Delta$}::\textit{WHI5}-mKOkappa-\textit{HIS3},   \textit{myo1$\Delta$}::\textit{MYO1}-mKate(3x)-KanMX,\textit{leu2$\Delta$}::P\textsubscript{RNR2}\_tetR-NLS-tup1\_P7tet.1\_tetR-NLS-\textit{LEU2}   PPma1::P7tet.1-K3-NatMX & AAGGGAAAAGGGAAA & Y2769, \textit{leu2$\Delta$}::P2370, PPma1::P2375 & this work \\
2791 & WTC\textsubscript{846-K1}::\textit{WHI5} & P7tet.1\_whi5 +   P7tet.1\_tetR + P\textsubscript{RNR2}\_tetR-NLS-tup1 & \textit{whi5$\Delta$}::\textit{WHI5}-mKOkappa-\textit{HIS3},   \textit{myo1$\Delta$}::\textit{MYO1}-mKate(3x)-KanMX,\textit{leu2$\Delta$}::P\textsubscript{RNR2}\_tetR-NLS-tup1\_P7tet.1\_tetR-NLS-\textit{LEU2}   PWhi5::P7tet.1-K1-NatMX & ACACACATAAACAAA & Y2769, \textit{leu2$\Delta$}::P2370, PWhi5::P2375 & this work \\
2849 & WTC\textsubscript{846-K3}::\textit{TPI1} & P7tet.1\_tpi1 +   P7tet.1\_tetR + P\textsubscript{RNR2}\_tetR-NLS-tup1 & \textit{leu2$\Delta$}::P\textsubscript{RNR2}\_tetR-NLS-tup1\_P7tet.1\_tetR-NLS-\textit{LEU2}   PTpi1::P7tet.1-K3-NatMX & AAGGGAAAAGGGAAA & Y70,\textit{leu2$\Delta$}::P2416, PTpi1::P2375 & this work \\
2929 & WTC\textsubscript{846-K1}::\textit{WHI5}
(diploid) & P7tet.1\_whi5 +   P7tet.1\_tetR + P\textsubscript{RNR2}\_tetR-NLS-tup1 & BY4743,   \textit{whi5$\Delta$}::\textit{WHI5}-mKokappa-\textit{HIS3}/\textit{WHI5} \textit{myo1$\Delta$}::\textit{MYO1}-mKate(3x)-KanMX/\textit{MYO1} \textit{leu2$\Delta$}::P\textsubscript{RNR2}\_tetR-NLS-tup1\_P7tet.1\_tetR-NLS-\textit{LEU2}/\textit{leu2$\Delta$0}   \textit{ura3$\Delta$}$\Delta$::P\textsubscript{RNR2}\_tetR-NLS-tup1\_P7tet.1\_tetR-NLS-\textit{URA3}/\textit{ura3$\Delta$}   PWhi5::P7tet.1-K1/PWhi5::P7tet.1-K1 & ACACACATAAACAAA & Y2928, Y2791 & this work \\
1398 & - & - & FY4 derivative, MATa,   \textit{ura3$\Delta$} &  & - & previous work \\
2685 & - & - & BY4743 derivative,   haploid, MATa \textit{his3$\Delta$1} \textit{leu2$\Delta$0} \textit{met15$\Delta$0} \textit{ura3$\Delta$} \textit{lys2$\Delta$0} bar1$\Delta$0 &  & - & previous work \\
1214 & P\textsubscript{DED1}-const & P\textsubscript{DED1}\_citrine & \textit{ura3$\Delta$}$\Delta$::P\textsubscript{DED1}\_citrine-\textit{URA3} &  & Y1, \textit{ura3$\Delta$}$\Delta$::P1372 & previous work \\
1215 & P\textsubscript{DBP1}-const & P\textsubscript{DBP1}\_citrine & \textit{ura3$\Delta$}$\Delta$::P\textsubscript{DBP1}\_citrine-\textit{URA3} &  & Y1, \textit{ura3$\Delta$}$\Delta$::P1373 & previous work \\
1745 & P\textsubscript{JEN1}-const & P\textsubscript{JEN1}\_citrine & \textit{ura3$\Delta$}$\Delta$::P\textsubscript{JEN1}\_citrine-\textit{URA3} &  & Y1398,   \textit{ura3$\Delta$}$\Delta$::Y1771 & previous work \\
2567 & P\textsubscript{ACT1}-const & P\textsubscript{ACT1}\_citrine & \textit{ura3$\Delta$}$\Delta$::P\textsubscript{ACT1}\_citrine-\textit{URA3} &  & Y70, \textit{ura3$\Delta$}$\Delta$::P929 & this work \\
2568 & P\textsubscript{CYC1}-const & P\textsubscript{CYC1}\_citrine & \textit{ura3$\Delta$}$\Delta$::P\textsubscript{CYC1}\_citrine-\textit{URA3} &  & Y70, \textit{ura3$\Delta$}$\Delta$::P985 & this work \\
2570 & P\textsubscript{TEF1}-const & P\textsubscript{TEF2}\_citrine & \textit{ura3$\Delta$}$\Delta$::P\textsubscript{TEF2}\_citrine-\textit{URA3} &  & Y70, \textit{ura3$\Delta$}$\Delta$::P988 & this work \\
2571 & P\textsubscript{ADH1}-const & P\textsubscript{ADH1}\_citrine & \textit{ura3$\Delta$}$\Delta$::P\textsubscript{ADH1}\_citrine-\textit{URA3} &  & Y70, \textit{ura3$\Delta$}$\Delta$::P989 & this work \\
2706 & P\textsubscript{FUS1}-const & P\textsubscript{FUS1}\_citrine & \textit{lys2$\Delta$}::P\textsubscript{FUS1}\_citrine-\textit{LYS2} &  & Y2685,   \textit{lys2$\Delta$}::P2346 & previous work \\
2912 & P\textsubscript{REV1}-const & P\textsubscript{REV1}\_citrine & \textit{leu2$\Delta$}::P\textsubscript{REV1}\_citrine-\textit{LEU2} &  & Y70, \textit{leu2$\Delta$}::2435 & this work \\
2913 & P\textsubscript{RNR2}-const & P\textsubscript{RNR2}\_citrine & \textit{leu2$\Delta$}::P\textsubscript{RNR2}\_citrine-\textit{LEU2} &  & Y70, \textit{leu2$\Delta$}::2436 & this work \\
2913 & P\textsubscript{RNR2}-const & P\textsubscript{RNR2}\_citrine & \textit{leu2$\Delta$}::P\textsubscript{RNR2}\_citrine-\textit{LEU2} &  & Y70, \textit{leu2$\Delta$}::2436 & this work \\

3268 & P\textsubscript{GAL1} & P\textsubscript{GAL1}\_citrine & [\textit{leu2$\Delta$}]::P\textsubscript{GAL1}\_citrine-\textit{LEU2} &  & Y70, [\textit{leu2$\Delta$}]::2565 & this work \\
3281 & P\textsubscript{GAL1}c & P\textsubscript{GAL1}\_citrine & [\textit{ura3$\Delta$}]::P\textsubscript{GAL1}\_citrine-[\textit{URA3}] &  & Y70, [\textit{ura3$\Delta$}]::2569 & this work \\


\bottomrule

\end{tabularx} 

\end{longtable}

\clearpage


\begin{longtable}

    \caption{\textbf{Table S2:} Plasmids used in this study. * indicates plasmids available through Addgene. These plasmids are sufficient to allow construction of WTC\textsubscript{846} strains carrying the cAR architecture without any further construction. They can also be modified to construct strains with genes controlled by the Simple Repression (SR) and Autorepression (AR) architectures presented in this manuscript. Construction of SR strains would require deletion of the negative feedback-controlled TetR from (P2365/2370/2371/2372/2374), and construction of AR strains would require deletion of the constitutively expressed TetR-Tup1 from the same plasmids.}\\
    
    
 \begin{tabularx}{\linewidth}{|X|X|X|X|}
    \toprule
    \textbf{P number} & \textbf{Content}
    & \textbf{Yeast Marker} & \textbf{Source}\\[6pt]
    \midrule
2337 & P\textsubscript{TDH3}\_citrine\_t\textsubscript{CYC1} & Leu2MX & this work   \\ \hline
2088\dagger & p2tet\_citrine\_t\textsubscript{CYC1} & Leu2MX & this work  \\ \hline
2252 & P2tet\_citrine\_t\textsubscript{CYC1} & Leu2MX & this work   \\ \hline
2069 & P\textsubscript{ACT1}\_tetR-nls\_t\textsubscript{CYC1} & His3MX & this work  \\ \hline
2174 & P\textsubscript{VPH1}\_tetR-nls\_t\textsubscript{CYC1} & Ura3 & this work   \\ \hline
2148 & P2tet\_tetR-nls\_t\textsubscript{CYC1} & His3MX & this work   \\ \hline
2334 & P7tet\_tetR-nls\_t\textsubscript{CYC1} & Met15 & this work   \\ \hline
2253 & P3tet\_citrine\_t\textsubscript{CYC1} & Leu2MX & this work  \\ \hline
2254 & P4tet\_citrine\_t\textsubscript{CYC1} & Leu2MX & this work  \\ \hline
2255 & P5tet\_citrine\_t\textsubscript{CYC1} & Leu2MX & this work  \\ \hline
2285 & P4tet.1\_citrine\_t\textsubscript{CYC1} & Leu2MX & this work  \\ \hline
2286 & P4tet.2\_citrine\_t\textsubscript{CYC1} & Leu2MX & this work  \\ \hline
2288 & P4tet.3\_citrine\_t\textsubscript{CYC1} & Leu2MX & this work   \\ \hline
2289 & P4tet.4\_citrine\_t\textsubscript{CYC1} & Leu2MX & this work  \\ \hline
2290 & P4tet.5\_citrine\_t\textsubscript{CYC1} & Leu2MX & this work   \\ \hline
2323 & P5tet.1\_citrine\_t\textsubscript{CYC1} & Leu2MX & this work   \\ \hline
2324 & P7tet\_citrine\_t\textsubscript{CYC1} & Leu2MX & this work   \\ \hline
2325 & P7tet.1\_citrine\_t\textsubscript{CYC1} & Leu2MX & this work   \\ \hline
2338 & P\textsubscript{ACT1}\_tetR-nls-nls\_t\textsubscript{CYC1} & His3MX & this work   \\ \hline
2204 & P\textsubscript{ACT1}\_tetR-nls-gst\_t\textsubscript{CYC1} & His3MX & this work   \\ \hline
2231 & P\textsubscript{ACT1}\_tetR-nls-gst-nls\_t\textsubscript{CYC1} & His3MX & this work  \\ \hline
2306 & P\textsubscript{ACT1}\_tetR-nls-malE\_t\textsubscript{CYC1} & His3MX & this work   \\ \hline
2313 & P\textsubscript{ACT1}\_tetR-nls-malE-nls\_t\textsubscript{CYC1} & His3MX & this work  \\ \hline
2328 & P\textsubscript{ACT1}\_tetR-nls-tup1\_t\textsubscript{CYC1} & His3MX & this work   \\ \hline
2332 & P\textsubscript{VPH1}\_tetR-nls-tup1\_t\textsubscript{CYC1} & His3MX & this work   \\ \hline
2352 & P\textsubscript{RNR2}\_tetR-nls-tup1\_t\textsubscript{CYC1} & His3MX & this work   \\ \hline
2351 & P\textsubscript{REV1}\_tetR-nls-tup1\_t\textsubscript{CYC1} & His3MX & this work  \\ \hline
457 & mKOKappa & His3MX & previous work   \\ \hline
301 & mKate & KanMX & previous work   \\ \hline
2565 & P\textsubscript{GAL1}\_citrine\_t\textsubscript{CYC1} & Leu2MX & this work \\ \hline
2569 & P\textsubscript{GAL1}\_citrine\_t\textsubscript{CYC1} & Ura3, centromeric & this work \\ \hline
2416 & P\textsubscript{RNR2}\_tetR-nls-tup1\_t\textsubscript{CYC1}\_P7tet.1\_tetR-nls\_t\textsubscript{CYC1} & Ura3MX & this work   \\ \hline
1372 & P\textsubscript{DED1}\_citrine\_t\textsubscript{CYC1} & Ura3 & previous work   \\ \hline
1373 & P\textsubscript{DBP1}\_citrine\_t\textsubscript{CYC1} & Ura3 & previous work   \\ \hline
1771 & P\textsubscript{JEN1}\_citrine\_t\textsubscript{CYC1} & Ura3 & previous work   \\ \hline
929 & P\textsubscript{ACT1}\_citrine\_t\textsubscript{CYC1} & Ura3 & previous work  \\ \hline
985 & P\textsubscript{CYC1}\_citrine\_t\textsubscript{CYC1} & Ura3 & previous work  \\ \hline
988 & P\textsubscript{TEF2}\_citrine\_t\textsubscript{CYC1} & Ura3 & previous work   \\ \hline
989 & P\textsubscript{ADH1}\_citrine\_t\textsubscript{CYC1} & Ura3 & previous work   \\ \hline
2346 & P\textsubscript{FUS1}\_citrine\_t\textsubscript{CYC1} & Lys2 & previous work   \\ \hline
2435 & P\textsubscript{REV1}\_citrine\_t\textsubscript{CYC1} & Leu2MX & this work  \\ \hline
2436 & P\textsubscript{RNR2}\_citrine\_t\textsubscript{CYC1} & Leu2MX & this work   \\ \hline
2365* & P\textsubscript{RNR2}\_tetR-nls-tup1\_t\textsubscript{CYC1}\_P7tet.1\_tetR-nls\_t\textsubscript{CYC1} & Ura3MX & this work  \\ \hline
2370* & P\textsubscript{RNR2}\_tetR-nls-tup1\_t\textsubscript{CYC1}\_P7tet.1\_tetR-nls\_t\textsubscript{CYC1} & Leu2MX & this work   \\ \hline
2350* & P7tet.1 & HygMX & this work   \\ \hline
2375* & P7tet.1 & NatMX & this work   \\ \hline
2371* & P\textsubscript{RNR2}\_tetR-nls-tup1\_t\textsubscript{CYC1}\_P7tet.1\_tetR-nls\_t\textsubscript{CYC1} & His3MX & this work  \\ \hline
2372* & P\textsubscript{RNR2}\_tetR-nls-tup1\_t\textsubscript{CYC1}\_P7tet.1\_tetR-nls\_t\textsubscript{CYC1} & Lys2 & this work   \\ \hline
2374* & P\textsubscript{RNR2}\_tetR-nls-tup1\_t\textsubscript{CYC1}\_P7tet.1\_tetR-nls\_t\textsubscript{CYC1} & Met15 & this work \\ \hline
    \bottomrule

    \end{tabularx}
    
\end{longtable}

\clearpage


\begin{longtable}

  \caption{\textbf{Table S3:} Oligos used in this study to create strains where WTC\textsubscript{846} controls endogenous gene expression. See Supplementary Information for the protocol used for endogenous gene promoter replacement through homology directed repair. These oligos were used in conjunction with P2375 (NatMX) or P2350 (HygMX) to create the linear PCR fragment necessary for promoter replacement, or as colony PCR oligos to confirm correct promoter replacement.} \\

\begin{tabularx}{\linewidth}{|l|l|X|X|X|X|}
    \toprule
    \textbf{O number} & \textbf{Direction}
    & \textbf{Sequence} & \textbf{Replacement Target} & \textbf{Kozak Sequence} & \textbf{Colony PCR target}  \\[6pt]
    \midrule
    
    4449 & reverse & \seqsplit{agttaggtggcgtggtgtatttgttaatgtatttattcattttcccttttcccttTTATTCGAAACTAAGTTCTTGGTG} & Tor2 promoter & aagggaaaagggaaa & - \\ \hline
4437 & reverse & \seqsplit{agttaggtggcgtggtgtatttgttaatgtatttattCATTTTGTTTATGTGTGTTTATTCGAAAC} & Tor2 promoter & acacacataaacaaa & - \\ \hline
4454 & forward & \seqsplit{gtggaaaatagcccagatcaaatagaactatccttcgaacAGCTTGCCTTGTCCCCGCC} & Cdc28 promoter & - & - \\ \hline
4455 & reverse & \seqsplit{ctttctcaagtcttttgtaatttgctaattcaccgctcattctctctctctctctTTATTCGAAACTAAGTTCTTGGTG} & Cdc28 promoter & agagagagagagaga & - \\ \hline
4607 & forward & \seqsplit{CATATTGGAAAAAATATTCAAGCCAGCACATCAGCTACAGagcttgccttgtccccgcc} & Cdc28 promoter & - & - \\ \hline
4608 & reverse & \seqsplit{CTTTCTCAAGTCTTTTGTAATTTGCTAATTCACCGCTcattttcccttttccctttttattcgaaactaagttcttggtg} & Cdc28 promoter & aagggaaaagggaaa & - \\ \hline
4718 & forward & \seqsplit{GAATTTGTCATATTAGTTCCTAATTCAGCCAATTAATAGTagcttgccttgtccccgcc} & Cdc20 promoter & - & - \\ \hline
4719 & reverse & \seqsplit{TAATTGCTGCATTTCCCTTATCTCTAGAGCTTTCTGGcattttcccttttcccttattcgaaactaagttcttggtg} & Cdc20 promoter & aagggaaaagggaaa & - \\ \hline
4456 & forward & \seqsplit{cctgaggagataggttaacaaacgaattagagaagcaaaacAGCTTGCCTTGTCCCCGCC} & Cdc42 promoter & - & - \\ \hline
4457 & reverse & \seqsplit{cagcaccatcaccgacaacaacacactttagcgtttgcattctctctctctctctTTATTCGAAACTAAGTTCTTGGTG} & Cdc42 promoter & agagagagagagaga & - \\ \hline
4471 & forward & \seqsplit{tcaagtgaatgcataaacaaagcaagatcattcttagcgcAGCTTGCCTTGTCCCCGCC} & Ipl1 promoter & - & - \\ \hline
4470 & reverse & \seqsplit{tagcgtttagtttgatatttactaaactattgcgttgcattctctctctctctctTTATTCGAAACTAAGTTCTTGGTG} & Ipl1 promoter & agagagagagagaga & - \\ \hline
4464 & forward & \seqsplit{agaaaatagtttacagaaacaactggctgccctgaaaggcAGCTTGCCTTGTCCCCGCC} & Pbr1 promoter & - & - \\ \hline
4465 & reverse & \seqsplit{tcccgtctaggagagccgtcccaataatattcaaaggcattctctctctctctctTTATTCGAAACTAAGTTCTTGGTG} & Pbr1 promoter & agagagagagagaga & - \\ \hline
4611 & reverse & \seqsplit{TCCCGTCTAGGAGAGCCGTCCCAATAATATTCAAAGGcattttcccttttccctttttattcgaaactaagttcttggtg} & Pbr1 promoter & aagggaaaagggaaa & - \\ \hline
4602 & forward & \seqsplit{GATAAATTTTTTCTTTAACAATCGTTAATAATTAATTAATagcttgccttgtccccgcc} & Pma1 promoter & - & - \\ \hline
4462 & reverse & \seqsplit{atgctgaagaggatgatgaagaggatgatgtatcagtcattttcccttttcccttTTATTCGAAACTAAGTTCTTGGTG} & Pma1 promoter & aagggaaaagggaaa & - \\ \hline
4531 & forward & \seqsplit{AGATATTAATAGCAACGAAAAATAGTAGAGACATTGAAGAagcttgccttgtccccgcc} & Whi5 promoter & - & - \\ \hline
4533 & reverse & \seqsplit{GTTCATCGCTAGTCCTGCTTCTCTTCGGCGTTCTCAAACTCATcattttgtttatgtgtgtttattc} & Whi5 promoter & acacacataaacaaa & - \\ \hline
4725 & forward & \seqsplit{AGGGCAGCATAATTTAGGAGTTTAGTGAACTTGCAACATTagcttgccttgtccccgcc} & Tpi1 promoter & - & - \\ \hline
4726 & reverse & \seqsplit{TTAATTTAAAGTTACCACCGACAAAGAAAGTTCTAGCCATTTTCCCTTTTCCCTTtttattcgaaactaagttcttggtg} & Tpi1 promoter & aagggaaaagggaaa & - \\ \hline
4507 & forward & \seqsplit{cagttcgagtttatcattatcaatactg} & - & - & P7tet.1 \\ \hline
4508 & reverse & \seqsplit{AATATGACCAGCAGAACCAGTGATC} & - & - & Tor2 \\ \hline
4749 & reverse & \seqsplit{AGTTGACATCTCATCATCGTGGGAGTGCGA} & - & - & Tor2 \\ \hline
4512 & reverse & \seqsplit{CCAGGTCTTAAGTCTAACGCT} & - & - & Cdc28 \\ \hline
4519 & reverse & \seqsplit{TTCTGGACCAATCGGAAGATAG} & - & - & Cdc20 \\ \hline
4513 & reverse & \seqsplit{ATAGTCGGCTGGAAATTGATTCGT} & - & - & Cdc42 \\ \hline
4525 & reverse & \seqsplit{CATGGTTTATTGATCCTGGACGT} & - & - & Ipl1 \\ \hline
4522 & reverse & \seqsplit{GATTGTTTGATAGTAAGGAATCTTGTCAG} & - & - & Pbr1 \\ \hline
4514 & reverse & \seqsplit{AGCGTCATCGTAAGTCTTAGCA} & - & - & Pma1 \\ \hline
4534 & reverse & \seqsplit{TCTGTACCTGCTCTTGTTCTTGTTC} & - & - & Whi5 \\ \hline
4755 & reverse & \seqsplit{TTAATGGATTGTTTGGAACCGTTTA} & - & - & Tpi1 \\ \hline
4756 & reverse & \seqsplit{ACCAACATCCTTGATTTGGTCAACG} & - & - & Tpi1 \\ \hline

    \bottomrule
    
    \end{tabularx}
  

\end{longtable}

\clearpage

\begin{longtable}

\caption{\textbf{Table S4:} Sequences used in this study. (*) indicates a shortened t\textsubscript{CYC1} used  to avoid homology in plasmids where there are more than one t\textsubscript{CYC1} sequences. (**) indicates the linker sequence used between TetR-nls and the fusion partners MBP and Tup1. (***) indicates the linker sequence used between TetR-nls and the fusion partner GST.} \\

\begin{tabularx}{\linewidth}{|l|X|}
    \toprule
    \textbf{Name} & \textbf{Sequence}  \\[6pt]
    \midrule
    
    P\textsubscript{TDH3} & \seqsplit{cagttcgagtttatcattatcaatactgccatttcaaagaatacgtaaataattaatagtagtgattttcctaactttatttagtcaaaaaattagccttttaattctgctgtaacccgtacatgcccaaaatagggggcgggttacacagaatatataacatcgtaggtgtctgggtgaacagtttattcctggcatccactaaatataatggagcccgctttttaagctggcatccagaaaaaaaaagaatcccagcaccaaaatattgttttcttcaccaaccatcagttcataggtccattctcttagcgcaactacagagaacaggggcacaaacaggcaaaaaacgggcacaacctcaatggagtgatgcaacctgcctggagtaaatgatgacacaaggcaattgacccacgcatgtatctatctcattttcttacaccttctattaccttctgctctctctgatttggaaaaagctgaaaaaaaaggttgaaaccagttccctgaaattattcccctacttgactaataagtatataaagacggtaggtattgattgtaattctgtaaatctatttcttaaacttcttaaattctacttttatagttagtcttttttttagttttaaaacaccaagaacttagtttcgaataaacacacataaacaaacaaa} \\ \hline
P2tet & \seqsplit{cagttcgagtttatcattatcaatactgccatttcaaagaatacgtaaataattaatagtagtgattttcctaactttatttagtcaaaaaattagccttttaattctgctgtaacccgtacatgcccaaaatagggggcgggttacacagaatatataacatcgtaggtgtctgggtgaacagtttattcctggcatccactaaatataatggagcccgctttttaagctggcatccagaaaaaaaaagaatcccagcaccaaaatattgttttcttcaccaaccatcagttcataggtccattctcttagcgcaactacagagaacaggggcacaaacaggcaaaaaacgggcacaacctcaatggagtgatgcaacctgcctggagtaaatgatgacacaaggcaattgacccacgcatgtatctatctcattttcttacaccttctattaccttctgctctctctgatttggaaaaagctgaaaaaaaaggttgaaaccagttccctgaaattattcccctatctatcattgatagatataaaagtctatcattgatagagtaattctgtaaatctatttcttaaacttcttaaattctacttttatagttagtcttttttttagttttaaaacaccaagaacttagtttcgaataaacacacataaacaaa} \\ \hline
P3tet & \seqsplit{cagttcgagtttatcattatcaatactgccatttcaaagaatacgtaaataattaatagtagtgattttcctaactttatttagtcaaaaaattagccttttaattctgctgtaacccgtacatgcccaaaatagggggcgggttacacagaatctatcattgatagagtgtctgggtgtctatcattgatagagcatccactaaatataatggagctctatcattgatagagcatccagaaaaaaaaagaatcccagcaccaaaatattgttttcttcaccaaccatcagttcataggtccattctcttagcgcaactacagagaacaggggcacaaacaggcaaaaaacgggcacaacctcaatggagtgatgcaacctgcctggagtaaatgatgacacaaggcaattgacccacgcatgtatctatctcattttcttacaccttctattaccttctgctctctctgatttggaaaaagctgaaaaaaaaggttgaaaccagttccctgaaattattcccctacttgactaataagtatataaaagcggtaggtattgattgtaattctgtaaatctatttcttaaacttcttaaattctacttttatagttagtcttttttttagttttaaaacaccaagaacttagtttcgaataaacacacataaacaaa} \\ \hline
P4tet & \seqsplit{cagttcgagtttatcattatcaatactgccatttcaaagaatacgtaaataattaatagtagtgattttcctaactttatttagtcaaaaaattagccttttaattctgctgtaacccgtacatgcccaaaatagggggcgggttacacagaatctatcattgatagagtgtctgggtgtctatcattgatagagcatccactaaatataatggagctctatcattgatagagcatccagaaaaaaaaagaatcccagcaccaaaatattgttttcttcaccaaccatcagttcataggtccattctcttagcgcaactacagagaacaggggcacaaacaggcaaaaaacgggcacaacctcaatggagtgatgcaacctgcctggagtaaatgatgacacaaggcaattgacccacgcatgtatctatctcattttcttacaccttctattaccttctgctctctctgatttggaaaaagctgaaaaaaaaggttgaaaccagttccctgaaattattcccctacttgactaataagtatataaaagtctatcattgatagagtaattctgtaaatctatttcttaaacttcttaaattctacttttatagttagtcttttttttagttttaaaacaccaagaacttagtttcgaataaacacacataaacaaa} \\ \hline
P5tet & \seqsplit{cagttcgagtttatcattatcaatactgccatttcaaagaatacgtaaataattaatagtagtgattttcctaactttatttagtcaaaaaattagccttttaattctgctgtaacccgtacatgcccaaaatagggggcgggttacacagaatctatcattgatagagtgtctgggtgtctatcattgatagagcatccactaaatataatggagctctatcattgatagagcatccagaaaaaaaaagaatcccagcaccaaaatattgttttcttcaccaaccatcagttcataggtccattctcttagcgcaactacagagaacaggggcacaaacaggcaaaaaacgggcacaacctcaatggagtgatgcaacctgcctggagtaaatgatgacacaaggcaattgacccacgcatgtatctatctcattttcttacaccttctattaccttctgctctctctgatttggaaaaagctgaaaaaaaaggttgaaaccagttccctgaaattattcccctatctatcattgatagatataaaagtctatcattgatagagtaattctgtaaatctatttcttaaacttcttaaattctacttttatagttagtcttttttttagttttaaaacaccaagaacttagtttcgaataaacacacataaacaaa} \\ \hline
P4tet.1 & \seqsplit{cagttcgagtttatcattatcaatactgccatttcaaagaatacgtaaataattaatagtagtgattttcctaactttatttagtcaaaaaattagccttttaattctgctgtaacccgtacatgcccaaaatagggggcgggttacacagaatctatcattgatagagtgtctgggtgatctatcattgatagagcatccactaaatataatggagctctatcattgatagagcatccagaaaaaaaaagaatcccagcaccaaaatattgttttcttcaccaaccatcagttcataggtccattctcttagcgcaactacagagaacaggggcacaaacaggcaaaaaacgggcacaacctcaatggagtgatgcaacctgcctggagtaaatgatgacacaaggcaattgacccacgcatgtatctatctcattttcttacaccttctattaccttctgctctctctgatttggaaaaagctgaaaaaaaaggttgaaaccagttccctgaaattattcccctacttgactaataagtatataaaagtctatcattgatagagtaattctgtaaatctatttcttaaacttcttaaattctacttttatagttagtcttttttttagttttaaaacaccaagaacttagtttcgaataaacacacataaacaa} \\ \hline
P4tet.2 & \seqsplit{cagttcgagtttatcattatcaatactgccatttcaaagaatacgtaaataattaatagtagtgattttcctaactttatttagtcaaaaaattagccttttaattctgctgtaacccgtacatgcccaaaatagggggcgggttacacagaatctatcattgatagagtgtctgggtgtctatcattgatagaggcatccactaaatataatggagctctatcattgatagagcatccagaaaaaaaaagaatcccagcaccaaaatattgttttcttcaccaaccatcagttcataggtccattctcttagcgcaactacagagaacaggggcacaaacaggcaaaaaacgggcacaacctcaatggagtgatgcaacctgcctggagtaaatgatgacacaaggcaattgacccacgcatgtatctatctcattttcttacaccttctattaccttctgctctctctgatttggaaaaagctgaaaaaaaaggttgaaaccagttccctgaaattattcccctacttgactaataagtatataaaagtctatcattgatagagtaattctgtaaatctatttcttaaacttcttaaattctacttttatagttagtcttttttttagttttaaaacaccaagaacttagtttcgaataaacacacataaacaa} \\ \hline
P4tet.3 & \seqsplit{cagttcgagtttatcattatcaatactgccatttcaaagaatacgtaaataattaatagtagtgattttcctaactttatttagtcaaaaaattagccttttaattctgctgtaacccgtacatgcccaaaatagggggcgggttacacagaatctatcattgatagagtgtctgggtgtctatcattgatagagcatccactaaatataatggagctctatcattgatagaggcatccactaagaaaaaaaaagaatcccagcaccaaaatattgttttcttcaccaaccatcagttcataggtccattctcttagcgcaactacagagaacaggggcacaaacaggcaaaaaacgggcacaacctcaatggagtgatgcaacctgcctggagtaaatgatgacacaaggcaattgacccacgcatgtatctatctcattttcttacaccttctattaccttctgctctctctgatttggaaaaagctgaaaaaaaaggttgaaaccagttccctgaaattattcccctacttgactaataagtatataaaagtctatcattgatagagtaattctgtaaatctatttcttaaacttcttaaattctacttttatagttagtcttttttttagttttaaaacaccaagaacttagtttcgaataaacacacataa} \\ \hline
P4tet.4 & \seqsplit{cagttcgagtttatcattatcaatactgccatttcaaagaatacgtaaataattaatagtagtgattttcctaactttatttagtcaaaaaattagccttttaattctgctgtaacccgtacatgcccaaaatagggggcgggttacacagaatctatcattgatagagtgtctgggtgtctatcattgatagagcatccactaaatataatggagctctatcattgatagagcatccagaaaaaaaaagaatcccagcaccaaaatattgttttcttcaccaaccatcagttcataggtccattctcttagcgcaactacagagaacaggggcacaaacaggcaaaaaacgggcacaacctcaatggagtgatgcaacctgcctggagtaaatgatgacacaaggcaattgacccacgcatgtatctatctcattttcttacaccttctattaccttctgctctctctgatttggaaaaagctgaaaaaaaaggttgaaaccagttccctgaaattattcccctacttgactaataagtatataaagatctatcattgatagagtaattctgtaaatctatttcttaaacttcttaaattctacttttatagttagtcttttttttagttttaaaacaccaagaacttagtttcgaataaacacacataaacaaa} \\ \hline
P4tet.5 & \seqsplit{cagttcgagtttatcattatcaatactgccatttcaaagaatacgtaaataattaatagtagtgattttcctaactttatttagtcaaaaaattagccttttaattctgctgtaacccgtacatgcccaaaatagggggcgggttacacagaatctatcattgatagagtgtctgggtgtctatcattgatagagcatccactaaatataatggagctctatcattgatagagcatccagaaaaaaaaagaatcccagcaccaaaatattgttttcttcaccaaccatcagttcataggtccattctcttagcgcaactacagagaacaggggcacaaacaggcaaaaaacgggcacaacctcaatggagtgatgcaacctgcctggagtaaatgatgacacaaggcaattgacccacgcatgtatctatctcattttcttacaccttctattaccttctgctctctctgatttggaaaaagctgaaaaaaaaggttgaaaccagttccctgaaattattcccctacttgactaataagtatataaatatctatcattgatagagtaattctgtaaatctatttcttaaacttcttaaattctacttttatagttagtcttttttttagttttaaaacaccaagaacttagtttcgaataaacacacataaacaaa} \\ \hline
P5tet.1 & \seqsplit{cagttcgagtttatcattatcaatactgccatttcaaagaatacgtaaataattaatagtagtgattttcctaactttatttagtcaaaaaattagccttttaattctgctgtaacccgtacatgcccaaaatagggggcgggttacacagaatctatcattgatagagtgtctgggtgatctatcattgatagagcatccactaaatataatggagctctatcattgatagagcatccactaaaaaaaagaatcccagcaccaaaatattgttttcttcaccaaccatcagttcataggtccattctcttagcgcaactacagagaacaggggcacaaacaggcaaaaaacgggcacaacctcaatggagtgatgcaacctgcctggagtaaatgatgacacaaggcaattgacccacgcatgtatctatctcattttcttacaccttctattaccttctgctctctctgatttggaaaaagctgaaaaaaaaggttgaaaccagttccctgaaattattcccctatctatcattgatagatataaatatctatcattgatagagtaattctgtaaatctatttcttaaacttcttaaattctacttttatagttagtcttttttttagttttaaaacaccaagaacttagtttcgaataaacacacataaacaa} \\ \hline
P7tet & \seqsplit{cagttcgagtttatcattatcaatactgccatttcaaagaatacgtaaataattaatagtagtgattttcctaactttatttagtcaaaaaattagcctctatcattgatagagtgtctgggtgatctatcattgatagattttaattctgctgtaacccgtacatgcccaaaatagggggcgggttacacagaatctatcattgatagagtgtctgggtgatctatcattgatagagcatccactaaatataatggagctctatcattgatagagcatccactaaaaaaaagaatcccagcaccaaaatattgttttcttcaccaaccatcagttcataggtccattctcttagcgcaactacagagaacaggggcacaaacaggcaaaaaacgggcacaacctcaatggagtgatgcaacctgcctggagtaaatgatgacacaaggcaattgacccacgcatgtatctatctcattttcttacaccttctattaccttctgctctctctgatttggaaaaagctgaaaaaaaaggttgaaaccagttccctgaaattattcccctatctatcattgatagatataaatatctatcattgatagagtaattctgtaaatctatttcttaaacttcttaaattctacttttatagttagtcttttttttagttttaaaacaccaagaacttagtttcgaataaacacacataaacaaa} \\ \hline
P7tet.1 & \seqsplit{cagttcgagtttatcattatcaatactgccatttcaaagaatacgtaaataattaatagtagtgattttcctaactttatttagtcaaaaaattagcctctatcattgatagagtgtctgggtgatctatcattgatagagcatccactaattttaattctgctgtaacccgtacatgcccaaaatagggggcgggttacacagaatctatcattgatagagtgtctgggtgatctatcattgatagagcatccactaaatataatggagctctatcattgatagagcatccactaaaaaaaagaatcccagcaccaaaatattgttttcttcaccaaccatcagttcataggtccattctcttagcgcaactacagagaacaggggcacaaacaggcaaaaaacgggcacaacctcaatggagtgatgcaacctgcctggagtaaatgatgacacaaggcaattgacccacgcatgtatctatctcattttcttacaccttctattaccttctgctctctctgatttggaaaaagctgaaaaaaaaggttgaaaccagttccctgaaattattcccctatctatcattgatagatataaatatctatcattgatagagtaattctgtaaatctatttcttaaacttcttaaattctacttttatagttagtcttttttttagttttaaaacaccaagaacttagtttcgaataaacacacataa} \\ \hline
P\textsubscript{ACT1} & \seqsplit{gaagcgggtaagctgccacagcaattaatgcacaacatttaacctacattcttccttatcggatcctcaaaacccttaaaaacatatgcctcaccctaacatattttccaattaaccctcaatatttctctgtcacccggcctctattttccattttcttctttacccgccacgcgtttttttctttcaaatttttttcttccttcttctttttcttccacgtcctcttgcataaataaataaaccgttttgaaaccaaactcgcctctctctctcctttttgaaatatttttgggtttgtttgatcctttccttcccaatctctcttgtttaatatatattcatttatatcacgctctctttttatcttcctttttttcctctctcttgtattcttccttcccctttctactcaaaccaagaagaaaaagaaaaggtcaatctttgttaaagaataggatcttctactacatcagcttttagatttttcacgcttactgcttttttcttcccaagatcgaaaatttactgaattaaca} \\ \hline
P\textsubscript{VPH1} & \seqsplit{aagtgaagagacaaatttatatagttatagaataaatatcagatagataagaaaaaaaaattagttaaacattaatatatatatatgtgtagtgactgacatacgtatgactgctagtaatccagttgccgagctattgttgcagattgaaatgtcatcacgtggacattatatcatcattaacgactaatgcgtcaaaaaaaaaatgggctaaaaaaaaaaaaagcaaaaaaaagaaactcagataagtcgatatggaaaaccttttttcttgagtgcaacccttttagaggttacaaaacattctttccttatacattaggacctttgcagcataaattactatacttctat} \\ \hline
P\textsubscript{RNR2} & \seqsplit{agtcgaacaagaagcaggcaaagtttagagcactgcccctccgcactcaaaaaagaaaaaactaggaggaaaataaaattctcaaccacacaaacacataaacacatacaaatacaaatacaagcttatttacttgacatcgcgcgatcttccactattcagcgccgtccgccctctctcgtgttttttgtttacgcgacaactatgcgaaatccggagcaacgggcaaccgtttggggaaagaccacacccacgcgcgatcgccatggcaacgaggtcgcacacgccccacacccagacctccctgcgagcgggcatgggtacaatgtccccgttgccacagagaccacttcgtagcacagcgcagagcgtagcgtgttgttgctgctgacaaaagaaaatttttcttagcaaagcaaaggaggggaagcacgggcagatagcaccgtaccatacccttggaaactcgaaatgaacgaagcaggaaatgagagaatgagagttttgtaggtatatatagcggtagtgtttgcgcgttaccatcatcttctggatctatctattgttcttttcctcatcactttcccctttttcgctcttcttcttgtcttttatttctttcttttttttaattgttccctcgattggctatctaccaaagaatccaaacttaatacacgtatttatttgtccaattacc} \\ \hline
P\textsubscript{REV1} & \seqsplit{gtgttgttatccgatacaaccggatatttttcttttaatgagtctaaaccgtgatagcttcaggttaatacaatcaaaaaaagctcaaatattcttttaatgccgcgttcacagattccaattgaatacaactaggtagttcattatatgaagcctttgctactatttttcactatagtctgccttcaccttaatgcagacatccacatattttaatcactttaaaataaaaaggaagatatattagaagctatgatccaatctgtaagccagattaaaattcacgaactcttctttcatttgaattgaatgctttgagttggggtagattatcgcaaattactcatcacatttattgactacgaacttgctgatgtcctttttttatttatatttttcttcagtgaagcgattttttttttacacagaccaagacggaaaaaagtagctaaggaagaaaacaaaatcatgaaaaaaatgtgaagtgatcatgcacatcgcatcaacttaaacattggcttagagatatatagagttagagtttacggcaacctttaagcaccaataccttttggcatagtctaaagacctggttcttaattttaaacaaatttaactaaagatttccctatcaaagaagtaacgagttgacagattttctcaaaataaatcgatactgcatttctaggcatatccagcg} \\ \hline

P\textsubscript{GAL1} & \seqsplit{ttatattgaattttcaaaaattcttacttttttttttggatggacgcaaagaagtttaataatcatattacatggcattaccaccatatacatatccatatacatatccatatctaatcttacttatatgttgtggaaatgtaaagagccccattatcttagcctaaaaaaaccttctctttggaactttcagtaatacgcttaactgctcattgctatattgaagtacggattagaagccgccgagcgggtgacagccctccgaaggaagactctcctccgtgcgtcctcgtcttcaccggtcgcgttcctgaaacgcagatgtgcctcgcgccgcactgctccgaacaataaagattctacaatactagcttttatggttatgaagaggaaaaattggcagtaacctggccccacaaaccttcaaatgaacgaatcaaattaacaaccataggatgataatgcgattagttttttagccttatttctggggtaattaatcagcgaagcgatgatttttgatctattaacagatatataaatgcaaaaactgcataaccactttaactaatactttcaacattttcggtttgtattacttcttattcaaatgtaataaaagtatcaacaaaaaattgttaatatacctctatactttaacgtcaaggagaaaaaactata} \\ \hline


t\textsubscript{CYC1} & \seqsplit{acaggccccttttcctttgtctatatcatgtaattagttatgtcacgcttacattcacgccctcctcccacatccgctctaaccgaaaaggaaggagttagacaacctgaagtctaggtccctatttattttttttaatagttatgttagtattaagaacgttatttatatttcaaatttttcttttttttctgtacaaacgcgtgtacgcatgtaacattatactgaaaaccttgcttgagaaggttttgggacgctcgaaggctttaatttgcaaggttcgcagtttacactctcatcgtcgctctcatcatcgcttccgttgttgttttccttagtagcgtctgctt} \\ \hline
t\textsubscript{CYC1}(shortened)* & \seqsplit{tcatgtaattagttatgtcacgcttacattcacgccctcctcccacatccgctctaaccgaaaaggaaggagttagacaacctgaagtctaggtccctatttattttttttaatagttatgttagtattaagaacgttatttatatttcaaatttttcttttttttctgtacaaacgcgtgtacgcatgtaacattatactgaaaaccttgcttgagaaggttttgggacgctcg} \\ \hline
citrine & \seqsplit{atgagatctaaaggtgaagaattattcactggtgttgtcccaattttggttgaattagatggtgatgttaatggtcacaaattttctgtctccggtgaaggtgaaggtgatgctacttacggtaaattgaccttaaaatttatttgtactactggtaaattgccagttccatggccaaccttagtcactactttaggttatggtttgatgtgttttgctagatacccagatcatatgaaacaacatgactttttcaagtctgccatgccagaaggttatgttcaagaaagaactatttttttcaaagatgacggtaactacaagaccagagctgaagtcaagtttgaaggtgataccttagttaatagaatcgaattaaaaggtattgattttaaagaagatggtaacattttaggtcacaaattggaatacaactataactctcacaatgtttacatcatggctgacaaacaaaagaatggtatcaaagttaacttcaaaattagacacaacattgaagatggttctgttcaattagctgaccattatcaacaaaatactccaattggtgatggtccagtcttgttaccagacaaccattacttatcctatcaatctaagttatccaaagatccaaacgaaaagagagaccacatggtcttgttagaatttgttactgctgctggtattacccatggtatggatgaattgtacaaaggatcctaa} \\ \hline
tetR & \seqsplit{atgtccagattagataaaagtaaagtgattaacagcgcattagagctgcttaatgaggtcggaatcgaaggtttaacaacccgtaaactcgcccagaagctaggtgtagagcagcctacattgtattggcatgtaaaaaataagcgggctttgctcgacgccttagccattgagatgttagataggcaccatactcacttttgccctttagaaggggaaagctggcaagattttttacgtaataacgctaaaagttttagatgtgctttactaagtcatcgcgatggagcaaaagtacatttaggtacacggcctacagaaaaacagtatgaaactctcgaaaatcaattagcctttttatgccaacaaggtttttcactagagaatgcattatatgcactcagcgctgtggggcattttactttaggttgcgtattggaagatcaagagcatcaagtcgctaaagaagaaagggaaacacctactactgatagtatgccgccattattacgacaagctatcgaattatttgatcaccaaggtgcagagccagccttcttattcggccttgaattgatcatttgcggattagaaaaacaacttaaatgtgaaagt} \\ \hline
nls & \seqsplit{gcccccaagaaaaagagaaaggtg} \\ \hline
gst & \seqsplit{atgtcccctatactaggttattggaaaattaagggccttgtgcaacccactcgacttcttttggaatatcttgaagaaaaatatgaagagcatttgtatgagcgcgatgaaggtgataaatggcgaaacaaaaagtttgaattgggtttggagtttcccaatcttccttattatattgatggtgatgttaaattaacacagtctatggccatcatacgttatatagctgacaagcacaacatgttgggtggttgtccaaaagagcgtgcagagatttcaatgcttgaaggagcggttttggatattagatacggtgtttcgagaattgcatatagtaaagactttgaaactctcaaagttgattttcttagcaagctacctgaaatgctgaaaatgttcgaagatcgtttatgtcataaaacatatttaaatggtgatcatgtaacccatcctgacttcatgttgtatgacgctcttgatgttgttttatacatggacccaatgtgcctggatgcgttcccaaaattagtttgttttaaaaaacgtattgaagctatcccacaaattgataagtacttgaaatccagcaagtatatagcatggcctttgcagggctggcaagccacgtttggtggtggcgaccatcctccaaaatcggatctggttccgcgttga} \\ \hline
malE & \seqsplit{atgaaaataaagaccggggcgaggattcttgccttgtccgcgttaacaacaatgatgttttctgcaagcgccctagcaaaaatcgaggagggaaagttagttatatggatcaatggtgacaaaggatacaatgggctagctgaagtcgggaaaaagtttgaaaaggacacggggataaaagtcacggtggagcatccggacaaactagaagagaaatttcctcaggtagccgcaaccggggatgggcccgacattatattttgggcacatgatcgtttcgggggatacgcccaaagcggtcttcttgctgaaataactcctgataaagcattccaagataagctttaccctttcacatgggacgccgttaggtataacggcaaactgattgcttatcctatagctgtggaggcactatctttgatttacaacaaagaccttttgccaaaccctcccaagacttgggaagagataccagccctagataaagaattaaaagctaagggaaagtccgcgctaatgttcaatcttcaagaaccatattttacttggccgttaatagctgctgatggtggatatgcctttaagtacgagaacgggaagtacgacattaaagatgttggcgttgacaatgccggagcgaaggctggtttaactttccttgtggacttaatcaaaaataagcacatgaacgcggatacagactattccatcgccgaagctgctttcaataagggagagaccgctatgacgatcaacgggccatgggcatggtcaaatattgataccagtaaagtaaattatggagtaaccgttcttccgaccttcaaaggacagccttctaagcccttcgtgggggtcctttcagcgggcatcaacgcagcaagccctaataaggaattggcgaaagagtttcttgagaactatctactaactgacgagggtttagaggctgtaaacaaagacaagcctcttggcgcagtcgcccttaaatcttacgaggaagaactagctaaagatccgaggatagccgctaccatggagaatgctcaaaaaggagaaatcatgccaaacatcccgcaaatgtctgcattttggtatgctgtacgtacggcagtgattaacgccgcttctggaagacagaccgttgacgaagcgcttaaagacgcccagtaa} \\ \hline
tup1 & \seqsplit{atgactgccagcgtttcgaatacgcagaataagctgaatgagcttctcgatgccatcagacaggagtttctccaagtctcacaagaggcaaatacctaccgtcttcaaaaccaaaaggattacgatttcaaaatgaaccagcagctggctgagatgcagcagataagaaacaccgtctacgaactggaactaactcacaggaaaatgaaggacgcgtacgaagaagagatcaagcacttgaaactagggctggagcaaagagaccatcaaattgcatctttgaccgtccagcaacagcggcaacagcaacagcagcaacaggtccagcagcatttacaacagcaacagcagcagctagccgctgcatctgcatctgttccagttgcgcaacaaccaccggctactacttcggccaccgccactccagcagcaaacacaactactggttcgccatcggccttcccagtacaagctagccgtcctaatctggttggctcacagttgcctaccaccactttgcctgtggtgtcctcaaacgcccaacaacaactaccacaacagcaactgcaacagcagcaacttcaacaacagcaaccacctccccaggtttccgtggcaccattgagtaacacagccatcaacggatctcctacttctaaagagaccactactttaccctctgtcaaggcacctgaatctacgttgaaagaaactgaaccggaaaataataatacctcgaagataaatgacaccggatccgccaccacggccaccactaccaccgcaactgaaactgaaatcaaacctaaggaggaagacgccaccccggctagtttgcaccaggatcactacttagtcccttataatcaaagagcaaaccactctaaacctatcccacctttccttttggatctagattcccagtctgttcccgatgctctgaagaagcaaacaaatgattattatattttatacaacccggcactaccaagagaaattgacgttgagttacacaaatctttggatcatacttcagttgtttgttgcgtgaagttcagtaacgatggtgaatacttagccacaggctgcaacaaaactactcaagtgtatcgcgtttcagatggttctctggtggcccgtctatctgacgattctgctgccaataaccatcgaaattcgatcactgaaaataacaccaccacgtccacggataacaatacaatgacaaccactactaccaccacaattactaccacagcgatgacttcggcagcagaattggcaaaagatgtggaaaacctgaacacttcgtcttccccatcatccgacttgtatatccgttcagtgtgtttttctccagatgggaaatttttggcaacaggtgctgaagacagactgattagaatttgggatattgaaaatagaaagattgttatgattcttcaaggccacgaacaagatatttattcattggactactttccctcaggtgacaaattagtctccggttctggtgaccgtaccgttcgtatttgggacttacgtacaggccagtgttcattgactttatccattgaagatggtgttaccaccgtcgctgtatcaccaggtgatggtaaatacatcgctgctggttctctagatcgtgctgtgagagtttgggattccgagaccggattcttggtggaaagactagattcggaaaacgaatccggtacaggccacaaggactctgtttatagcgttgtcttcactagagatggacaaagcgttgtatccggctcattagatagatctgttaagctctggaatttgcagaatgcaaacaacaagagcgattcgaaaactccaaattccggcacttgtgaagttacgtatatcgggcataaagactttgtattgtccgtggccaccacacaaaatgatgagtacatcttgtccggttccaaagatcgtggtgtcctgttttgggataagaaatccggcaatccgttattgatgttgcaaggtcataggaattcagttatatctgtggctgtggcaaacgggtctccgctgggtccagaatataacgtttttgctactggtagcggtgattgtaaagcaaggatttggaagtataaaaaaatagcgccaaat} \\ \hline
linker1** & \seqsplit{gcagaagccgccgcaaaggaagcggcagcaaaagaggctgcggccaaggaagctgctgccaaggcgctagaagcagaggcggccgcaaaggaggcggccgcgaaggaagcggctgcgaaggaggcagcggcaaaggcg} \\ \hline
linker2*** & \seqsplit{gatatcaagcttggtgacggtgctggtttaattaat} \\ \hline
tetO\textsubscript{1} & \seqsplit{tctatcattgataga} \\ \hline
P\textsubscript{DED1} & \seqsplit{ggcgcgctttccttttttctttttgctttttctttttttttctcttgaactcgagaaaaaaaatataaaagagatggaggaacgggaaaaagttagttgtggtgataggtggcaagtggtattccgtaagaacaacaagaaaagcatttcatattactagtggatcccccgggctgcaggaattcgatatcaagctt} \\ \hline
P\textsubscript{DBP1} & \seqsplit{attcgttcaattttttctaaaataaagaaaaagaaaaagaaaaatgatcgaaacagtctcaccaagggttgtagcaaatgtctgtatgattttttttcttcatcacggcacctattcgtattgctcctttaactctacatctaagttcttcattctttgatttctcaaaacaaatatcactgtcaacgtaaatattaccccgcgagttctttaacaattttaagggaaggttacttaaggtcatctctgaagtaatgcctttattttataacaaggattattcatgattataaaagatatcggtagtgtcagttaaaggatattttaagaaaaacccctttgagtgaaagtattacaagaaaaaactagtggatcccccgggctgcaggaattcgatatcaagctt} \\ \hline
P\textsubscript{JEN1} & \seqsplit{aatgtgtttataaattattttttttgctggtagcaaaatcaactcattgtcttccattcagagtctaatcgaacgttatcgcaatgcttgcacacttttaaacaatacgatttagtttaagtggatggacccccacgcttagtgttccacaggtttgtccccactgtttttacattccactgtacatttttgcaatagaaggtcattgtatgctaccttgggcggctaagaatacctgtaaaaatttggagaaattagattcgtaaagaatgactcgcaacgactccaatgatttcttcttttcaccctttgaacggccgatatccgcgcgggatcctgaccccgcaatttactccactagaccggcgtgtttctctttttccttttcctggggttagagcccaagagctaatagccgacaaacggactccaaaaaaaaaggaggcacaggacaaacgcagcacctgcgtcattcacgctgaagcggcagcaagcattttcgatcagctccaattaaatgaagactattcgccgtaccgttcccagatgggtgcgaaagtcagtgatcgaggaagttattgagcgcgcggcttgaaactatttctccatctcagagccgccaagcctaccattattctccaccaggaagttagtttgtaagcttctgcacaccatccggacgtccataattcttcacttaacggtcttttgcccccccttctactataatgcattagaacgttacctggtcatttggatggagatctaagtaacacttactatctcctatggtactatcctttaccaaaaaaaaaaaaaaaaaaaaatcagcaaagtgaagtaccctcttgatgtataaatacattgcacatcattgttgagaaatagttttggaagttgtctagtccttctcccttagatctaaaaggaagaagagtaacagtttcaaaagtttttcctcaaagagattaaatactgctactgaaaatactagtggatcccccgggctgcaggaattcgatatcaagctt} \\ \hline
P\textsubscript{CYC1} & \seqsplit{agcgttggttggtggatcaagcccacgcgtaggcaatcctcgagcagatccgccaggcgtgtatatatagcgtggatggccaggcaactttagtgctgacacatacaggcatatatatatgtgtgcgacgacacatgatcatatggcatgcatgtgctctgtatgtatataaaactcttgttttcttcttttctctaaatattctttccttatacattaggacctttgcagcataaattactatacttctatagacacacaaacacaaatacacacactaaattaataactagtggatcccccgggctgcaggaattcgatatcaagctt} \\ \hline
P\textsubscript{TEF2} & \seqsplit{ttacccataaggttgtttgtgacggcgtcgtacaagagaacgtgggaactttttaggctcaccaaaaaagaaagaaaaaatacgagttgctgacagaagcctcaagaaaaaaaaaattcttcttcgactatgctggaggcagagatgatcgagccggtagttaactatatatagctaaattggttccatcaccttcttttctggtgtcgctccttctagtgctatttctggcttttcctatttttttttttccatttttctttctctctttctaatatataaattctcttgcattttctatttttctctctatctattctacttgtttattcccttcaaggtttttttttaaggagtacttgtttttagaatatacggtcaacgaactataattaactaaacactagtggatcccccgggctgcaggaattcgatatcaagctt} \\ \hline
P\textsubscript{ADH1} & \seqsplit{taaaacaagaagagggttgactacatcacgatgagggggatcgaagaaatgatggtaaatgaaataggaaatcaaggagcatgaaggcaaaagacaaatataagggtcgaacgaaaaataaagtgaaaagtgttgatatgatgtatttggctttgcggcgccgaaaaaacgagtttacgcaattgcacaatcatgctgactctgtggcggacccgcgctcttgccggcccggcgataacgctgggcgtgaggctgtgcccggcggagttttttgcgcctgcattttccaaggtttaccctgcgctaaggggcgagattggagaagcaataagaatgccggttggggttgcgatgatgacgaccacgacaactggtgtcattatttaagttgccgaaagaacctgagtgcatttgcaacatgagtatactagaagaatgagccaagacttgcgagacgcgagtttgccggtggtgcgaacaatagagcgaccatgaccttgaaggtgagacgcgcataaccgctagagtactttgaagaggaaacagcaatagggttgctaccagtataaatagacaggtacatacaacactggaaatggttgtctgtttgagtacgctttcaattcatttgggtgtgcactttattatgttacaatatggaagggaactttacacttctcctatgcacatatattaattaaagtccaatgctagtagagaaggggggtaacacccctccgcgctcttttccgatttttttctaaaccgtggaatatttcggatatccttttgttgtttccgggtgtacaatatggacttcctcttttctggcaaccaaacccatacatcgggattcctataataccttcgttggtctccctaacatgtaggtggcggaggggagatatacaatagaacagataccagacaagacataatgggctaaacaagactacaccaattacactgcctcattgatggtggtacataacgaactaatactgtagccctagacttgatagccatcatcatatcgaagtttcactaccctttttccatttgccatctattgaagtaataataggcgcatgcaacttcttttctttttttttcttttctctctcccccgttgttgtctcaccatatccgcaatgacaaaaaaatgatggaagacactaaaggaaaaaattaacgacaaagacagcaccaacagatgtcgttgttccagagctgatgaggggtatctcgaagcacacgaaactttttccttccttcattcacgcacactactctctaatgagcaacggtatacggccttccttccagttacttgaatttgaaataaaaaaaagtttgctgtcttgctatcaagtataaatagacctgcaattattaatcttttgtttcctcgtcattgttctcgttccctttcttccttgtttctttttctgcacaatatttcaagctataccaagcatacaatcaactatctcatatacaactagtggatcccccgggctgcaggaattcgatatcaagctt} \\ \hline
P\textsubscript{FUS1} & \seqsplit{acgatgattcagttcgccttctatcctttgtttacgtatttgtttatatatataactttatttttttttattaattgggctgcaagacaattttgttgtcagtgatgcctcaatccttcttttgcttccatatttaccatgtggaccctttcaaaacagagttgtatctctgcaggatgccctttttgacgtattgaatggcataattgcactgtcacttttcgcgctgtctcattttggtgcgatgatgaaacaaacatgaaacgtctgtaatttgaaacaaataacgtaattctcgggattggttttatttaaatgacaatgtaagagtggctttgtaaggtatgtgttgctcttaaaatatttggatacgacatcctttatcttttttcctttaagagcaggatataagccatcaagtttctgaaaatcaaa} \\ 

    
    \bottomrule
    
    \end{tabularx}

\end{longtable}

\clearpage

\begin{longtable}

    \caption{\textbf{Table S5:} Parameters used to fit 5-parameter sigmoid curves to experimental data. See Materials\&Methods for the 5-parameter log logistic forumula.}\\
    
 \begin{tabularx}{\linewidth}{|l|l|l|l|l|l|l|l|}
    \toprule
    \textbf{Figure} & \textbf{Curve}
    & \textbf{p1} & \textbf{p2} & \textbf{b} & \textbf{c}
    & \textbf{d}
    & \textbf{e}\\[6pt]
    \midrule
    
    2B & SR & -3 & 3 & 38.34324 & 4243.43 & 78857.94 & -0.04581 \\ 
 & AR & -0.8 & -0.5 & 27.12798 & 7863.577 & 202723.7 & -14.6903 \\ 
 & cAR & -3 & -0.8 & 84.16559 & 5818.268 & 402084.3 & 3.999615 \\ \hline
3C & P\textsubscript{ACT1} & -3 & 3 & 23.82371 & 256.7728 & 37644.58 & -0.08909 \\ 
 & P\textsubscript{VPH1} & -3 & 3 & 8.739237 & 177.5421 & 33594.13 & -0.10418 \\ 
 & P\textsubscript{RNR2} & -3 & 3 & 2.669754 & 471.4979 & 35332.46 & -0.1217 \\ \hline
4B & 30 & -0.8 & 3 & 5.042134 & 450 & 3635.025 & -0.02048 \\ 
 & 60 & -0.9 & 3 & 5.647304 & 450.0008 & 13159.54 & -0.0119 \\ 
 & 90 & -0.8 & 3 & 5.749193 & 450.001 & 19744.46 & -0.01477 \\ 
 & 120 & -0.8 & 2.7 & 6.259459 & 450.0114 & 27467.93 & -0.02503 \\ 
 & 150 & -0.8 & 3 & 6.054607 & 450.0018 & 29866.02 & -0.01622 \\ 
 & 180 & -0.8 & 3 & 6.101549 & 450.0153 & 34213.67 & -0.01615 \\ 
 & 240 & -0.8 & 3 & 6.034959 & 450.0343 & 40824.04 & -0.01712 \\ 
 & 300 & -0.8 & 3 & 5.995046 & 450.0013 & 41711.19 & -0.01808 \\ 
 & 360 & -0.8 & 3 & 6.017621 & 450.0001 & 45759.42 & -0.01791 \\ 
 & 420 & -0.8 & 3 & 6.084224 & 450.0012 & 51293.96 & -0.01874 \\ \hline
S10A & SD min & -0.8 & 3 & 3.115107 & 398.4286 & 42718.77 & -0.05582 \\ 
 & SD Pro & -0.8 & 3 & 1.710265 & 215.6653 & 33137.52 & -0.10014 \\ 
 & S Eth & -0.8 & 3 & 3.825844 & 356.4444 & 19760.93 & -0.15743 \\ 
 & S Fru & -0.8 & 3 & 4.547801 & 340.8464 & 63715.13 & -0.03714 \\ 
 & S Gly & -0.8 & 3 & 3.295805 & 942.3264 & 43800.35 & -0.06344 \\ 
 & YP Eth & -0.8 & 3 & 5.195388 & 445.1206 & 18735.67 & -0.02659 \\ 
 & S Raf & -0.8 & 3 & 5.841324 & 247.2277 & 77302.33 & -0.01523 \\ 
    

    \bottomrule
    
    \end{tabularx}


\end{longtable}


   \end{document} 
   
   
   
