# Supplementary material for: A precisely adjustable, variation-suppressed eukaryotic transcriptional controller to enable genetic discovery
Source: eLife. 2021 Aug 3;10:e69549. doi: 10.7554/eLife.69549 (PMC8421071; doi:10.7554/eLife.69549)
Supplement: Appendix 1—figure 1—source data 1. [file elife-69549-app1-fig1-data1.zip › Appendix 1- Figure 1/SuppPanelA_data.csv]

	median	Q1	Q3	label
1	47454	37728	60701	PTDH3
2	31692.5	24043	43695.25	P4tet.5
3	26532	19774.5	37490.5	P4tet.4
4	42899.5	30676.25	62835.25	P4tet.3
5	17188	12553.5	24920	P4tet.2
6	30959	23622.75	41922.75	P4tet.1
7	25200.5	19311.75	33966	P4tet
8	661	494	860	autofluorescence
9	4412	3271	6008.5	P4tet.5 + pAct1_tetR-nls
10	4747.5	3496.5	6455.25	P4tet.4 + pAct1_tetR-nls
11	3668	2731.75	5019.25	P4tet.3 + pAct1_tetR-nls
12	1468	1032	2120.25	P4tet.2 + pAct1_tetR-nls
13	4597	3409	6317	P4tet.1 + pAct1_tetR-nls
14	3651	2768	4920	P4tet + pAct1_tetR-nls
