# Supplementary material for: A precisely adjustable, variation-suppressed eukaryotic transcriptional controller to enable genetic discovery
Source: eLife. 2021 Aug 3;10:e69549. doi: 10.7554/eLife.69549 (PMC8421071; doi:10.7554/eLife.69549)
Supplement: Appendix 2—figure 2—source data 1. [file elife-69549-app2-fig2-data1.zip › Appendix 2- Figure 2- source data 1/coulter_vs_flowcytometry_medians.csv]

	Gate	Median_Size	Median_Volume
1	1	73358.4455687013	23.8033600705022
2	2	74688.8658614586	26.5003503900896
3	3	75715.0773016651	28.7309120146298
4	4	88797.2802427996	47.1426703326946
5	5	78403.7528649839	35.4830347587085
6	6	88569.8605028882	48.0317320645168
7	7	80924.535856441	39.9678341773346
8	8	82928.1856437076	46.2646478055988
9	9	88689.0271026199	49.8432489993078
10	10	86275.4255008637	49.8432489993078
11	before_sorting	80263.9213746445	45.7987956158419
12	after_sorting	82281.4543003498	42.213354291615
