# Supplementary material for: A precisely adjustable, variation-suppressed eukaryotic transcriptional controller to enable genetic discovery
Source: eLife. 2021 Aug 3;10:e69549. doi: 10.7554/eLife.69549 (PMC8421071; doi:10.7554/eLife.69549)
Supplement: Appendix 3—figure 1—source data 1. [file elife-69549-app3-fig1-data1.zip › Appendix 3- Figure1- source data 1/Appendix3-Fig1.csv]

	median	Q1	Q3	Strain
1	657	500	867.25	autofluorscence
2	1529	1152.75	2077.75	pAct1_TetR-NLS-MBP-NLS
3	1473	1109.75	1984.25	pAct1_TetR-NLS-MBP
4	1964	1437	2635.25	pAct1_TetR-NLS-GST-NLS
5	1987.5	1477.75	2601.75	pAct1_TetR-NLS-GST
6	2091.5	1559.75	2849.5	pAct1_TetR-NLS-NLS
7	2456	1841	3348.25	pAct1_TetR-NLS
